# Supplementary material for: AAK1 activation-mediated iron trafficking drives ferroptotic cell death
Source: Nat Commun. 2025 Dec 17;17:819. doi: 10.1038/s41467-025-67523-9 (PMC12824188; doi:10.1038/s41467-025-67523-9)
Supplement: Supplementary file 3 — Supplementary Data 1 [file 41467_2025_67523_MOESM3_ESM.xlsx]

## Sheet: Analysis
Positions within proteins	Leading proteins	Positions within proteinsLeading proteins	Gene names	WT-1	WT-2	WT-3	KO-1	KO-2	KO-3	logFC	AveExpr	t		P.Value	adj.P.Val		B	group
1000	P08581	1000P08581	MET	420370	402390	359880	491570	416260	489800	0.275851	18.7052	4.49485		0.00172111	0.00694077	2.15859	-1.97638	Not sig
1000	Q15648	1000Q15648	MED1	536330	463280	402450	536060	499870	528470	0.200137	18.9093	2.66894		0.0268923	0.0568346	1.24539	-4.85545	Not sig
1000	Q6GYQ0	1000Q6GYQ0	RALGAPA1	116860	107990	111580	109030	107170	118700	0.0130183	16.7724	0.210824		0.83798	0.877413	0.0567957	-7.71564	Not sig
1000	Q9Y4B6	1000Q9Y4B6	VPRBP	134310	120470	104910	104430	102890	97090	-0.206773	16.7435	-2.56105		0.0319583	0.0655117	1.18368	-5.02974	Not sig
1001	Q8TEK3	1001Q8TEK3	DOT1L	72160	99445	81750	102960	79987	87732	0.118701	16.4028	0.957552		0.364669	0.464428	0.333081	-7.25479	Not sig
1003	Q8IZA0	1003Q8IZA0	KIAA0319L	595390	605630	669430	639080	569750	693760	0.0628719	19.2606	0.746675		0.475358	0.571274	0.243156	-7.43923	Not sig
1003	Q9UQ35	1003Q9UQ35	SRRM2	16266000	15721000	14365000	17476000	15965000	17714000	0.0121126	23.9558	0.219459		0.831459	0.872134	0.0594166	-7.71358	Not sig
1004	Q9UKV3	1004Q9UKV3	ACIN1	16776000	17794000	17418000	17391000	18138000	19618000	-0.0387146	24.0873	-0.602405		0.562591	0.650629	0.186666	-7.5422	Not sig
1005	Q86W92	1005Q86W92	PPFIBP1	121870	117120	108040	110700	85443	112680	-0.159375	16.7294	-2.13029		0.0636894	0.114788	0.940104	-5.71257	Not sig
1006	O43314	1006O43314	PPIP5K2	431880	483410	432380	421300	395120	428100	-0.0807638	18.7204	-1.27579		0.235713	0.325747	0.48712	-6.90989	Not sig
1006	Q01804	1006Q01804	OTUD4	338000	336420	318600	340680	336290	331990	0.0596585	18.3492	1.06151		0.31762	0.416117	0.380785	-7.15029	Not sig
1006	Q96T58	1006Q96T58	SPEN	155850	165560	148010	152710	127620	150020	-0.0790198	17.188	-1.3107		0.224186	0.312664	0.504923	-6.86781	Not sig
1008	Q6P0N0	1008Q6P0N0	MIS18BP1	1120100	1044900	1163700	1044500	959660	1038900	-0.0914336	20.0193	-1.28947		0.231137	0.320787	0.493784	-6.89349	Not sig
1008	Q9ULH1	1008Q9ULH1	ASAP1	331150	303900	285960	351810	320550	309380	0.13613	18.2715	2.05919		0.0713191	0.125104	0.902729	-5.8221	Not sig
1009	Q9UKJ3	1009Q9UKJ3	GPATCH8	1392000	1308900	1210300	1270200	1245600	1301000	-0.00932962	20.2971	-0.179736		0.861562	0.896307	0.0475434	-7.72238	Not sig
100	O95251	100O95251	KAT7	683950	655580	660630	536370	525820	540080	-0.277906	19.1861	-5.01866		0.000850574	0.00407279	2.39011	-1.22	Not sig
100	P23193	100P23193	TCEA1	5573700	5403600	5261700	4888300	4423300	4398000	-0.252993	22.2505	-4.307		0.00223783	0.00847786	2.07171	-2.25688	Not sig
100	Q13595	100Q13595	TRA2A	5806100	6528200	6242000	6947900	5809100	6610300	0.0434385	22.5905	0.628176		0.546356	0.636041	0.196515	-7.52527	Not sig
100	Q14258	100Q14258	TRIM25	2139500	1951100	1871000	1962600	1941700	2067200	0.0186237	20.9241	0.328367		0.75056	0.809495	0.0917859	-7.68061	Not sig
26	P49759	26P49759	CLK1	19712	20070	15628	155290	150060	151550	3.16259	15.6599	38.7602		7.00046e-11	1.80083e-07	6.74453	15.5608	Up
100	Q86YP4	100Q86YP4	GATAD2A	3559800	3778000	3880400	4691300	3616600	4110400	0.165153	21.9019	1.86711		0.0965881	0.160268	0.795153	-6.11131	Not sig
100	Q9H307	100Q9H307	PNN	16423000	17916000	16356000	19640000	18360000	19520000	0.0590177	24.1077	1.143		0.284137	0.380463	0.419688	-7.06265	Not sig
100	Q9H6Z4	100Q9H6Z4	RANBP3	2483400	2421600	2055800	2416100	1997100	1885100	-0.123284	21.0721	-1.30686		0.225429	0.314026	0.503035	-6.87247	Not sig
100	Q9UKI2	100Q9UKI2	CDC42EP3	1295700	966250	872390	979740	1037700	952260	-0.0137514	19.944	-0.117111		0.909486	0.935134	0.0291261	-7.73272	Not sig
100	Q9Y2D9	100Q9Y2D9	ZNF652	361440	385800	367140	400610	329320	419340	0.0714664	18.5222	0.956846		0.365005	0.464428	0.333081	-7.25547	Not sig
1010	Q5T200	1010Q5T200	ZC3H13	608410	659590	561850	641850	543330	669250	0.0573926	19.2249	0.821851		0.433557	0.530932	0.274961	-7.37792	Not sig
1010	Q96L91	1010Q96L91	EP400	587660	661450	585210	589080	560750	673000	0.0313267	19.2102	0.426321		0.680442	0.752249	0.123638	-7.64008	Not sig
1012	O95785	1012O95785	WIZ	568430	532390	611570	713920	627800	727820	0.319835	19.2614	4.07837		0.00310177	0.0108175	1.96587	-2.60454	Not sig
1012	P46100	1012P46100	ATRX	561700	570850	545460	481700	467920	575750	-0.106746	19.0214	-1.48815		0.172758	0.253578	0.595889	-6.64283	Not sig
1013	Q9Y5B9	1013Q9Y5B9	SUPT16H	649610	607640	598710	890660	763880	784130	0.430164	19.4387	6.70407		0.000113827	0.000901767	3.04491	0.955558	Not sig
1014	Q8IZL8	1014Q8IZL8	PELP1	29076	32788	38166	45986	30758	42643	0.246659	15.1555	1.66593		0.13198	0.205526	0.687134	-6.40105	Not sig
1015	Q7Z401	1015Q7Z401	DENND4A	966630	962620	917520	686800	664330	663850	-0.449872	19.6058	-8.31095		2.27683e-05	0.000277626	3.55654	2.70371	Not sig
1015	Q9BPX3	1015Q9BPX3	NCAPG	698360	617360	569370	429080	546900	481980	-0.339831	19.0731	-3.13674		0.0128251	0.0317361	1.49845	-4.09623	Not sig
1016	P46821	1016P46821	MAP1B	1130400	1322900	1133800	1223900	899290	1214200	-0.0893298	20.1328	-0.847418		0.419929	0.518003	0.285668	-7.35592	Not sig
1016	Q13129	1016Q13129	RLF	377230	379000	363280	402410	343360	452570	0.126249	18.5589	1.70518		0.12425	0.195443	0.708979	-6.34576	Not sig
1016	Q14669	1016Q14669	TRIP12	1245700	1131800	1193200	1040400	1022100	1099100	-0.145615	20.0951	-2.41829		0.0401733	0.0790727	1.10197	-5.25885	Not sig
1016	Q96BY7	1016Q96BY7	ATG2B	110780	85325	91432	75885	74217	81024	-0.295676	16.3886	-3.36614		0.00898436	0.0241946	1.61628	-3.72592	Not sig
1017	Q7Z333	1017Q7Z333	SETX	348710	330020	336480	377590	331760	374490	0.127465	18.413	2.21907		0.0552725	0.101984	0.99147	-5.57425	Not sig
1017	Q8N3D4	1017Q8N3D4	EHBP1L1	231540	194030	204800	190930	183440	201330	-0.113175	17.616	-1.58902		0.148414	0.225047	0.647726	-6.50747	Not sig
1018	Q8WWI1	1018Q8WWI1	LMO7	158350	137930	153950	163770	138400	165380	0.105498	17.226	1.42546		0.189614	0.272457	0.564702	-6.72434	Not sig
1018	Q9P2D0	1018Q9P2D0	IBTK	47236	45017	50643	59518	33944	51036	0.0116114	15.5164	0.0768379		0.940526	0.957106	0.0190398	-7.73707	Not sig
1019	Q9BY89	1019Q9BY89	KIAA1671	184530	203670	175710	209140	176070	200190	0.0743083	17.5408	1.10993		0.29737	0.394803	0.40362	-7.0988	Not sig
101	O15164	101O15164	TRIM24	156180	154460	137990	124060	125700	148130	-0.132707	17.0992	-1.89564		0.0923575	0.154553	0.810922	-6.06904	Not sig
101	O43561	101O43561	LAT	96065	99093	90785	88063	86508	114610	0.017121	16.5385	0.189857		0.853867	0.889085	0.0510565	-7.72031	Not sig
101	P15407	101P15407	FOSL1	122870	122700	106300	108220	99815	103280	-0.151245	16.7527	-2.57102		0.0314525	0.0648128	1.18834	-5.01367	Not sig
101	P29966	101P29966	MARCKS	1723000	1838800	1636000	1802200	1745400	1817300	0.0811027	20.7471	1.50654		0.168071	0.247935	0.605662	-6.61853	Not sig
101	P52926	101P52926	HMGA2	1673400	1785000	1738400	2129600	1750600	2148200	0.236673	20.8228	3.27821		0.0102907	0.0270024	1.5686	-3.86751	Not sig
101	P54259	101P54259	ATN1	398690	430170	370720	400760	359620	366560	-0.053891	18.565	-0.841035		0.423303	0.521625	0.282641	-7.36147	Not sig
101	Q13409	101Q13409	DYNC1I2	223010	215950	197300	240580	246730	263720	0.259896	17.813	4.2093		0.00257046	0.00937092	2.02822	-2.40462	Not sig
101	Q13439	101Q13439	GOLGA4	81355	61855	79258	92434	84636	97563	0.337129	16.3124	3.06292		0.014398	0.034561	1.46141	-4.21592	Not sig
101	Q14739	101Q14739	LBR	8346800	8632100	6943400	8516700	7578100	8909100	-0.00692412	22.9545	-0.0920677		0.928772	0.94794	0.0232191	-7.73564	Not sig
101	Q96JP5	101Q96JP5	ZFP91	1147900	1085400	1054300	1106500	1075100	1064500	0.0154186	20.0547	0.282905		0.784002	0.836438	0.0775664	-7.69594	Not sig
101	Q96QR8	101Q96QR8	PURB	712060	599800	661610	623390	592120	621400	-0.0619588	19.2748	-0.889288		0.398261	0.497675	0.303054	-7.31868	Not sig
101	Q9P1Y6	101Q9P1Y6	PHRF1	817120	802160	707770	766700	743790	802600	0.050653	19.5567	0.917698		0.384019	0.483479	0.315622	-7.29256	Not sig
102;101	P05387	102;101P05387	RPLP2;RPLP1	168520000	158600000	152300000	144320000	133600000	133800000	-0.0754288	27.1484	-1.06616		0.315629	0.413969	0.383032	-7.14542	Not sig
1020	Q6PD62	1020Q6PD62	CTR9	1430400	1627100	1759200	1283000	1354700	1938800	-0.0558192	20.5619	-0.368536		0.721463	0.785503	0.104852	-7.66522	Not sig
1022	P37275	1022P37275	ZEB1	100990	117730	110430	126060	108530	116030	0.118399	16.7903	1.44847		0.183268	0.26551	0.575919	-6.69467	Not sig
1022	Q6AWC2	1022Q6AWC2	WWC2	188010	174850	147800	201770	182200	159770	0.113373	17.4117	1.11481		0.29539	0.392969	0.405642	-7.09352	Not sig
1023	P52948	1023P52948	NUP98	1123100	1152900	1123600	954920	891510	1009600	-0.217318	19.9925	-3.81451		0.0045632	0.0144843	1.8391	-3.01379	Not sig
1024	Q9C0C2	1024Q9C0C2	TNKS1BP1	365050	332840	308360	341920	333090	354680	0.0751886	18.3679	1.31674		0.222241	0.310371	0.508119	-6.86046	Not sig
1025	P78332	1025P78332	RBM6	299910	367410	358720	441670	442820	483260	0.458562	18.5879	4.58007		0.00153048	0.00636774	2.19601	-1.85072	Not sig
1025	Q5VWN6	1025Q5VWN6	FAM208B	180860	166760	164230	191220	164920	187180	0.122752	17.4163	2.22858		0.0544385	0.100828	0.996419	-5.55934	Not sig
1025	Q9H2Y7	1025Q9H2Y7	ZNF106	776950	784810	752670	648670	589030	686660	-0.221834	19.4224	-4.04189		0.0032699	0.0112144	1.95022	-2.66063	Not sig
1027	Q96T76	1027Q96T76	MMS19	205110	170330	157680	174100	167230	178060	0.0120851	17.4176	0.152318		0.882482	0.914842	0.038654	-7.72744	Not sig
1027	Q9Y4E5	1027Q9Y4E5	ZNF451	2320000	2559600	2477700	2069600	1772600	1893200	-0.333053	21.0426	-4.81094		0.00111949	0.0050527	2.29648	-1.51533	Not sig
1028	O94885	1028O94885	SASH1	84621	99855	86118	92480	75497	67484	-0.193558	16.3524	-1.64134		0.137046	0.212055	0.673552	-6.43537	Not sig
1028	Q2NKX8	1028Q2NKX8	ERCC6L	71512	61795	81688	50432	58961	72874	-0.184332	16.0096	-1.18062		0.269663	0.364898	0.437829	-7.02058	Not sig
1029	Q5THK1	1029Q5THK1	PRR14L	271180	263390	266550	306640	284220	289240	0.178108	18.0995	3.18416		0.01191	0.0301216	1.52112	-4.01946	Not sig
1029	Q9NSY1	1029Q9NSY1	BMP2K	1084200	1079300	1108500	1031200	976580	1076000	-0.0473033	20.015	-0.787202		0.452504	0.548923	0.260489	-7.40681	Not sig
1029	Q9UHW9	1029Q9UHW9	SLC12A6	177580	158930	164420	125030	127160	133840	-0.34292	17.154	-5.34023		0.000562741	0.00301847	2.52021	-0.774841	Not sig
102	O75351	102O75351	VPS4B	7561500	7294500	6399000	6339700	6597900	6375800	-0.164206	22.6877	-2.46635		0.0371946	0.0741584	1.12984	-5.18195	Not sig
102	O94886	102O94886	TMEM63A	78363	79120	76828	78063	62928	88326	3.12984e-05	16.2361	0.00038944		0.999698	1	0	-7.74037	Not sig
102	P17096	102P17096	HMGA1	23225000	24669000	26005000	30984000	27462000	33417000	0.274587	24.7141	3.35712		0.00910993	0.0244615	1.61152	-3.74041	Not sig
249	Q14693	249Q14693	LPIN1	729630	587290	572420	3912400	3948900	3647200	2.637	20.5608	30.8661		4.81233e-10	3.10346e-07	6.50815	13.8578	Up
102	Q13185	102Q13185	CBX3	4958700	4658400	4872200	3547200	3599600	3592400	-0.424399	21.9968	-6.51982		0.000139346	0.00105727	2.97582	0.736036	Not sig
102	Q7L014	102Q7L014	DDX46	7844700	8338100	7454200	8907700	8513100	8316700	0.0505764	22.9731	0.891895		0.396938	0.496472	0.304106	-7.31631	Not sig
102	Q9GZT3	102Q9GZT3	SLIRP	1069100	1214400	1103700	1266700	1111400	1315200	0.159176	20.1658	2.17294		0.0595	0.108379	0.965056	-5.64632	Not sig
102	Q9H6F5	102Q9H6F5	CCDC86	5222300	5629700	5795600	5246000	4918900	5461400	-0.108721	22.3604	-1.52613		0.163203	0.242222	0.615787	-6.59245	Not sig
102	Q9NQW6	102Q9NQW6	ANLN	240660	195680	189050	210520	181650	201230	-0.0523122	17.631	-0.644872		0.535985	0.627686	0.202258	-7.51395	Not sig
102	Q9UEE9	102Q9UEE9	CFDP1	132380	130490	107770	130330	133920	126100	0.115525	16.9486	1.44177		0.185096	0.267735	0.572294	-6.70334	Not sig
1032	Q9BX63	1032Q9BX63	BRIP1	106510	122960	102810	99876	95249	103420	-0.130782	16.6788	-1.87635		0.0951978	0.158439	0.800138	-6.09764	Not sig
1032	Q9UMN6	1032Q9UMN6	KMT2B	911070	809230	719750	787750	714710	717890	-0.0747173	19.5605	-0.977398		0.355306	0.455089	0.341904	-7.2355	Not sig
1034	Q9BSJ8	1034Q9BSJ8	ESYT1	576550	589830	556690	703200	599830	693090	0.253451	19.2389	4.29768		0.0022675	0.00856381	2.06733	-2.27093	Not sig
1035	Q8NDI1	1035Q8NDI1	EHBP1	1095300	1105300	855750	783640	771090	830270	-0.300278	19.7767	-3.80678		0.00461578	0.0145934	1.83584	-3.0259	Not sig
1037	A1L390	1037A1L390	PLEKHG3	2119800	2276900	2148400	2291800	2161500	2226800	0.0506427	21.0718	0.873272		0.406454	0.505922	0.295916	-7.3331	Not sig
1037	P28749	1037P28749	RBL1	430570	402840	422480	431300	346260	372280	-0.0941054	18.6116	-1.20809		0.259476	0.353111	0.452088	-6.98925	Not sig
1038	P27708	1038P27708	CAD	34612	40915	37041	47689	41000	59042	0.41475	15.3951	3.891		0.00407595	0.0133208	1.87547	-2.89432	Not sig
1039	P00533	1039P00533	EGFR	4020500	3701100	4013600	3554800	3509500	3954300	-0.0779867	21.8556	-1.02975		0.331472	0.432182	0.364333	-7.18311	Not sig
103	O60231	103O60231	DHX16	2318700	2106000	2049800	2127300	1996900	1991500	-0.0559571	21.0016	-0.952966		0.366858	0.466197	0.331431	-7.2592	Not sig
103	P49770	103P49770	EIF2B2	409030	360170	354410	328940	325510	350290	-0.129346	18.4359	-2.14724		0.0619905	0.112148	0.950208	-5.68628	Not sig
103	Q14839	103Q14839	CHD4	860190	929740	845970	887380	751930	827240	-0.0461103	19.6957	-0.725811		0.487411	0.581274	0.235619	-7.45533	Not sig
103	Q8IWW6	103Q8IWW6	ARHGAP12	674510	595150	434780	826120	696610	719680	0.446475	19.3082	3.62307		0.00607456	0.0179604	1.74568	-3.31555	Not sig
103	Q96Q45	103Q96Q45	TMEM237	774440	794280	688190	633320	613420	618340	-0.223181	19.3819	-3.91686		0.00392403	0.0129565	1.88751	-2.85408	Not sig
103	Q9H019	103Q9H019	MTFR1L	343490	359860	345570	504370	464250	521240	0.53717	18.6712	9.41799		8.62729e-06	0.000135747	3.86727	3.75711	Not sig
103	Q9H0W5	103Q9H0W5	CCDC8	63948	57610	49461	57179	38428	38766	-0.313659	15.6083	-2.35679		0.0443355	0.0853306	1.0689	-5.35685	Not sig
103	Q9H8M2	103Q9H8M2	BRD9	101300	96321	79633	99063	93175	108360	0.135987	16.5572	1.81072		0.105491	0.171524	0.765674	-6.19403	Not sig
104;104	P31943	104;104P31943	HNRNPH1;HNRNPH2	1634200	1771400	1780600	1833700	1756400	1851600	0.0958002	20.7544	1.3971		0.197698	0.282401	0.549134	-6.7605	Not sig
1040	Q68E01	1040Q68E01	INTS3	4889600	5154900	4799900	4765400	4600300	5177200	-0.0352985	22.2255	-0.637687		0.540433	0.631542	0.199598	-7.51886	Not sig
1042	P26006	1042P26006	ITGA3	2712500	2537400	2446100	3551900	3166200	3264100	0.394724	21.4724	6.9895		8.38508e-05	0.000730156	3.13658	1.2874	Not sig
1043	Q9UHB7	1043Q9UHB7	AFF4	628500	611000	576600	680050	650950	762950	0.241886	19.3155	4.1308		0.0028761	0.0102073	1.99109	-2.52422	Not sig
1044	O15061	1044O15061	SYNM	146550	140150	148920	129760	130170	128420	-0.128918	17.0606	-1.84005		0.100768	0.165573	0.781009	-6.15114	Not sig
1044	Q8IVL0	1044Q8IVL0	NAV3	994920	1069600	987260	1544200	1426300	1463500	0.579584	20.2267	9.86168		6.00496e-06	0.00010436	3.98147	4.14984	Not sig
1049	O43426	1049O43426	SYNJ1	992290	1038400	926970	1137800	1072500	1127400	0.211794	19.9939	4.05027		0.00323044	0.0111299	1.95351	-2.64773	Not sig
104	O43159	104O43159	RRP8	7001200	6982800	7414200	8394000	8828300	8800400	0.214229	22.9027	2.87278		0.0194385	0.043795	1.35858	-4.52473	Not sig
104	O96013	104O96013	PAK4	607760	593440	543690	594360	567080	561870	0.0155953	19.1391	0.282837		0.784053	0.836438	0.0775664	-7.69596	Not sig
104	P0DPB5	104P0DPB5		394610	343890	369050	354270	348800	366020	-0.00947604	18.4676	-0.140559		0.891485	0.92223	0.0351606	-7.72936	Not sig
104	P21796	104P21796	VDAC1	1124700	1194700	1191100	1303500	1164900	1313900	0.137582	20.2127	2.1168		0.0650734	0.11688	0.932259	-5.73345	Not sig
104	P52597	104P52597	HNRNPF	259330	273530	254400	314050	303820	337820	0.316872	18.1412	5.8294		0.000308563	0.00189523	2.72234	-0.125471	Not sig
1050	O95625	1050O95625	ZBTB11	215540	207240	199170	198130	151210	205770	-0.149263	17.5746	-1.84172		0.100505	0.165273	0.781797	-6.14869	Not sig
1051	P15822	1051P15822	HIVEP1	254650	205360	286240	250190	199860	202470	-0.166562	17.8205	-1.22857		0.252085	0.344644	0.46263	-6.96555	Not sig
1051	Q9UIF9	1051Q9UIF9	BAZ2A	49478	49810	53964	52596	44724	46677	-0.0463115	15.5948	-0.537933		0.604388	0.686076	0.163627	-7.58168	Not sig
1052	O95696	1052O95696	BRD1	159360	130140	165850	135280	102020	124100	-0.293934	17.0342	-2.56497		0.0317583	0.0652261	1.18558	-5.02342	Not sig
1053	Q9P2G1	1053Q9P2G1	ANKIB1	28529	33224	22264	23149	24878	28138	-0.0665904	14.7168	-0.599632		0.564354	0.65212	0.185672	-7.54398	Not sig
1054	Q96KR1	1054Q96KR1	ZFR	7323100	7533800	6702900	6307600	5897300	6596400	-0.217814	22.6829	-4.13705		0.00285041	0.0101423	1.99386	-2.51468	Not sig
1055	P28290	1055P28290	SSFA2	665470	648750	616940	596140	524570	595840	-0.137347	19.2076	-2.6823		0.0263247	0.0558208	1.2532	-4.83382	Not sig
1056	Q03164	1056Q03164	KMT2A	912300	860890	997170	704350	684000	767360	-0.313917	19.6385	-3.74907		0.00502918	0.0155812	1.8074	-3.11651	Not sig
1056	Q12888	1056Q12888	TP53BP1	221840	220890	225800	269690	266210	272810	0.311331	17.91	5.25158		0.000629696	0.00326516	2.48609	-0.896099	Not sig
1057	Q8N1G0	1057Q8N1G0	ZNF687	2058700	2055100	1990800	2032200	2219600	2452100	0.157403	21.0203	2.11048		0.0657313	0.117703	0.929211	-5.7432	Not sig
1058	Q8N3U4	1058Q8N3U4	STAG2	413520	423020	408940	389170	389000	409680	-0.0332393	18.6294	-0.57845		0.577927	0.663531	0.178139	-7.55735	Not sig
1059	Q08999	1059Q08999	RBL2	350700	302180	292020	345300	303190	330760	0.0873688	18.2888	1.32179		0.220624	0.308687	0.510482	-6.85428	Not sig
105	O75475	105O75475	PSIP1	3872600	4128000	4675100	5254400	4474300	5486100	0.266558	22.1355	2.60978		0.0295603	0.0614235	1.21167	-4.95111	Not sig
105	O95155	105O95155	UBE4B	2037800	1911700	1629600	1778300	1756900	1620100	-0.0739375	20.7669	-0.950496		0.368041	0.467236	0.330463	-7.26157	Not sig
105	P09496	105P09496	CLTA	161100	164660	131720	207760	169970	183240	0.33178	17.3528	4.29759		0.00226778	0.00856381	2.06733	-2.27106	Not sig
105	P20042	105P20042	EIF2S2	840020	776200	815670	827480	724360	1010800	0.114335	19.6601	1.17511		0.271743	0.367191	0.435108	-7.0268	Not sig
105	P56181	105P56181	NDUFV3	258990	271070	261170	290300	247520	307730	0.137429	18.0592	2.07778		0.0692425	0.122215	0.912877	-5.79358	Not sig
105	Q8IXQ4	105Q8IXQ4	GPALPP1	597690	583040	534680	626380	548850	569040	0.0581948	19.1362	1.00414		0.342975	0.444189	0.352432	-7.20901	Not sig
654	Q05655	654Q05655	PRKCD	385580	362820	347990	1295500	1260800	1497900	1.90781	19.4182	29.2976		7.47643e-10	3.42877e-07	6.46486	13.4476	Up
105	Q96GN5	105Q96GN5	CDCA7L	407550	443970	590170	354670	334510	385770	-0.374373	18.6512	-2.63353		0.0284586	0.05952	1.22534	-4.91274	Not sig
105	Q9UPN4	105Q9UPN4	CEP131	753040	740220	631390	576860	533870	556570	-0.30541	19.2568	-5.03666		0.000830816	0.00399379	2.39862	-1.1947	Not sig
105	Q9Y6K1	105Q9Y6K1	DNMT3A	993080	966570	864070	901650	872870	912820	-0.0198528	19.8084	-0.379397		0.713676	0.77877	0.108591	-7.66077	Not sig
1062	Q8WVM7	1062Q8WVM7	STAG1	395180	416590	388950	533070	492680	575470	0.445926	18.8153	7.52708		4.83071e-05	0.000478722	3.31992	1.88645	Not sig
1066	Q9UHF7	1066Q9UHF7	TRPS1	236110	256780	249810	320070	259820	316870	0.303881	18.0602	4.24216		0.00245304	0.00905492	2.04312	-2.3548	Not sig
1067	Q9UDY2	1067Q9UDY2	TJP2	1121200	1100200	1000200	1016000	1046400	1066200	-0.00705566	20.0122	-0.128938		0.900399	0.928287	0.0323179	-7.7311	Not sig
1067	Q9UQE7	1067Q9UQE7	SMC3	4620000	4418400	4398700	4691800	4289100	4703600	0.0180305	22.1096	0.3314		0.748348	0.807847	0.0926707	-7.67951	Not sig
1068	Q12789	1068Q12789	GTF3C1	1636900	1772300	1720500	2095600	1935500	2044100	0.273601	20.8222	4.5209		0.00166027	0.00676816	2.16953	-1.93787	Not sig
1670	P48634	1670P48634	PRRC2A	960610	958600	830940	2669800	2679800	2520900	1.56164	20.5585	24.438		3.44831e-09	8.626e-07	6.06419	11.9749	Up
1069	O15027	1069O15027	SEC16A	1579000	1485800	1305400	1372800	1363100	1313400	-0.0725369	20.4204	-1.11158		0.296699	0.39415	0.404339	-7.09701	Not sig
106	O14924	106O14924	RGS12	132510	128940	111370	131580	124660	134170	0.097876	16.9512	1.73072		0.119446	0.189839	0.721614	-6.30943	Not sig
106	O75494	106O75494	SRSF10	665180	695870	452870	739240	699540	740600	0.330661	19.3317	2.78364		0.0223965	0.0489367	1.31037	-4.6695	Not sig
106	P24534	106P24534	EEF1B2	1325800	1467500	1218400	1361800	1093600	1271700	-0.0746601	20.2931	-0.972516		0.357592	0.457592	0.339522	-7.24027	Not sig
106	P49023	106P49023	PXN	167750	142490	143630	180020	179500	163200	0.245227	17.3039	3.04978		0.0146985	0.0351699	1.45383	-4.23725	Not sig
106	Q14814	106Q14814	MEF2D	59614	57085	58715	57592	44529	45926	-0.221802	15.7022	-2.51666		0.0343134	0.0693238	1.15912	-5.10119	Not sig
106	Q16666	106Q16666	IFI16	2129300	2146300	1960300	2308500	2347800	2371200	0.190171	21.0719	3.53938		0.00689423	0.0198576	1.70207	-3.4486	Not sig
106	Q8NCY6	106Q8NCY6	MSANTD4	539770	524210	445470	616010	611350	639110	0.340354	19.0955	5.56668		0.000424367	0.00242265	2.61571	-0.470092	Not sig
106	Q9NZW5	106Q9NZW5	MPP6	274320	277750	260610	235050	243930	266260	-0.0876522	17.9779	-1.35604		0.209931	0.296135	0.528511	-6.81205	Not sig
106	Q9P0P8	106Q9P0P8	C6orf203	108170	86749	94507	107400	109320	135210	0.289325	16.6923	2.97645		0.0164978	0.0384174	1.41547	-4.35631	Not sig
1076	P55201	1076P55201	BRPF1	487600	449950	478950	345720	354190	381880	-0.351502	18.6524	-5.19327		0.000678431	0.00343165	2.4645	-0.976461	Not sig
1078	P04626	1078P04626	ERBB2	250570	293170	213540	258790	254430	293920	0.147004	17.988	1.5794		0.150596	0.22727	0.643457	-6.52059	Not sig
1078	P35568	1078P35568	IRS1	1245700	1137400	997430	1074000	1178700	1023700	-0.00869757	20.079	-0.099722		0.922872	0.944262	0.0249074	-7.73482	Not sig
1079	Q6UXM1	1079Q6UXM1	LRIG3	115940	114110	114500	120660	84864	105370	-0.146045	16.7307	-1.56153		0.154724	0.232015	0.634483	-6.54485	Not sig
107	O60841	107O60841	EIF5B	12126000	11726000	10688000	9976900	10151000	10075000	-0.261318	23.3646	-4.44846		0.00183553	0.00726033	2.13904	-2.04521	Not sig
107	O94916	107O94916	NFAT5	101110	99492	101440	107790	92293	95124	-0.00922881	16.6066	-0.137287		0.893994	0.923297	0.0346584	-7.72987	Not sig
297	Q13247	297Q13247	SRSF6	334520	316670	308660	819550	707290	744510	1.28629	18.9113	21.4879		1.01563e-08	1.42103e-06	5.8474	10.8956	Up
107	Q5H943	107Q5H943	CT83	529600	460080	489640	620230	571230	531250	0.254688	19.0212	3.20878		0.011462	0.0292937	1.53323	-3.97964	Not sig
107	Q9BUQ8	107Q9BUQ8	DDX23	2455600	2642800	2359300	3153500	2911900	3068300	0.313188	21.3894	5.75823		0.000336078	0.00203098	2.69229	-0.217891	Not sig
107	Q9NQC3	107Q9NQC3	RTN4	6753700	6416000	6151100	8544800	7847600	9455700	0.37641	22.811	5.92939		0.000273976	0.00173574	2.76052	0.00321832	Not sig
1080	Q5JTH9	1080Q5JTH9	RRP12	1746800	1685700	1569100	1916900	1577300	1735400	0.0956241	20.6941	1.55938		0.155228	0.232497	0.633582	-6.54776	Not sig
1080	Q5T5Y3	1080Q5T5Y3	CAMSAP1	502310	465400	454860	519040	518150	570330	0.209187	18.9422	3.64247		0.00589965	0.0175628	1.75541	-3.2848	Not sig
1081	Q71F56	1081Q71F56	MED13L	105790	113480	108300	121560	110870	123530	0.136324	16.796	2.37599		0.042992	0.0833879	1.0789	-5.32631	Not sig
1082	Q07889	1082Q07889	SOS1	86990	81513	65065	105670	98039	95876	0.405854	16.4174	4.43694		0.00186519	0.00734946	2.13374	-2.06235	Not sig
1082	Q76FK4	1082Q76FK4	NOL8	771870	704030	716020	729720	727120	897710	0.151693	19.5259	1.9127		0.0899137	0.151199	0.82045	-6.04365	Not sig
1083	P55196	1083P55196	MLLT4	952510	959420	869330	1250800	1203300	1201800	0.436136	20.0106	8.19639		2.53229e-05	0.000297778	3.52611	2.58819	Not sig
1083	Q9NYV4	1083Q9NYV4	CDK12	1802800	1899900	1855100	2164200	2022700	2046400	0.183599	20.9051	3.03737		0.0149881	0.0356869	1.44749	-4.25739	Not sig
1085	O14647	1085O14647	CHD2	5216300	5339200	5504700	5351300	5454000	5714900	0.0294614	22.3743	0.45592		0.659845	0.734297	0.134128	-7.62584	Not sig
1088	P49750	1088P49750	YLPM1	340730	333460	300240	315930	334430	369160	0.104497	18.3403	1.56828		0.153154	0.230246	0.637807	-6.53571	Not sig
1088	Q9NXL9	1088Q9NXL9	MCM9	238490	252350	248650	250020	226790	289920	0.0751082	17.94	0.938822		0.373672	0.472745	0.325373	-7.2727	Not sig
1089	Q6KC79	1089Q6KC79	NIPBL	44568	49592	40489	44071	41125	53371	0.073296	15.4777	0.797141		0.447013	0.543804	0.264558	-7.39863	Not sig
1089	Q9H6S0	1089Q9H6S0	YTHDC2	334660	374350	369670	420420	429990	459010	0.313378	18.5963	4.0448		0.00325612	0.0111954	1.95096	-2.65615	Not sig
108	O43741	108O43741	PRKAB2	188830	204240	186710	199710	203660	186740	0.0409011	17.5729	0.55862		0.590797	0.674835	0.170803	-7.56946	Not sig
108	O75152	108O75152	ZC3H11A	301190	307310	250880	310670	305070	347150	0.211467	18.2026	3.06508		0.0143493	0.0344843	1.46238	-4.21242	Not sig
108	O94864	108O94864	SUPT7L	249980	230750	201300	245830	202260	215700	-0.0160677	17.774	-0.209757		0.838787	0.877813	0.0565981	-7.71589	Not sig
108	P35251	108P35251	RFC1	1075200	991640	1046300	1125000	1004600	1091500	0.0893783	20.0056	1.42981		0.188399	0.27123	0.566662	-6.71875	Not sig
108	P49736	108P49736	MCM2	199850	178750	188010	238880	216860	216040	0.265618	17.646	3.96351		0.00366496	0.0122935	1.91033	-2.78168	Not sig
108	P84103	108P84103	SRSF3	36595000	34889000	38828000	34810000	34820000	36210000	-0.119975	25.1245	-1.41319		0.193075	0.276563	0.558205	-6.74004	Not sig
108	Q02078	108Q02078	MEF2A	272240	259440	218650	357020	291710	291240	0.364308	18.0931	4.25435		0.00241095	0.00895492	2.04794	-2.33635	Not sig
108	Q5JVS0	108Q5JVS0	HABP4	612830	617680	547950	705150	761640	721970	0.340606	19.3304	5.07388		0.000791505	0.00385252	2.41426	-1.14252	Not sig
108	Q8NE71	108Q8NE71	ABCF1	19890000	18562000	19001000	15894000	15867000	18452000	-0.329013	24.0903	-4.3808		0.00201728	0.00781446	2.1071	-2.14611	Not sig
108	Q96LT9	108Q96LT9	RNPC3	893250	893040	854770	1129700	1081800	1090300	0.358381	19.9067	6.90727		9.14826e-05	0.000771388	3.11273	1.19281	Not sig
108	Q9NX40	108Q9NX40	OCIAD1	377660	377810	380000	366290	345190	376820	-0.0294222	18.5018	-0.527535		0.611281	0.692009	0.159888	-7.58766	Not sig
108	Q9Y266	108Q9Y266	NUDC	490580	450000	470890	523240	492260	541420	0.178298	18.9131	3.06937		0.0142531	0.03429	1.46483	-4.20547	Not sig
108	Q9Y478	108Q9Y478	PRKAB1	2927300	2976700	2679300	2468300	2406300	2627000	-0.179648	21.3538	-3.46406		0.00773201	0.0215999	1.66555	-3.56888	Not sig
1090	O75717	1090O75717	WDHD1	54959	66266	62496	55135	61426	58122	-0.000407917	15.8648	-0.00387573		0.996997	0.998812	0.00051635	-7.74036	Not sig
1090	Q96JM2	1090Q96JM2	ZNF462	297330	272880	259300	252970	269420	276260	-0.00545814	18.0473	-0.0822038		0.936383	0.953713	0.0205823	-7.7366	Not sig
1096	O14646	1096O14646	CHD1	457860	465510	472710	325610	337320	309910	-0.479894	18.5694	-6.29278		0.000179794	0.00127289	2.89521	0.459626	Not sig
1097	Q5T1M5	1097Q5T1M5	FKBP15	404950	398540	378090	300030	303050	305930	-0.338128	18.4023	-6.24293		0.000190301	0.00132568	2.87756	0.398048	Not sig
1099	Q5VT52	1099Q5VT52	RPRD2	418700	401920	363390	330030	308930	331740	-0.247987	18.4468	-4.89201		0.00100494	0.00465008	2.33254	-1.39935	Not sig
88	O75379	88O75379	VAMP4	1510400	1454800	1398100	3109400	2835600	3167600	1.0894	20.997	21.2734		1.10474e-08	1.48878e-06	5.82717	10.8105	Up
109	Q14151	109Q14151	SAFB2	2345700	2436600	2182000	2858100	2217600	2665900	0.171639	21.2169	2.32475		0.0466715	0.089163	1.04982	-5.40771	Not sig
109	Q86XP3	109Q86XP3	DDX42	8794000	7698900	6971200	7344900	7669100	7480600	-0.110627	22.8684	-1.40304		0.19598	0.280141	0.552623	-6.75296	Not sig
109	Q8NDT2	109Q8NDT2	RBM15B	1737100	1767400	1745900	1727100	1603400	1724400	-0.0173673	20.7139	-0.324697		0.75324	0.811536	0.0906923	-7.68193	Not sig
109	Q96T37	109Q96T37	RBM15	440920	449370	438330	473920	492140	534830	0.209001	18.8477	3.18011		0.0119854	0.0302753	1.51891	-4.02601	Not sig
10	O15037	10O15037	KHNYN	859440	826920	722840	890260	978230	891480	0.25104	19.707	3.17822		0.0120208	0.0303553	1.51777	-4.02907	Not sig
10	P55209	10P55209	NAP1L1	61963	54016	54392	66888	44352	53246	-0.0287042	15.7534	-0.252722		0.806474	0.853847	0.06862	-7.70488	Not sig
10	P62888	10P62888	RPL30	124830	127150	115030	95987	85491	80327	-0.480515	16.653	-6.4574		0.000149368	0.00111688	2.95199	0.66069	Not sig
10	Q6ZSS7	10Q6ZSS7	MFSD6	310290	289060	333350	348790	307170	384410	0.194617	18.3163	2.15477		0.0612509	0.111005	0.954659	-5.67459	Not sig
10	Q9NY74	10Q9NY74	ETAA1	605780	661500	618180	641060	594600	614280	0.0154491	19.2458	0.260475		0.800683	0.849786	0.0706904	-7.70268	Not sig
11;11	Q99613	11;11Q99613	EIF3C;EIF3CL	771330	855550	957070	1130500	1150600	1315400	0.514931	19.9487	4.90716		0.000984967	0.00457564	2.33955	-1.37778	Not sig
1101	Q14687	1101Q14687	GSE1	367210	383270	355160	359350	302360	288320	-0.188227	18.3851	-2.33677		0.0457809	0.0877457	1.05677	-5.38864	Not sig
1102	Q13464	1102Q13464	ROCK1	691570	694040	590890	634020	606350	664690	-0.00796312	19.2991	-0.136871		0.894312	0.923511	0.0345578	-7.72993	Not sig
1102	Q9UPN9	1102Q9UPN9	TRIM33	636510	685460	606990	720840	589160	685680	0.0924931	19.3184	1.36862		0.206114	0.291648	0.535141	-6.79635	Not sig
1103	O15047	1103O15047	SETD1A	233600	241980	239730	256700	238990	258970	0.0967773	17.9085	1.77588		0.11137	0.179143	0.746801	-6.24458	Not sig
1103	Q6BDS2	1103Q6BDS2	UHRF1BP1	71708	67310	63292	64897	68786	69170	0.0733943	16.0405	0.995668		0.346846	0.447178	0.349519	-7.21746	Not sig
1103	Q9UK61	1103Q9UK61	FAM208A	2835400	2705700	2635000	2818800	2653400	3061000	0.0772156	21.4039	1.36707		0.206583	0.29197	0.534661	-6.7983	Not sig
1104	Q8WX93	1104Q8WX93	PALLD	189990	197650	164140	149570	145620	159970	-0.244603	17.3517	-3.70815		0.00534606	0.0163209	1.78726	-3.18097	Not sig
1105	Q01970	1105Q01970	PLCB3	1076800	1096100	745850	943290	862370	780510	-0.103483	19.7934	-0.793907		0.448795	0.545305	0.263361	-7.4013	Not sig
1106	Q9P2R6	1106Q9P2R6	RERE	41369	43782	37870	41675	47906	47117	0.168291	15.3871	1.87156		0.0959164	0.159442	0.797397	-6.10473	Not sig
1107	Q8IWU2	1107Q8IWU2	LMTK2	577440	576500	519970	480060	458900	518000	-0.169074	18.987	-3.11502		0.0132684	0.0325597	1.48732	-4.13143	Not sig
1107	Q92900	1107Q92900	UPF1	636770	693100	668940	821430	709670	855000	0.298168	19.4714	4.43323		0.00187485	0.00736295	2.13295	-2.06788	Not sig
1108	Q8NB49	1108Q8NB49	ATP11C	302130	302550	284150	351200	300930	347530	0.204546	18.2521	3.75882		0.00495669	0.015393	1.81268	-3.10118	Not sig
110	O00161	110O00161	SNAP23	1786100	1672100	1728000	2040400	2065500	2118200	0.297556	20.8498	4.92935		0.000956489	0.00446343	2.35033	-1.34624	Not sig
110	Q13425	110Q13425	SNTB2	3152800	3252400	3082900	3581400	3368800	3649700	0.178383	21.677	3.40657		0.00844324	0.0231558	1.63534	-3.66099	Not sig
110	Q16513	110Q16513	PKN2	546370	533840	514440	490670	464360	527150	-0.0679976	18.9675	-1.292		0.230298	0.319783	0.495145	-6.89044	Not sig
110	Q8TD06	110Q8TD06	AGR3	182400	203850	201060	203560	199800	201460	0.0641791	17.5964	0.848985		0.419103	0.517377	0.286193	-7.35455	Not sig
110	Q99547	110Q99547	MPHOSPH6	1204000	1104200	1021700	1220300	1124600	1220800	0.135458	20.1288	2.48021		0.0363778	0.0727468	1.13819	-5.15974	Not sig
1111	P29375	1111P29375	KDM5A	145770	137850	151190	119730	118610	123250	-0.234288	17.007	-3.26599		0.0104873	0.0273965	1.5623	-3.88722	Not sig
1111	Q07157	1111Q07157	TJP1	403630	402430	349230	433050	362240	413250	0.0957669	18.5863	1.55502		0.156252	0.233713	0.631317	-6.55365	Not sig
1112	Q5SW79	1112Q5SW79	CEP170	349900	347620	286190	311330	316780	314350	-0.0137635	18.2933	-0.196708		0.848668	0.884712	0.053198	-7.71884	Not sig
1112	Q96ST3	1112Q96ST3	SIN3A	684490	647330	632640	760590	724270	808760	0.269552	19.4356	5.08739		0.000777735	0.00381021	2.41905	-1.12362	Not sig
381	Q9UBN6	381Q9UBN6	TNFRSF10D	224070	233310	236830	561610	570350	626510	1.36745	18.4942	20.1328		1.75207e-08	1.78559e-06	5.74822	10.3409	Up
1113	Q92794	1113Q92794	KAT6A	2160800	2140500	1988000	2202400	1978200	2290900	0.0612605	21.0188	1.15431		0.279721	0.376136	0.424655	-7.05011	Not sig
1115	Q96QE3	1115Q96QE3	ATAD5	2413600	2486600	2579300	2443800	2232300	2485800	-0.0379919	21.2177	-0.597558		0.565676	0.653281	0.1849	-7.54531	Not sig
1117	O60885	1117O60885	BRD4	395850	388810	359950	426830	407610	414550	0.160605	18.6042	3.09117		0.0137737	0.0334613	1.47546	-4.1701	Not sig
1117	P46379	1117P46379	BAG6	366680	373690	310850	386910	333890	361920	0.0784722	18.4388	1.21864		0.255647	0.34836	0.457972	-6.97708	Not sig
111	Q8WWM7	111Q8WWM7	ATXN2L	7358300	6751100	6146400	5942600	5721300	6260500	-0.203062	22.6022	-3.17427		0.0120952	0.0304965	1.51575	-4.03547	Not sig
111	Q9BTC0	111Q9BTC0	DIDO1	83952	106910	115160	106660	111060	115370	0.151609	16.6891	1.10727		0.298459	0.395851	0.402469	-7.10168	Not sig
111	Q9GZR2	111Q9GZR2	REXO4	480820	458990	428650	369010	335590	330490	-0.366794	18.5962	-6.11503		0.00022047	0.00148934	2.82701	0.238561	Not sig
311	Q8TF01	311Q8TF01	PNISR	481680	540150	465860	1323200	1130900	1239300	1.34721	19.5714	19.382		2.4069e-08	2.13644e-06	5.67031	10.0151	Up
1120	Q6UB99	1120Q6UB99	ANKRD11	2083000	2176500	1764700	1618000	1654900	1660500	-0.246715	20.7947	-3.67155		0.00564742	0.0170082	1.76934	-3.23878	Not sig
1121	Q9UNS1	1121Q9UNS1	TIMELESS	358240	343850	293410	375810	317770	322010	0.0670017	18.352	0.909671		0.388005	0.487294	0.312209	-7.30001	Not sig
1124	Q9ULU4	1124Q9ULU4	ZMYND8	367180	376080	293600	465870	429820	427610	0.387746	18.5703	4.86764		0.00103797	0.00476555	2.32189	-1.43412	Not sig
1127	O15417	1127O15417	TNRC18	1386800	1345300	1309800	1211600	1177600	1189400	-0.148835	20.2768	-2.85277		0.0200656	0.0448772	1.34797	-4.55724	Not sig
1129	P78312	1129P78312	FAM193A	352100	354030	331410	315640	284690	342670	-0.108098	18.3316	-1.92255		0.0885304	0.149502	0.825352	-6.02895	Not sig
112	A6NFI3	112A6NFI3	ZNF316	2374700	2287100	2276000	2744700	2396400	2713600	0.201548	21.2301	3.58926		0.00639259	0.0187131	1.72786	-3.36923	Not sig
112	O95873	112O95873	C6orf47	118340	110120	107870	96371	100020	104250	-0.143432	16.6918	-2.12052		0.0646885	0.116239	0.934647	-5.72769	Not sig
112	P50479	112P50479	PDLIM4	221510	212050	201060	219810	211920	205780	0.0307786	17.693	0.542448		0.601408	0.683834	0.165049	-7.57905	Not sig
112	Q6P5R6	112Q6P5R6	RPL22L1	61003	56023	58193	45080	39276	47927	-0.356078	15.6291	-5.53661		0.000440392	0.00249687	2.6026	-0.510144	Not sig
112	Q7Z417	112Q7Z417	NUFIP2	871250	927640	887520	766920	812180	848540	-0.100071	19.7004	-1.51018		0.167158	0.24685	0.607567	-6.61371	Not sig
112	Q9BX95	112Q9BX95	SGPP1	1841600	1875800	1984900	2427600	2343200	2435100	0.359021	21.0246	5.31426		0.000581515	0.0030851	2.51073	-0.810248	Not sig
112	Q9NVM6	112Q9NVM6	DNAJC17	3166500	3185000	3100500	2740400	2526200	2641200	-0.243693	21.4618	-4.54165		0.00161346	0.0066264	2.17872	-1.90725	Not sig
112	Q9P287	112Q9P287	BCCIP	164200	185790	146680	175900	142280	149250	-0.0459188	17.2903	-0.50494		0.626401	0.706027	0.151179	-7.60027	Not sig
1367	Q9NTI5	1367Q9NTI5	PDS5B	236520	249540	226230	466340	445810	478540	0.989901	18.3467	19.076		2.74882e-08	2.3637e-06	5.62641	9.8783	Up
113;113	Q9NYZ1	113;113Q9NYZ1	TVP23B;TVP23C	452170	422170	411330	569580	554010	602740	0.460214	18.9181	8.71098		1.58486e-05	0.000215536	3.66648	3.09717	Not sig
183	Q9H4A3	183Q9H4A3	WNK1	186350	163910	176210	485740	410440	450100	1.39194	18.0941	19.0154		2.82277e-08	2.40227e-06	5.61938	9.85092	Up
1133	Q14191	1133Q14191	WRN	261480	243130	255700	291510	301640	292210	0.255769	18.0676	3.91787		0.00391823	0.0129484	1.88779	-2.85252	Not sig
1133	Q92576	1133Q92576	PHF3	1735700	1829900	1660200	1751600	1700600	1735500	0.0253397	20.7279	0.480298		0.643106	0.720918	0.142114	-7.61344	Not sig
1134	Q7RTP6	1134Q7RTP6	MICAL3	2398600	2352100	1930200	2019100	1950500	2025600	-0.126841	21.0081	-1.89436		0.0925445	0.154772	0.810307	-6.07095	Not sig
1134	Q92766	1134Q92766	RREB1	330520	337340	308160	355020	308580	354260	0.0984134	18.3377	1.85444		0.0985235	0.162792	0.788366	-6.12998	Not sig
1135	Q15468	1135Q15468	STIL	184070	182710	170670	152510	142350	161170	-0.199129	17.3355	-3.96237		0.00367107	0.012309	1.90978	-2.78345	Not sig
1137;1160	P20020	1137;1160P20020	ATP2B1;ATP2B2	660880	725220	601140	613740	535180	613900	-0.132307	19.2474	-2.08374		0.0685889	0.121268	0.916253	-5.78441	Not sig
1137	O75116	1137O75116	ROCK2	2058600	1989200	1595300	1313000	1152200	1539500	-0.462315	20.5853	-4.6306		0.00142828	0.00604948	2.21828	-1.77667	Not sig
113	O43396	113O43396	TXNL1	242740	230830	234340	249020	231540	254710	0.0735486	17.8807	1.41193		0.193435	0.276982	0.557548	-6.74165	Not sig
113	O60264	113O60264	SMARCA5	535860	499260	498320	460030	459130	498890	-0.0781776	18.9061	-1.40183		0.196329	0.280592	0.551925	-6.7545	Not sig
113	P07910	113P07910	HNRNPC	1321900	1334600	1122400	1084000	907130	1147200	-0.239515	20.1278	-3.20727		0.0114889	0.029317	1.53288	-3.98208	Not sig
113	P08708	113P08708	RPS17	1514300	1422100	1032200	1139700	1213100	1207400	-0.109176	20.2462	-1.00566		0.342282	0.443569	0.353039	-7.20748	Not sig
113	P21127	113P21127	CDK11B	2343800	2599900	2232700	2609800	2390100	2592900	0.110248	21.2312	1.85403		0.0985872	0.162833	0.788258	-6.13059	Not sig
113	Q15185	113Q15185	PTGES3	11187000	7841000	7371400	7017100	8519600	6513100	-0.300141	22.9315	-1.89161		0.0929447	0.155284	0.808873	-6.07503	Not sig
113	Q6VMQ6	113Q6VMQ6	ATF7IP	966930	1054500	972700	968750	908890	952780	-0.0311373	19.8876	-0.528071		0.610925	0.6917	0.160082	-7.58735	Not sig
113	Q8IW50	113Q8IW50	FAM219A	1883600	1756000	1580300	2374200	2350600	2442800	0.485621	20.9513	8.10544		2.7577e-05	0.000319731	3.49522	2.49555	Not sig
113	Q9BVV8	113Q9BVV8	C19orf24	305980	324010	283310	336080	250460	292250	-0.00808842	18.1826	-0.0991052		0.923347	0.944514	0.0247915	-7.73489	Not sig
113	Q9H1E3	113Q9H1E3	NUCKS1	3854400	4442400	4415200	3756800	3195500	4067900	-0.204134	21.9089	-2.1512		0.0616001	0.111515	0.952667	-5.68013	Not sig
407;280	Q9Y6M7	407;280Q9Y6M7	SLC4A7;SLC4A10	514800	541970	431990	1547100	1253100	1548300	1.57554	19.6875	18.4937		3.55973e-08	2.82554e-06	5.5489	9.61115	Up
113	Q9Y343	113Q9Y343	SNX24	132040	123770	125450	115610	91867	96222	-0.297816	16.7892	-3.89351		0.00406094	0.013287	1.87657	-2.89041	Not sig
1141	Q9UPU5	1141Q9UPU5	USP24	28011000	32525000	30250000	31844000	29538000	29469000	-0.063522	24.8401	-0.892195		0.396786	0.496359	0.304204	-7.31603	Not sig
5867	Q09666	5867Q09666	AHNAK	792300	875750	812410	1856200	1832700	1798900	1.17816	20.2277	18.3268		3.83894e-08	2.97037e-06	5.52719	9.5329	Up
1144	Q96PC5	1144Q96PC5	MIA2	170920	156600	149220	171410	147990	169520	0.0831338	17.2964	1.49105		0.172013	0.252709	0.59738	-6.63902	Not sig
1145	Q04637	1145Q04637	EIF4G1	201690	162760	160990	187460	191960	157770	0.0616473	17.4222	0.543167		0.600933	0.683834	0.165049	-7.57863	Not sig
1147	Q27J81	1147Q27J81	INF2	1213300	1129000	1081600	1186900	1131300	1181500	0.0640704	20.1387	1.26258		0.240201	0.331028	0.480136	-6.92561	Not sig
1148	Q08AD1	1148Q08AD1	CAMSAP2	607470	528370	519130	556140	586460	617050	0.12739	19.1184	1.82469		0.103216	0.168722	0.772829	-6.17364	Not sig
455	Q9C0B5	455Q9C0B5	ZDHHC5	112240	122630	100540	298190	270930	264740	1.34892	17.4278	17.7947		4.90579e-08	3.52151e-06	5.45327	9.27816	Up
114	Q8IUW5	114Q8IUW5	RELL1	257720	254230	218780	227700	234420	225900	-0.0558992	17.8512	-0.806568		0.441847	0.539338	0.268139	-7.39079	Not sig
114	Q9BQE9	114Q9BQE9	BCL7B	440280	363540	357350	548080	428890	558560	0.429561	18.7561	4.70583		0.00128953	0.0056145	2.25069	-1.66711	Not sig
114	Q9P035	114Q9P035	HACD3	16428000	17392000	15841000	19517000	18962000	20555000	0.137064	24.1211	2.50258		0.0350965	0.0706294	1.15101	-5.12382	Not sig
1153	Q86SQ4	1153Q86SQ4	GPR126	834900	795670	778540	594020	583350	592650	-0.405074	19.3849	-7.5862		4.55482e-05	0.000456865	3.34021	1.95035	Not sig
1155	O15085	1155O15085	ARHGEF11	53362	44663	48019	49463	37314	46879	-0.0899009	15.5058	-1.06046		0.318071	0.41651	0.380375	-7.15139	Not sig
399	P05783	399P05783	KRT18	288670	289560	246180	521330	506880	534210	0.96588	18.5245	17.0471		7.00799e-08	4.74188e-06	5.32405	8.90603	Up
1156	Q9HAW4	1156Q9HAW4	CLSPN	560990	590290	474830	669370	567910	582190	0.199136	19.1257	2.49466		0.035545	0.0713232	1.14677	-5.13655	Not sig
1157	Q5UIP0	1157Q5UIP0	RIF1	223920	212300	221170	294020	229160	225050	0.202928	17.8356	2.03456		0.0741623	0.129104	0.889061	-5.85975	Not sig
84	Q9Y6M7	84Q9Y6M7	SLC4A7	647530	646350	641420	1199200	1127000	1171800	0.890822	19.7234	16.963		7.30168e-08	4.77521e-06	5.32101	8.86307	Up
115	O75764	115O75764	TCEA3	886060	811270	874510	954690	831610	880940	0.0999683	19.7342	1.42303		0.190296	0.273026	0.563796	-6.72746	Not sig
115	P09012	115P09012	SNRPA	291800	293820	296360	352860	313320	369820	0.271412	18.2771	4.38576		0.00200334	0.0077714	2.1095	-2.1387	Not sig
115	P18615	115P18615	NELFE	3348800	3134200	2837400	3945900	3483200	3653000	0.278514	21.69	4.79885		0.00113775	0.00510284	2.29219	-1.53271	Not sig
115	P45880	115P45880	VDAC2	1868800	1846500	1864700	2028700	1964100	2169400	0.161188	20.9004	2.78809		0.0222384	0.0486945	1.31252	-4.66228	Not sig
115	Q6P9G4	115Q6P9G4	TMEM154	3328600	3249500	2945500	4475500	4346200	4289600	0.472875	21.8193	8.84033		1.41375e-05	0.000198142	3.70302	3.22121	Not sig
115	Q7Z309	115Q7Z309	FAM122B	734850	709550	747780	498940	654350	632320	-0.257114	19.324	-2.22468		0.0547792	0.101391	0.994002	-5.56546	Not sig
115	Q86UE8	115Q86UE8	TLK2	103990	99987	99367	108020	100700	96907	0.0308308	16.6355	0.459624		0.657288	0.732143	0.135404	-7.624	Not sig
115	Q9BYE7	115Q9BYE7	PCGF6	1231400	1232400	1189300	1498500	1324500	1455800	0.259116	20.3283	4.86427		0.00104263	0.00478428	2.32018	-1.43893	Not sig
115	Q9NW75	115Q9NW75	GPATCH2	5304100	5009500	4534300	4985000	4643800	4996900	-0.0273966	22.2304	-0.491724		0.635333	0.714242	0.146155	-7.60741	Not sig
188	Q1KMD3	188Q1KMD3	HNRNPUL2	223640	221020	187680	419520	393250	426390	0.999913	18.173	16.7934		7.93664e-08	4.96341e-06	5.30422	8.77575	Up
1160	P49792	1160P49792	RANBP2	500160	490040	432280	447740	434850	495450	-0.0100378	18.8315	-0.173532		0.866286	0.900427	0.0455515	-7.7236	Not sig
1160	Q8WYP5	1160Q8WYP5	AHCTF1	1004800	1024500	1086900	812400	835970	940830	-0.225808	19.8542	-2.84799		0.0202184	0.04517	1.34515	-4.565	Not sig
1163	Q9BQG0	1163Q9BQG0	MYBBP1A	6762900	6438200	6498300	5274600	5163700	5111400	-0.355209	22.4755	-6.21976		0.000195413	0.00135217	2.86897	0.369313	Not sig
1368	O75976	1368O75976	CPD	4656500	4810500	4148700	9454200	8213000	9210200	0.950257	22.5862	16.5616		8.90586e-08	5.39016e-06	5.2684	8.65493	Up
1169	Q9Y4B4	1169Q9Y4B4	RAD54L2	1008700	838270	753630	890770	626090	768770	-0.13993	19.6204	-1.20455		0.26077	0.354522	0.450356	-6.99332	Not sig
116	P55081	116P55081	MFAP1	5395000	5228500	4887100	5806900	5345400	6101700	0.133751	22.3751	2.56476		0.0317689	0.0652261	1.18558	-5.02375	Not sig
116	Q12982	116Q12982	BNIP2	2636100	2486600	2304100	1934300	1826600	1820700	-0.390544	21.033	-6.9098		9.12364e-05	0.000770098	3.11345	1.19573	Not sig
116	Q14157	116Q14157	UBAP2L	629820	695620	623760	891960	841690	924000	0.496926	19.5336	8.82403		1.43415e-05	0.000199981	3.69901	3.20566	Not sig
116	Q15121	116Q15121	PEA15	4133900	3356800	3119800	3532200	4133500	3339000	0.0656439	21.7742	0.559009		0.590543	0.674638	0.170929	-7.56923	Not sig
116	Q15154	116Q15154	PCM1	337480	303210	279520	326190	309600	296890	0.0693567	18.2351	0.994174		0.347532	0.447423	0.349282	-7.21894	Not sig
116	Q3KQU3	116Q3KQU3	MAP7D1	1031400	927660	910040	849080	847530	878920	-0.10864	19.7901	-1.90628		0.0908259	0.152268	0.817391	-6.05321	Not sig
116	Q8N3X1	116Q8N3X1	FNBP4	4808100	4815200	4037100	5237400	5473600	5929000	0.278258	22.2538	4.17718		0.00269111	0.00970819	2.01286	-2.45347	Not sig
116	Q8TBA6	116Q8TBA6	GOLGA5	364580	350280	315510	348680	333570	397900	0.0984342	18.4187	1.5816		0.150096	0.226889	0.644187	-6.5176	Not sig
116	Q92618	116Q92618	ZNF516	81101	81494	78253	81666	66188	88949	0.00759555	16.2823	0.107694		0.916732	0.940332	0.0267186	-7.7339	Not sig
116	Q96AY2	116Q96AY2	EME1	394080	450850	430310	351950	346250	360240	-0.23469	18.5642	-3.05042		0.0146837	0.0351446	1.45414	-4.23621	Not sig
116	Q96N64	116Q96N64	PWWP2A	345280	351200	333450	339670	307970	340830	-0.0279544	18.3582	-0.549646		0.596672	0.679946	0.167525	-7.57482	Not sig
116	Q9H6T3	116Q9H6T3	RPAP3	617880	618180	557300	433140	462370	535600	-0.294995	19.026	-3.8083		0.00460539	0.0145723	1.83647	-3.02352	Not sig
1171	Q9UKA4	1171Q9UKA4	AKAP11	262240	228780	239500	195260	168240	215720	-0.316384	17.7219	-4.12293		0.00290883	0.0103058	1.98692	-2.53626	Not sig
162	Q9HDC5	162Q9HDC5	JPH1	76871	82124	77063	178270	149330	163500	1.09377	16.7948	16.1981		1.07029e-07	5.99806e-06	5.22199	8.46182	Up
1173	Q13017	1173Q13017	ARHGAP5	1506100	1393000	1292900	1124500	1130300	1180300	-0.252919	20.2687	-4.4753		0.00176836	0.00707258	2.15042	-2.00535	Not sig
1174	Q9Y4H2	1174Q9Y4H2	IRS2	275660	258900	256850	283790	247290	254400	0.0253307	18.0044	0.400733		0.698479	0.767871	0.114712	-7.65165	Not sig
1175	Q92797	1175Q92797	SYMPK	1901300	1595500	1616200	1514700	1326500	1449700	-0.214998	20.5693	-2.96478		0.0168046	0.0389608	1.40937	-4.37526	Not sig
1177	P20020	1177P20020	ATP2B1	698180	770520	746040	984800	912670	986740	0.429671	19.6827	6.8465		9.76127e-05	0.000807408	3.09291	1.12238	Not sig
1179;1158	Q641Q2	1179;1158Q641Q2	FAM21A;FAM21C	1523100	1479300	1270500	1716800	1664800	1534000	0.239792	20.5418	3.27934		0.0102726	0.0269722	1.56908	-3.86568	Not sig
1179	Q7Z6E9	1179Q7Z6E9	RBBP6	471070	431220	405250	524970	471060	491130	0.220513	18.8227	3.93353		0.00382926	0.0127052	1.89602	-2.82818	Not sig
1179	Q9NRY4	1179Q9NRY4	ARHGAP35	3669100	3462800	3337200	3230400	3261100	3323600	-0.0637921	21.691	-1.17835		0.270519	0.365908	0.436628	-7.02315	Not sig
117	O60238	117O60238	BNIP3L	218490	222040	214610	199700	180680	207610	-0.137815	17.6581	-2.53177		0.0334928	0.0680825	1.16696	-5.07689	Not sig
117	Q5QJE6	117Q5QJE6	DNTTIP2	175120	173480	144720	180470	154120	158830	0.0414406	17.3201	0.56702		0.585327	0.669884	0.174001	-7.56438	Not sig
117	Q6IN85	117Q6IN85	SMEK1	124770	122600	115770	119250	109330	124910	-0.0236158	16.8673	-0.480056		0.643271	0.721005	0.142062	-7.61356	Not sig
117	Q7Z569	117Q7Z569	BRAP	2543300	2345100	2256200	2078600	2054100	2044600	-0.188947	21.0808	-3.22568		0.0111645	0.028668	1.5426	-3.95232	Not sig
117	Q86VM9	117Q86VM9	ZC3H18	216030	239840	208150	245120	214700	239450	0.0985916	17.7872	1.51235		0.166614	0.246179	0.60875	-6.61082	Not sig
117	Q99442	117Q99442	SEC62	707460	702970	706380	675540	630420	721660	-0.00743588	19.394	-0.133533		0.896873	0.92546	0.0336422	-7.73043	Not sig
117	Q9HAN9	117Q9HAN9	NMNAT1	204210	218470	206790	216590	197000	218050	0.0291439	17.6817	0.518009		0.617633	0.698413	0.155887	-7.59304	Not sig
893	Q12872	893Q12872	SFSWAP	275500	273640	266640	541330	463150	503720	0.919809	18.4909	16.0996		1.12574e-07	6.23693e-06	5.20503	8.40867	Up
1180	O14686	1180O14686	KMT2D	292280	248710	230350	280210	266330	278230	0.142247	18.021	2.07838		0.0691767	0.122124	0.913198	-5.79266	Not sig
1181	O43933	1181O43933	PEX1	448280	435310	429350	473410	462140	535850	0.195975	18.8222	3.16415		0.0122876	0.0308311	1.51101	-4.05185	Not sig
1182	P23470	1182P23470	PTPRG	114510	108200	110280	113890	111490	128210	0.0975296	16.8026	1.57787		0.150945	0.227756	0.642531	-6.52268	Not sig
1187	P38398	1187P38398	BRCA1	199770	176990	165350	137110	109470	122510	-0.52019	17.1825	-6.5208		0.000139195	0.00105727	2.97582	0.737218	Not sig
1187	Q96RY5	1187Q96RY5	CRAMP1L	169210	178350	147060	147560	137010	159730	-0.103777	17.2511	-1.60814		0.144164	0.220261	0.657063	-6.48126	Not sig
1188	Q6P1X5	1188Q6P1X5	TAF2	341920	277820	288470	346110	350210	321380	0.212626	18.289	2.39946		0.0414049	0.0808222	1.09247	-5.28892	Not sig
1189	Q9H582	1189Q9H582	ZNF644	752020	800870	859200	702870	799050	861230	0.010763	19.5992	0.109981		0.914971	0.939205	0.0272395	-7.73362	Not sig
118	O43597	118O43597	SPRY2	369870	356040	360710	430750	415210	463740	0.301441	18.601	5.33262		0.000568171	0.003038	2.51741	-0.785202	Not sig
118	P25490	118P25490	YY1	1141700	1187000	1129900	1471000	1210700	1375500	0.25287	20.2536	3.79381		0.00470541	0.01482	1.82915	-3.04623	Not sig
118	P43243	118P43243	MATR3	177700	137500	162340	192100	175720	187370	0.254976	17.3801	2.86581		0.0196549	0.0441379	1.35519	-4.53607	Not sig
118	Q86UU0	118Q86UU0	BCL9L	574950	510220	473400	538190	480870	484720	-0.0172748	18.9573	-0.260909		0.800359	0.849661	0.0707542	-7.70256	Not sig
118	Q8IZ21	118Q8IZ21	PHACTR4	200310	166150	203390	174320	178260	168380	-0.0842242	17.4688	-0.847893		0.419678	0.517854	0.285793	-7.35551	Not sig
118	Q96T60	118Q96T60	PNKP	698540	714950	678280	882290	745030	847980	0.285163	19.5304	4.87509		0.00102775	0.00472916	2.32522	-1.42348	Not sig
1191	O15056	1191O15056	SYNJ2	23307	22384	18671	22671	22578	27569	0.22484	14.4794	3.26628		0.0104827	0.0273947	1.56233	-3.88676	Not sig
1192;1394	P35125	1192;1394P35125	USP6;USP32	251890	234070	227530	182460	155300	149980	-0.527722	17.5864	-6.89648		9.25398e-05	0.000776337	3.10995	1.18033	Not sig
1192	Q7Z5J4	1192Q7Z5J4	RAI1	3543400	3527200	3550700	4251300	3953500	4262900	0.241364	21.8643	4.33127		0.00216259	0.00824963	2.08357	-2.22038	Not sig
1193	Q9Y3R5	1193Q9Y3R5	DOPEY2	39006	43838	47239	44077	44785	42791	0.0760069	15.408	0.75981		0.467869	0.564411	0.248405	-7.42889	Not sig
1194;541	Q04637	1194;541Q04637	EIF4G1;TNIK	1474100	1192200	1307800	1525900	1472300	1356900	0.168184	20.4023	1.90104		0.0915776	0.153341	0.81434	-6.06102	Not sig
1195	Q29RF7	1195Q29RF7	PDS5A	81760	89260	74686	101390	94507	92437	0.255122	16.4366	3.36539		0.00899474	0.0242098	1.61601	-3.72712	Not sig
1196	O75376	1196O75376	NCOR1	524260	563080	454250	623690	534160	538430	0.173764	19.041	2.22327		0.0549027	0.101512	0.993484	-5.56767	Not sig
119	O14737	119O14737	PDCD5	1613300	1533100	1459900	1443700	1444900	1339200	-0.085673	20.4869	-1.31971		0.22129	0.309304	0.509614	-6.85683	Not sig
119	O60749	119O60749	SNX2	895200	789100	708300	534250	566100	560100	-0.475261	19.3305	-6.04229		0.000239936	0.00158708	2.7994	0.146893	Not sig
119	P28370	119P28370	SMARCA1	1130800	1115500	1183900	1134300	1004400	1121900	-0.0438699	20.0871	-0.668976		0.521222	0.613093	0.212473	-7.49715	Not sig
119	P55884	119P55884	EIF3B	478600	382800	405750	435970	536800	462880	0.219734	18.775	1.96956		0.0822017	0.140375	0.852709	-5.95836	Not sig
119	Q5R372	119Q5R372	RABGAP1L	786320	772100	683700	652970	694140	675050	-0.100042	19.4355	-1.53974		0.159896	0.238214	0.623033	-6.57423	Not sig
119	Q8IX90	119Q8IX90	SKA3	105620	114310	116800	115970	118300	99682	0.00192029	16.7698	0.0177639		0.986236	0.990677	0.00406813	-7.74019	Not sig
119	Q8WW12	119Q8WW12	PCNP	7523400	6833500	6636200	5753000	5826100	5395200	-0.32123	22.5902	-4.42196		0.00190451	0.00746876	2.12675	-2.08465	Not sig
119	Q9NYF8	119Q9NYF8	BCLAF1	422640	539390	356750	550240	404060	530720	0.213952	18.8162	1.57416		0.151796	0.228622	0.640882	-6.52772	Not sig
11	P18754	11P18754	RCC1	2656100	2909300	2918900	3796200	3420100	3443800	0.344283	21.5945	4.84081		0.00107572	0.0048926	2.31046	-1.47249	Not sig
11	P42677	11P42677	RPS27	109500	96652	97698	83851	66358	86941	-0.324463	16.4515	-4.70177		0.00129663	0.00563457	2.24914	-1.673	Not sig
11	Q12774	11Q12774	ARHGEF5	53323	56867	48924	63850	48264	48756	0.0505436	15.6944	0.521454		0.615331	0.695926	0.157437	-7.59111	Not sig
11	Q8TB36	11Q8TB36	GDAP1	539030	525620	547140	522240	565030	552660	0.0572836	19.0461	0.804123		0.443183	0.540475	0.267225	-7.39283	Not sig
11	Q92685	11Q92685	ALG3	584740	490490	537910	401750	428730	444210	-0.300838	18.8647	-3.84274		0.00437649	0.014012	1.8535	-2.96961	Not sig
11	Q96GM8	11Q96GM8	TOE1	315640	318650	278560	306140	302180	313720	0.0680452	18.2181	1.24538		0.246153	0.337877	0.471242	-6.94591	Not sig
11	Q96LR5	11Q96LR5	UBE2E2	159510	162490	163040	148090	130210	152250	-0.128184	17.212	-2.16319		0.0604335	0.109813	0.959348	-5.6615	Not sig
11	Q9UNL2	11Q9UNL2	SSR3	273140	289760	304600	276530	281830	294800	0.0246319	18.1314	0.309291		0.76453	0.820275	0.0860407	-7.68732	Not sig
1205	Q15155	1205Q15155	NOMO1	362690	381010	370760	394130	392500	428490	0.15666	18.5664	2.53088		0.0335404	0.0681121	1.16678	-5.07832	Not sig
323	P49585	323P49585	PCYT1A	182160	201180	174020	367820	369440	398740	1.06101	18.0144	15.8366		1.29e-07	6.96012e-06	5.15738	8.2652	Up
120	O95218	120O95218	ZRANB2	6801700	6987600	6464900	8023400	6884000	7339900	0.105344	22.7473	1.82088		0.103832	0.169562	0.770671	-6.17921	Not sig
120	P15408	120P15408	FOSL2	275690	216000	246150	242920	251880	239090	0.0273247	17.9013	0.2904		0.778454	0.832185	0.0797799	-7.69357	Not sig
120	P49006	120P49006	MARCKSL1	1038900	1031900	819880	1039000	1004500	1287800	0.242809	19.971	2.53116		0.0335255	0.0681014	1.16684	-5.07787	Not sig
120	Q32MZ4	120Q32MZ4	LRRFIP1	2578400	2512900	2266000	2301600	2225100	2421800	-0.0614237	21.1843	-1.16449		0.275795	0.371644	0.429873	-7.03874	Not sig
120	Q8NFQ8	120Q8NFQ8	TOR1AIP2	564780	572040	565120	423900	378870	428980	-0.433284	18.8831	-7.79386		3.71499e-05	0.000392666	3.40598	2.1718	Not sig
120	Q8WXI9	120Q8WXI9	GATAD2B	1810900	1785400	1595800	1661500	1420200	1522300	-0.132592	20.6362	-2.17552		0.0592551	0.108004	0.96656	-5.64229	Not sig
15	Q9H3Z4	15Q9H3Z4	DNAJC5	735510	787920	723180	1349800	1271300	1443400	0.893681	19.9327	15.7689		1.33647e-07	7.11779e-06	5.14765	8.22789	Up
120	Q9P2N5	120Q9P2N5	RBM27	1334200	1251100	1234700	1348800	1207100	1227400	0.010754	20.2721	0.187176		0.855904	0.890757	0.0502407	-7.72087	Not sig
121;121	Q6NXS1	121;121Q6NXS1	PPP1R2P3;PPP1R2	1425800	1331100	1276700	1271100	1286000	1268000	-0.0472196	20.3215	-0.851225		0.417925	0.516154	0.287221	-7.3526	Not sig
1213	P11388	1213P11388	TOP2A	185160	195490	191660	171350	157120	200610	-0.0918783	17.4874	-1.20922		0.259061	0.352663	0.452641	-6.98795	Not sig
1214	Q7Z3U7	1214Q7Z3U7	MON2	821680	803510	729240	678760	701970	669370	-0.145789	19.4787	-2.31326		0.0475381	0.0903794	1.04393	-5.42589	Not sig
21	Q9H0X4	21Q9H0X4	ITFG3	546930	558790	523060	1088100	964920	974540	0.925948	19.4975	15.4325		1.59702e-07	7.80082e-06	5.10786	8.03986	Up
1219	Q9H9J4	1219Q9H9J4	USP42	229440	233500	214050	223030	208420	234420	-0.0143723	17.7717	-0.284006		0.783187	0.835838	0.077878	-7.6956	Not sig
121	Q5TDH0	121Q5TDH0	DDI2	738460	703890	626540	723930	735550	769990	0.161174	19.4506	2.70263		0.0254837	0.0544149	1.26428	-4.80088	Not sig
121	Q8NEY8	121Q8NEY8	PPHLN1	1956200	1856800	1531100	2192000	2123700	2146300	0.303923	20.8947	4.13519		0.00285802	0.0101519	1.99345	-2.51751	Not sig
121	Q9BYV8	121Q9BYV8	CEP41	83492	73124	93167	84430	73958	105600	0.101667	16.3745	0.798296		0.446378	0.543569	0.264746	-7.39767	Not sig
121	Q9H7D7	121Q9H7D7	WDR26	161420	173860	176890	114190	132880	164300	-0.289922	17.2134	-2.27915		0.0502068	0.094474	1.02469	-5.47979	Not sig
121	Q9H9C1	121Q9H9C1	VIPAS39	1113800	1087900	944860	728690	706010	779040	-0.455415	19.7487	-7.93546		3.2408e-05	0.000354811	3.45	2.32017	Not sig
121	Q9NR30	121Q9NR30	DDX21	2579200	2706100	2632700	2284100	2087600	2247200	-0.239608	21.2023	-4.32893		0.00216972	0.00827298	2.08234	-2.22389	Not sig
121	Q9Y2D5	121Q9Y2D5	AKAP2	184290	164830	152260	151900	136330	151030	-0.139253	17.2555	-2.27637		0.0504309	0.0948307	1.02305	-5.48417	Not sig
121	Q9Y5J1	121Q9Y5J1	UTP18	2439100	2581300	2513500	2561300	2496500	2670800	0.0561541	21.2794	0.993593		0.347799	0.447493	0.349213	-7.21952	Not sig
1220	Q14160	1220Q14160	SCRIB	514460	564460	488880	601160	571650	611610	0.221027	19.0871	3.64723		0.00585762	0.0174502	1.7582	-3.27727	Not sig
1221	Q96T23	1221Q96T23	RSF1	3651800	3796500	3945200	2944600	2862000	3127500	-0.332712	21.6802	-4.75142		0.00121257	0.00533828	2.2726	-1.60108	Not sig
1225	O95425	1225O95425	SVIL	239010	227340	225930	245480	233990	263270	0.117919	17.8707	2.22767		0.0545179	0.100952	0.995884	-5.56077	Not sig
1227	Q13428	1227Q13428	TCOF1	411930	415290	390090	372620	384200	360700	-0.0890329	18.5674	-1.34476		0.213404	0.30006	0.522792	-6.82604	Not sig
1228	O43379	1228O43379	WDR62	852980	846190	711370	632950	650400	671680	-0.244258	19.4583	-3.5865		0.00641934	0.0187714	1.7265	-3.37362	Not sig
1228	Q9BYW2	1228Q9BYW2	SETD2	581800	587100	500800	589550	528020	560440	0.0483181	19.0881	0.826479		0.431068	0.528747	0.276752	-7.37398	Not sig
122	P38432	122P38432	COIL	290560	364770	284310	458190	368810	430510	0.463263	18.46	4.67464		0.00134521	0.0057926	2.23713	-1.71244	Not sig
122	Q00537	122Q00537	CDK17	230470	198280	222220	202600	147770	204020	-0.229092	17.6098	-2.24616		0.0529295	0.0986973	1.00569	-5.53175	Not sig
122	Q49A26	122Q49A26	GLYR1	242620	244890	227030	311860	311760	271770	0.349957	18.0311	4.33561		0.0021494	0.00822209	2.08502	-2.21385	Not sig
122	Q5VZL5	122Q5VZL5	ZMYM4	2501000	2559100	2438000	2753000	2652800	3057400	0.18963	21.3366	3.38625		0.00871081	0.0237241	1.62481	-3.69361	Not sig
122	Q92995	122Q92995	USP13	86627	90210	74624	64039	49881	56456	-0.524936	16.0811	-6.85962		9.62519e-05	0.000798552	3.0977	1.13763	Not sig
122	Q96MU7	122Q96MU7	YTHDC1	432960	412620	341330	500740	447400	466280	0.297217	18.7158	4.2094		0.00257011	0.00937092	2.02822	-2.40447	Not sig
1734	O43166	1734O43166	SIPA1L1	733780	694020	668640	1180500	1102600	1220100	0.782467	19.781	15.082		1.93022e-07	8.90167e-06	5.05053	7.8394	Up
1235	Q6R327	1235Q6R327	RICTOR	424680	425390	405550	444090	391210	403540	0.0158291	18.6649	0.266809		0.795961	0.846625	0.0723089	-7.70083	Not sig
1235	Q99996	1235Q99996	AKAP9	222690	188830	215290	190580	164470	194770	-0.166792	17.5769	-2.1251		0.0642183	0.115545	0.937248	-5.7206	Not sig
1239	Q8WXG6	1239Q8WXG6	MADD	1001800	934040	909110	1001600	936940	977780	0.0805033	19.8737	1.53671		0.160627	0.239088	0.621443	-6.5783	Not sig
123	Q8N488	123Q8N488	RYBP	538230	459620	387570	393460	364710	435710	-0.171311	18.703	-1.9158		0.0894754	0.150571	0.822259	-6.03902	Not sig
123	Q8NCD3	123Q8NCD3	HJURP	239500	222410	187960	183850	180520	202840	-0.174269	17.6288	-2.29124		0.0492448	0.0929391	1.0318	-5.46072	Not sig
123	Q92870	123Q92870	APBB2	292400	272080	261110	296490	305910	331050	0.223485	18.156	3.6707		0.00565467	0.0170238	1.76894	-3.24013	Not sig
123	Q9C0H5	123Q9C0H5	ARHGAP39	104320	115080	125770	169840	158440	170910	0.56476	17.0855	6.38225		0.000162492	0.00118496	2.9263	0.569342	Not sig
1241	Q66K14	1241Q66K14	TBC1D9B	132390	115540	104950	145600	118380	134190	0.202576	16.9226	2.73707		0.0241215	0.0520311	1.28374	-4.74506	Not sig
1242	Q9Y520	1242Q9Y520	PRRC2C	1438600	1320400	1293300	1434900	1346900	1450000	0.0950875	20.3999	1.83628		0.101364	0.166419	0.778797	-6.15667	Not sig
1248	P19174	1248P19174	PLCG1	2085800	1775600	1736900	1365200	1302800	1267500	-0.4695	20.5734	-6.50791		0.0001412	0.00106838	2.97127	0.721698	Not sig
124	P31749	124P31749	AKT1	4918900	4235900	3925600	3381200	3733600	3646500	-0.266107	21.9198	-3.11935		0.0131789	0.0323882	1.48961	-4.12442	Not sig
124	Q01664	124Q01664	TFAP4	2617900	2577900	2408700	2814700	2972100	2969100	0.214373	21.3722	3.69231		0.00547438	0.016596	1.78	-3.20598	Not sig
124	Q13868	124Q13868	EXOSC2	194450	204260	181240	241660	210380	212080	0.21067	17.6576	3.2959		0.0100127	0.0264594	1.57742	-3.83898	Not sig
124	Q96JY6	124Q96JY6	PDLIM2	103510	108360	120510	77658	72466	89938	-0.447649	16.5291	-4.62918		0.00143104	0.00605807	2.21767	-1.77875	Not sig
124	Q9H4L7	124Q9H4L7	SMARCAD1	1321400	1686700	1286600	1304000	1161300	1203300	-0.179467	20.325	-1.91084		0.0901766	0.151459	0.819706	-6.04642	Not sig
124	Q9NRG0	124Q9NRG0	CHRAC1	75932	87741	80934	75400	83563	84118	0.00997946	16.3017	0.103082		0.920284	0.942432	0.0257502	-7.73444	Not sig
1253	P46013	1253P46013	MKI67	95787	108920	89782	72617	54529	65050	-0.575043	16.2767	-7.09189		7.53109e-05	0.000671373	3.17304	1.40406	Not sig
1253	Q5VT06	1253Q5VT06	CEP350	521600	508750	507700	656070	656520	620610	0.371396	19.1361	5.80742		0.000316789	0.00193854	2.71252	-0.153941	Not sig
1254	O60292	1254O60292	SIPA1L3	128980	132930	112800	154290	128310	128150	0.153349	16.9933	1.81692		0.104475	0.170291	0.768808	-6.18498	Not sig
1255	Q5TCQ9	1255Q5TCQ9	MAGI3	1426300	1484800	1275900	1330900	1314100	1369100	-0.0213488	20.3828	-0.37989		0.713323	0.778487	0.108748	-7.66056	Not sig
1257	Q9H7P9	1257Q9H7P9	PLEKHG2	102590	89941	91310	62101	60532	72748	-0.51172	16.273	-6.81621		0.000100836	0.000826617	3.0827	1.08711	Not sig
138	Q9HAZ1	138Q9HAZ1	CLK4	558750	587310	548910	1049400	966170	1160800	0.942252	19.5604	15.0682		1.94479e-07	8.919e-06	5.04968	7.83144	Up
1258	Q63HN8	1258Q63HN8	RNF213	410170	380090	388240	370360	335320	378850	-0.091259	18.5241	-1.66216		0.132746	0.206597	0.684875	-6.40633	Not sig
1258	Q93074	1258Q93074	MED12	138720	125140	147930	150090	132700	156330	0.130279	17.111	1.56769		0.15329	0.230326	0.637658	-6.53651	Not sig
1259	Q13085	1259Q13085	ACACA	4569000	4395600	3796000	3350300	3188100	3089600	-0.400975	21.8157	-6.03748		0.000241289	0.00159039	2.7985	0.140802	Not sig
2002	Q92614	2002Q92614	MYO18A	1033000	1100000	1062600	1992200	1830800	2069000	0.910752	20.4592	14.9858		2.03471e-07	9.21724e-06	5.0354	7.78356	Up
125	O15234	125O15234	CASC3	1369600	1263700	1386500	1367800	1284100	1356300	0.0271803	20.3502	0.424371		0.681809	0.753256	0.123057	-7.64099	Not sig
125	P06748	125P06748	NPM1	159620000	169910000	158830000	187650000	178360000	186650000	0.0881303	27.3695	1.81807		0.104289	0.170112	0.769266	-6.18332	Not sig
125	Q08211	125Q08211	DHX9	44610	48805	53211	45518	49521	47164	0.0226266	15.5591	0.229453		0.82393	0.867212	0.0618747	-7.7111	Not sig
125	Q15149	125Q15149	PLEC	346700	394350	454400	333490	321560	318920	-0.250064	18.4575	-2.14608		0.0621053	0.112307	0.949595	-5.68808	Not sig
58	P49760	58P49760	CLK2	162720	165880	143200	363720	282610	326520	1.08754	17.7744	14.7317		2.34242e-07	1.01968e-05	4.99153	7.63423	Up
177	Q6PJF5	177Q6PJF5	RHBDF2	225490	228490	218810	391930	380340	382870	0.804902	18.1718	14.5146		2.64651e-07	1.09783e-05	4.95946	7.50464	Up
125	Q5XKK7	125Q5XKK7	FAM219B	230740	245680	217650	252820	221950	233080	0.0329767	17.8342	0.542625		0.601291	0.683834	0.165049	-7.57895	Not sig
125	Q7KZ85	125Q7KZ85	SUPT6H	3178900	3286500	2859700	3853900	3213900	3413000	0.188328	21.6484	3.03229		0.0151084	0.0358699	1.44527	-4.26564	Not sig
125	Q99733	125Q99733	NAP1L4	1266900	1239300	1055900	1037600	986650	1096700	-0.151532	20.0824	-2.53136		0.0335149	0.0681014	1.16684	-5.07755	Not sig
125	Q9BRY0	125Q9BRY0	SLC39A3	5343400	5311500	4724000	5167500	5199100	5396500	0.0261234	22.3067	0.492301		0.634941	0.713996	0.146304	-7.6071	Not sig
125	Q9C004	125Q9C004	SPRY4	1355300	1246800	1255900	1274400	1306100	1476400	0.0975607	20.3316	1.4598		0.180211	0.262429	0.580987	-6.67996	Not sig
125	Q9H5H4	125Q9H5H4	ZNF768	590670	576040	593270	601820	560280	609870	0.0404487	19.1659	0.733767		0.482792	0.577685	0.238309	-7.44924	Not sig
1261	Q9BZ29	1261Q9BZ29	DOCK9	43126	44534	46956	58974	42593	51967	0.22051	15.5344	2.40834		0.0408194	0.08002	1.0968	-5.27475	Not sig
1269	Q9UPT8	1269Q9UPT8	ZC3H4	795410	809670	716760	667010	579070	577390	-0.304085	19.3802	-4.40671		0.00194548	0.00758977	2.11977	-2.1074	Not sig
126	P31751	126P31751	AKT2	364930	334220	315130	296490	289770	337400	-0.0950549	18.2952	-1.51565		0.165793	0.24536	0.610196	-6.60644	Not sig
215	P49761	215P49761	CLK3	498920	494550	479180	800690	739190	798340	0.711567	19.2411	13.9833		3.59456e-07	1.34878e-05	4.87006	7.1789	Up
126	Q14137	126Q14137	BOP1	2239200	2133300	2352000	2536000	2319800	2648300	0.17769	21.1708	2.50763		0.0348136	0.0701284	1.15411	-5.11571	Not sig
686	Q8N163	686Q8N163	CCAR2	1929700	1875100	1697200	3571600	3122200	3865400	0.961828	21.268	13.8285		3.93786e-07	1.45772e-05	4.83633	7.08168	Up
126	Q9HCD5	126Q9HCD5	NCOA5	3235500	3485300	3396500	2915900	3290500	3828000	-5.03932e-05	21.6797	-0.000511791		0.999603	1	0	-7.74037	Not sig
126	Q9Y5P4	126Q9Y5P4	COL4A3BP	169380	157630	132500	119740	121750	127890	-0.27823	17.0578	-3.80181		0.00464989	0.0146819	1.83322	-3.03369	Not sig
127;127	P07355	127;127P07355	ANXA2;ANXA2P2	146260	135620	136830	126100	123570	136700	-0.0797005	17.0305	-1.44239		0.184926	0.267537	0.572617	-6.70254	Not sig
1276	Q9P2E9	1276Q9P2E9	RRBP1	685630	731490	646850	771590	687550	809430	0.182827	19.4625	3.12033		0.0131586	0.0323576	1.49002	-4.12282	Not sig
1279	Q9C0J8	1279Q9C0J8	WDR33	423250	408420	376120	367600	280410	347440	-0.255091	18.4727	-3.40731		0.00843367	0.0231402	1.63563	-3.65981	Not sig
127	Q14498	127Q14498	RBM39	954240	895260	880330	898790	843000	891380	-0.00526198	19.7699	-0.103839		0.9197	0.942068	0.0259177	-7.73436	Not sig
127	Q5T8P6	127Q5T8P6	RBM26	4454600	4433100	3804900	6124000	5233300	5161900	0.366294	22.1941	4.97053		0.000905977	0.00428342	2.36821	-1.28789	Not sig
127	Q6P158	127Q6P158	DHX57	1719900	1651100	1634400	1903600	1809300	1985900	0.214745	20.7583	4.1076		0.00297373	0.0104638	1.98031	-2.55973	Not sig
127	Q8WVC0	127Q8WVC0	LEO1	118410	142710	147090	150130	124370	136600	0.0401789	17.0544	0.391015		0.705383	0.772683	0.111999	-7.65586	Not sig
127	Q92551	127Q92551	IP6K1	864200	833870	828200	871480	861000	894980	0.100474	19.7125	1.88278		0.094242	0.156958	0.804216	-6.08812	Not sig
127	Q9C086	127Q9C086	INO80B	234680	216430	228710	298530	251660	299670	0.349995	17.9603	5.37232		0.000540447	0.00291976	2.53465	-0.73122	Not sig
1281	Q13459	1281Q13459	MYO9B	471560	431320	395850	433300	497290	507130	0.186712	18.7949	2.32403		0.0467249	0.0892399	1.04944	-5.40884	Not sig
1281	Q8WWQ0	1281Q8WWQ0	PHIP	5422500	5015400	6306400	4563900	4843100	4950100	-0.239414	22.2945	-2.29762		0.0487437	0.0921198	1.03565	-5.45063	Not sig
352;995	P63092	352;995P63092	GNAS	4614700	5077600	4644600	8791500	9130000	9962800	0.923073	22.6511	13.5674		4.60271e-07	1.6307e-05	4.78763	6.91522	Up
128	O15446	128O15446	CD3EAP	1450900	1250500	1216800	1163600	1202500	1425200	-0.0240478	20.2906	-0.288814		0.779627	0.833154	0.0792746	-7.69408	Not sig
128	P84157	128P84157	MXRA7	423220	433920	443500	471040	399560	478530	0.0815772	18.7525	1.14081		0.284999	0.381245	0.418796	-7.06507	Not sig
128	Q5T3I0	128Q5T3I0	GPATCH4	3370700	3460100	3475500	4125500	3768400	4025700	0.220319	21.81	3.76055		0.00494393	0.0153776	1.81311	-3.09846	Not sig
128	Q8N108	128Q8N108	MIER1	197640	186330	184710	221610	190170	218700	0.168074	17.6065	3.00163		0.0158556	0.0372688	1.42865	-4.31542	Not sig
128	Q9Y232	128Q9Y232	CDYL	1733600	1861300	1994100	1415300	1398200	1567000	-0.318808	20.657	-3.80931		0.00459846	0.0145723	1.83647	-3.02193	Not sig
1291	Q96RK0	1291Q96RK0	CIC	91073	84001	67083	78584	67670	75722	-0.0729245	16.2364	-0.871662		0.407284	0.506726	0.295227	-7.33454	Not sig
142	P33991	142P33991	MCM4	34669	33417	35308	71159	58183	65948	0.936074	15.5481	13.4903		4.82223e-07	1.68603e-05	4.77314	6.86547	Up
1292	Q96BY6	1292Q96BY6	DOCK10	88585	74470	74044	76987	54396	51852	-0.339886	16.0754	-2.66181		0.0272007	0.0573982	1.2411	-4.867	Not sig
1296	O95477	1296O95477	ABCA1	103800	107320	103620	125690	109940	139610	0.27206	16.8094	4.16842		0.00272504	0.00979757	2.00888	-2.46681	Not sig
1296	Q14207	1296Q14207	NPAT	1531900	1255900	1323700	994140	1005100	1107500	-0.368973	20.1851	-4.90716		0.00098496	0.00457564	2.33955	-1.37777	Not sig
1298	Q92538	1298Q92538	GBF1	462450	442070	450140	355870	365460	424880	-0.214195	18.6625	-2.95028		0.0171939	0.0397134	1.40106	-4.39882	Not sig
129	Q14CW9	129Q14CW9	ATXN7L3	396960	401340	351310	429880	402190	407790	0.142674	18.6024	2.52465		0.033877	0.0686268	1.16351	-5.08834	Not sig
129	Q5TAQ9	129Q5TAQ9	DCAF8	150360	137350	113250	80320	116710	97985	-0.428305	16.7932	-2.74159		0.0239484	0.0516982	1.28652	-4.73774	Not sig
129	Q96I15	129Q96I15	SCLY	378760	380880	337230	399730	374800	352070	0.0738357	18.5009	1.05924		0.318594	0.416929	0.379937	-7.15266	Not sig
12	P35611	12P35611	ADD1	519090	459750	487480	409940	366200	425810	-0.250487	18.7539	-3.99204		0.00351558	0.0118793	1.92521	-2.73754	Not sig
12	Q13286	12Q13286	CLN3	507560	494340	482890	669040	602230	664440	0.42058	19.1086	8.20387		2.51468e-05	0.00029613	3.52852	2.59577	Not sig
12	Q15435	12Q15435	PPP1R7	186170	181230	179150	257260	234600	245550	0.455652	17.6949	8.55003		1.83052e-05	0.000240431	3.61901	2.94069	Not sig
12	Q719H9	12Q719H9	KCTD1	721170	705210	646000	680020	641110	707110	0.0216232	19.3815	0.431409		0.67688	0.749115	0.125452	-7.6377	Not sig
12	Q8IY18	12Q8IY18	SMC5	573870	600150	557310	643150	586330	653570	0.160416	19.2001	2.97765		0.0164667	0.0383701	1.41601	-4.35436	Not sig
12	Q96IZ7	12Q96IZ7	RSRC1	347620	307760	294150	347820	352640	365900	0.205192	18.3554	3.19571		0.0116975	0.0297209	1.52694	-4.00078	Not sig
12	Q9NP87	12Q9NP87	POLM	420470	411090	382240	451830	445810	431230	0.166665	18.6907	2.86702		0.0196171	0.0440956	1.35561	-4.5341	Not sig
12	Q9NZC7	12Q9NZC7	WWOX	33816	40428	42041	43223	33842	34431	-0.0307622	15.2148	-0.27488		0.789957	0.841323	0.0750372	-7.69842	Not sig
1303	O60293	1303O60293	ZFC3H1	6887600	6387100	6389200	8634500	7994800	8411600	0.307286	22.8071	5.53957		0.000438786	0.00248947	2.60389	-0.506195	Not sig
130	P15374	130P15374	UCHL3	49943	57158	35159	41652	34668	53430	-0.0909172	15.4412	-0.55145		0.595488	0.678784	0.168268	-7.57375	Not sig
130	Q8IYH5	130Q8IYH5	ZZZ3	367150	334840	315720	335100	366580	330000	0.0594774	18.3795	0.748071		0.474559	0.570645	0.243634	-7.43814	Not sig
130	Q9Y3D3	130Q9Y3D3	MRPS16	994840	947510	772140	1023200	985120	1053200	0.229565	19.8669	3.14823		0.0125969	0.0313876	1.50324	-4.07762	Not sig
1313	Q86UP2	1313Q86UP2	KTN1	602800	645680	596400	634090	570320	610100	0.0182456	19.2148	0.32443		0.753436	0.811536	0.0906923	-7.68203	Not sig
1318	Q8N201	1318Q8N201	INTS1	901830	855280	773960	738000	752410	808140	-0.0847089	19.6172	-1.42113		0.190829	0.273678	0.56276	-6.72989	Not sig
131	O60341	131O60341	KDM1A	381060	386070	325220	346900	334180	349560	-0.0483387	18.43	-0.811295		0.439271	0.536735	0.27024	-7.38683	Not sig
131	O75446	131O75446	SAP30	3083700	3321800	3029400	2964100	2729700	3064900	-0.0922885	21.5333	-1.68968		0.127251	0.199404	0.700266	-6.36767	Not sig
2169	Q01082	2169Q01082	SPTBN1	6597700	6657900	6053700	10655000	10233000	10908000	0.674892	22.9657	13.2532		5.57391e-07	1.89401e-05	4.72262	6.71065	Up
131	P62910	131P62910	RPL32	236890	218070	229420	206370	202510	229190	-0.0930158	17.7479	-1.43702		0.1864	0.269198	0.569928	-6.70946	Not sig
131	Q8N4S0	131Q8N4S0	CCDC82	456520	448340	435970	660510	570820	625940	0.505838	19.0061	8.91605		1.32314e-05	0.000188971	3.7236	3.29311	Not sig
131	Q96F86	131Q96F86	EDC3	4739400	4897000	4426900	4156300	4190100	3924100	-0.200397	22.0671	-3.28916		0.0101177	0.0266078	1.57499	-3.84986	Not sig
131	Q96ST2	131Q96ST2	IWS1	109900	111670	80818	153520	87071	117830	0.252717	16.7181	1.50474		0.168525	0.248379	0.604885	-6.62092	Not sig
131	Q9BSJ6	131Q9BSJ6	FAM64A	393730	359550	392370	420550	366090	383500	0.0641004	18.5574	0.90332		0.39118	0.490684	0.309198	-7.30586	Not sig
131	Q9NXV6	131Q9NXV6	CDKN2AIP	406330	349740	259580	311920	242860	271500	-0.238759	18.2075	-1.85034		0.099158	0.163579	0.786272	-6.13601	Not sig
1322	Q9UGU0	1322Q9UGU0	TCF20	519150	504690	504780	605890	507890	595760	0.190168	19.0356	3.12832		0.0129952	0.0320607	1.49403	-4.10988	Not sig
132	O00287	132O00287	RFXAP	433060	379350	388610	529970	463550	557670	0.397944	18.7921	6.04931		0.000237977	0.00157664	2.80227	0.155775	Not sig
132	O15357	132O15357	INPPL1	176050	160250	158150	162310	163080	162260	0.0250555	17.3186	0.419511		0.685222	0.756419	0.121237	-7.64323	Not sig
132	O60499	132O60499	STX10	338570	357890	316260	321640	316800	319520	-0.0419343	18.332	-0.731758		0.483956	0.578724	0.237528	-7.45079	Not sig
132	P51858	132P51858	HDGF	51163000	46428000	43074000	44646000	46183000	43169000	-0.227564	25.4527	-3.4306		0.0081379	0.022528	1.64728	-3.62245	Not sig
132	Q4KMP7	132Q4KMP7	TBC1D10B	274950	283610	296510	226530	230250	261510	-0.221467	17.9868	-2.81637		0.0212603	0.0469639	1.32824	-4.61637	Not sig
132	Q7Z2E3	132Q7Z2E3	APTX	2103800	1989600	2084700	1490200	1344200	1548900	-0.466529	20.7293	-7.45598		5.18718e-05	0.000499652	3.30133	1.8091	Not sig
132	Q9H981	132Q9H981	ACTR8	557410	571310	539160	568930	508490	614340	0.0506821	19.0935	0.838843		0.424466	0.52267	0.281773	-7.36336	Not sig
132	Q9UJ41	132Q9UJ41	RABGEF1	704340	756530	734390	720920	655200	683450	-0.036946	19.4343	-0.614589		0.554881	0.643154	0.191685	-7.53427	Not sig
132	Q9Y2K6	132Q9Y2K6	USP20	1281900	1298100	1169900	1321600	1296600	1429900	0.139638	20.3078	2.54525		0.0327774	0.0668918	1.17463	-5.05519	Not sig
132	Q9Y5U2	132Q9Y5U2	TSSC4	226380	224900	203630	214760	198510	231320	-0.0076905	17.7216	-0.14042		0.891592	0.92223	0.0351606	-7.72938	Not sig
1330	Q15021	1330Q15021	NCAPD2	160400	136800	126320	120090	102710	123360	-0.261074	16.9539	-3.70283		0.00538882	0.016409	1.78492	-3.18938	Not sig
1338	Q7Z3K3	1338Q7Z3K3	POGZ	399590	389050	393200	381520	371020	407980	0.00168869	18.5747	0.0296567		0.977024	0.983577	0.00719161	-7.73987	Not sig
133	P29692	133P29692	EEF1D	10692000	9495700	9589700	8397800	8473400	7640800	-0.3571	23.1025	-4.60188		0.00148543	0.00622763	2.20568	-1.81871	Not sig
133	Q9Y3M8	133Q9Y3M8	STARD13	185290	192780	159820	145390	141460	145350	-0.273081	17.2967	-4.11002		0.00296339	0.0104408	1.98127	-2.55603	Not sig
1341	P49815	1341P49815	TSC2	442910	477110	388780	626860	635440	592120	0.544442	18.9849	7.00885		8.21587e-05	0.000717693	3.14406	1.30954	Not sig
1341	Q2KHR3	1341Q2KHR3	QSER1	188170	180350	168660	127150	165480	178340	-0.168876	17.3537	-1.40611		0.195097	0.279217	0.554058	-6.74906	Not sig
1341	Q92545	1341Q92545	TMEM131	346100	411410	381190	385500	343820	403390	0.0278784	18.5278	0.344466		0.738845	0.800941	0.0963994	-7.67465	Not sig
1342	Q9UIG0	1342Q9UIG0	BAZ1B	1829500	1695500	1802800	1584200	1645000	1667200	-0.0852454	20.7002	-1.2293		0.251825	0.344346	0.463005	-6.96471	Not sig
134	P04150	134P04150	NR3C1	2391700	2083300	2022600	1886700	1894000	1943300	-0.156285	20.9535	-2.39256		0.0418651	0.0816433	1.08808	-5.29991	Not sig
134	Q8IYW5	134Q8IYW5	RNF168	173550	154740	119520	132530	137340	145730	-0.0502017	17.1332	-0.499264		0.630229	0.70947	0.149066	-7.60336	Not sig
134	Q8NC56	134Q8NC56	LEMD2	2288000	2433800	2429000	3244800	2712400	3243300	0.389604	21.3616	5.34454		0.000559685	0.00300403	2.5223	-0.768965	Not sig
134	Q96QT6	134Q96QT6	PHF12	639520	613530	624550	568450	540210	638420	-0.0720941	19.2039	-1.15102		0.281002	0.377182	0.423449	-7.05377	Not sig
134	Q9NQG5	134Q9NQG5	RPRD1B	1091400	1041300	974290	1018900	972270	947930	-0.0334995	19.9416	-0.58449		0.574039	0.660168	0.180345	-7.55358	Not sig
134	Q9UGY1	134Q9UGY1	NOL12	2096500	2084800	1896300	2102900	1972200	2111600	0.048803	20.9622	0.999779		0.344963	0.446203	0.350467	-7.21336	Not sig
134	Q9UKI8	134Q9UKI8	TLK1	3951300	3959000	3395200	4549900	3906200	3312200	0.0630508	21.866	0.60856		0.558688	0.646568	0.189386	-7.53821	Not sig
117	Q12846	117Q12846	STX4	623670	662010	641710	1164000	988270	1187000	0.827312	19.6867	12.7529		7.62706e-07	2.3849e-05	4.62253	6.37489	Up
135	Q15388	135Q15388	TOMM20	965440	901100	891310	810620	705860	759420	-0.231589	19.6733	-4.08946		0.00305249	0.0106727	1.97172	-2.58752	Not sig
352	O60716	352O60716	CTNND1	2012000	2164300	1668700	3894400	3549700	3620100	0.961678	21.3498	12.6415		8.19103e-07	2.52302e-05	4.59808	6.29841	Up
135	Q6PJT7	135Q6PJT7	ZC3H14	1702000	1532900	1208300	937480	937880	1040000	-0.555811	20.1933	-5.88848		0.000287587	0.00179579	2.74574	-0.0492738	Not sig
445	O00418	445O00418	EEF2K	365110	340060	347330	575930	532420	562590	0.704521	18.7536	12.633		8.23606e-07	2.52746e-05	4.59732	6.29253	Up
135	Q8NHG8	135Q8NHG8	ZNRF2	125880	114310	117990	103440	99170	110120	-0.182813	16.7665	-2.90894		0.0183561	0.0418589	1.37821	-4.46599	Not sig
135	Q9BRD0	135Q9BRD0	BUD13	5443200	5420100	5298000	6229000	5789600	6198100	0.154834	22.4452	3.059		0.0144869	0.0347442	1.45912	-4.22228	Not sig
135	Q9UHY8	135Q9UHY8	FEZ2	167710	172330	146640	155910	132000	156230	-0.0833407	17.2379	-1.3346		0.216571	0.303582	0.517724	-6.83857	Not sig
135	Q9UKM9	135Q9UKM9	RALY	2943000	2816400	2655700	2660600	2559900	2929900	-0.0306822	21.3982	-0.557181		0.591737	0.675394	0.170443	-7.57033	Not sig
1360	Q14690	1360Q14690	PDCD11	399750	411120	413400	314850	331050	378490	-0.229046	18.5099	-2.98047		0.0163936	0.038261	1.41724	-4.34978	Not sig
1360	Q5VZK9	1360Q5VZK9	LRRC16A	449690	398920	353770	358450	361750	373860	-0.0944717	18.5403	-1.37572		0.20399	0.289088	0.53897	-6.78747	Not sig
11	P07948	11P07948	LYN	854170	810730	744690	1311000	1189600	1238200	0.679487	19.9225	12.4609		9.20709e-07	2.78042e-05	4.55589	6.17296	Up
1364	Q8NI27	1364Q8NI27	THOC2	203020	201750	180420	243210	225730	254890	0.321472	17.7251	6.095		0.000225653	0.00151422	2.81981	0.213385	Not sig
268	P43307	268P43307	SSR1	4253000	4174000	3805000	7559300	7275100	6772100	0.802853	22.3623	12.4509		9.26719e-07	2.78042e-05	4.55589	6.16597	Up
481	O43719	481O43719	HTATSF1	988270	998560	961740	2283800	1785900	1853100	1.0344	20.399	12.4456		9.29909e-07	2.78042e-05	4.55589	6.16228	Up
54	Q9Y3E5	54Q9Y3E5	PTRH2	154650	188170	139140	398810	321970	401960	1.26324	17.8957	12.4415		9.32401e-07	2.78042e-05	4.55589	6.15941	Up
136	O95999	136O95999	BCL10	2060400	1696200	1720200	1174600	1313300	1202600	-0.528206	20.508	-5.73386		0.000346107	0.00207488	2.68301	-0.249698	Not sig
136	Q5VTR2	136Q5VTR2	RNF20	543550	547260	507520	477200	461600	455970	-0.166373	18.925	-3.02248		0.0153433	0.0363233	1.43981	-4.28156	Not sig
136	Q5VUA4	136Q5VUA4	ZNF318	263590	287960	280330	307510	293970	314210	0.189277	18.148	3.01283		0.0155782	0.036728	1.435	-4.29723	Not sig
136	Q71F23	136Q71F23	CENPU	119550	142010	111380	110930	86492	104010	-0.285841	16.7613	-3.18241		0.0119426	0.0301855	1.5202	-4.0223	Not sig
136	Q8N9T8	136Q8N9T8	KRI1	1161000	1225800	1188400	1466300	1385800	1548900	0.333844	20.3357	5.65452		0.000381085	0.0022311	2.65148	-0.353811	Not sig
136	Q8TB72	136Q8TB72	PUM2	3165900	2996000	3017300	2440400	2455600	2603900	-0.278949	21.4045	-4.84092		0.00107557	0.0048926	2.31046	-1.47234	Not sig
136	Q96JW4	136Q96JW4	SLC41A2	106450	132950	128760	165820	158570	162270	0.441963	17.111	4.51875		0.00166519	0.00677151	2.16931	-1.94103	Not sig
136	Q99549	136Q99549	MPHOSPH8	1513900	1449000	1418700	1422300	1338500	1510400	-0.00259969	20.4578	-0.049229		0.961871	0.971284	0.0126536	-7.73901	Not sig
597	Q9H4E7	597Q9H4E7	DEF6	704110	719710	669290	1319800	1302500	1166600	0.893043	19.8349	12.4335		9.37253e-07	2.78042e-05	4.55589	6.15384	Up
648	Q9H4G0	648Q9H4G0	EPB41L1	1046600	992030	913060	1534000	1392000	1532300	0.638756	20.202	12.2617		1.04927e-06	3.00755e-05	4.52179	6.0326	Up
1376	Q9UBW7	1376Q9UBW7	ZMYM2	679740	667980	634500	706650	663460	725710	0.125819	19.3755	2.58082		0.0309625	0.063935	1.19426	-4.99786	Not sig
1376	Q9UPN3	1376Q9UPN3	MACF1	194340	178080	163900	145730	132570	125640	-0.379516	17.2363	-4.69666		0.00130564	0.00565482	2.24758	-1.68042	Not sig
137	O75396	137O75396	SEC22B	325500	335120	290890	261790	237620	264510	-0.271415	18.1147	-5.18004		0.000690053	0.00347765	2.45871	-0.994767	Not sig
137	P52701	137P52701	MSH6	221380	224590	216860	244260	227630	220970	0.0836268	17.7869	1.34073		0.214655	0.301459	0.520772	-6.83101	Not sig
328	P38159	328P38159	RBMX	2116500	1995000	2123600	3564700	3488300	3935600	0.838085	21.3942	12.1584		1.12369e-06	3.1507e-05	4.50159	5.95899	Up
137	Q7Z4V5	137Q7Z4V5	HDGFRP2	2400900	2431900	2418800	2855900	2425300	2573900	0.135629	21.2597	2.12068		0.0646722	0.116235	0.934662	-5.72744	Not sig
137	Q9NWS9	137Q9NWS9	ZNF446	235670	236430	196180	216130	182920	206790	-0.122274	17.6972	-1.78762		0.109355	0.176349	0.753628	-6.22759	Not sig
328	Q96E39	328Q96E39	RBMXL1	2116500	1995000	2123600	3564700	3488300	3935600	0.838085	21.3942	12.1584		1.12369e-06	3.1507e-05	4.50159	5.95899	Up
1381	Q9ULL5	1381Q9ULL5	PRR12	1599900	1654900	1572200	1534800	1318300	1518900	-0.105957	20.5435	-1.81239		0.105216	0.171179	0.76655	-6.1916	Not sig
1384	P42695	1384P42695	NCAPD3	229880	207210	196020	197670	202550	201990	-0.0593303	17.6507	-0.895062		0.395336	0.494995	0.305399	-7.31342	Not sig
171	P23497	171P23497	SP100	462120	456570	412960	724580	670050	674540	0.680659	19.0811	12.1275		1.14709e-06	3.19907e-05	4.49498	5.93683	Up
138	O75367	138O75367	H2AFY	2053900	2059900	2265700	1660200	1626700	1704800	-0.31879	20.8439	-4.23998		0.00246064	0.00906003	2.04287	-2.35809	Not sig
138	O75683	138O75683	SURF6	1599300	1591300	1533000	1205900	1115100	1165300	-0.400696	20.3647	-7.85861		3.48927e-05	0.000375051	3.42591	2.23991	Not sig
433	Q96D46	433Q96D46	NMD3	211840	177410	185970	352120	309720	348080	0.847377	17.9521	12.0998		1.16855e-06	3.23705e-05	4.48985	5.9169	Up
138	Q86VP1	138Q86VP1	TAX1BP1	597100	600310	523110	857860	816750	829330	0.585928	19.4007	10.3998		3.94088e-06	7.5832e-05	4.12015	4.60577	Not sig
138	Q96C57	138Q96C57	C12orf43	1196000	1193100	1217300	1112500	1060900	1131000	-0.100155	20.1335	-1.71625		0.122146	0.193181	0.714035	-6.33004	Not sig
138	Q9P0U4	138Q9P0U4	CXXC1	1972100	1849100	1803700	2184700	2182000	2096700	0.220778	20.9408	3.64733		0.00585672	0.0174502	1.7582	-3.27711	Not sig
138	Q9P2B7	138Q9P2B7	CFAP97	531810	490630	558820	522580	525550	626830	0.11768	19.0471	1.30744		0.225243	0.313922	0.503179	-6.87178	Not sig
1391	Q02952	1391Q02952	AKAP12	76366	82588	67469	61539	55602	67367	-0.243603	16.0539	-3.38133		0.00877693	0.0238392	1.62271	-3.70151	Not sig
1391	Q92508	1391Q92508	PIEZO1	417240	410650	396450	383220	335660	393100	-0.109267	18.5663	-2.02405		0.0754095	0.130669	0.883829	-5.87578	Not sig
269	Q13501	269Q13501	SQSTM1	2756500	2756000	2527700	4115200	4156100	4206700	0.645594	21.6622	11.9499		1.29259e-06	3.49846e-05	4.45612	5.80843	Up
1395	Q7Z6Z7	1395Q7Z6Z7	HUWE1	1547300	1434200	1441700	1769300	1564300	1569000	0.183266	20.5684	2.8448		0.0203213	0.0453385	1.34353	-4.57019	Not sig
1398	Q5SXM2	1398Q5SXM2	SNAPC4	87449	79290	73221	77052	67867	56927	-0.212504	16.1601	-1.93709		0.0865241	0.146712	0.833535	-6.00718	Not sig
139	A2AJT9	139A2AJT9	CXorf23	125370	154800	125880	153360	149880	171320	0.268686	17.163	3.12194		0.0131256	0.0323052	1.49073	-4.12022	Not sig
342	Q9HA82	342Q9HA82	CERS4	625680	581370	525420	957300	861050	1005900	0.743431	19.4961	11.9167		1.32199e-06	3.51251e-05	4.45438	5.78423	Up
139	Q5C9Z4	139Q5C9Z4	NOM1	158000	182390	135160	162290	175620	168630	0.139555	17.3135	1.44642		0.183825	0.266224	0.574752	-6.69733	Not sig
139	Q6PJQ5	139Q6PJQ5	FOXR2	408040	413620	385550	460010	444040	472860	0.224596	18.7135	4.49488		0.00172104	0.00694077	2.15859	-1.97633	Not sig
139	Q96MW1	139Q96MW1	CCDC43	3098900	2614900	2302500	1997800	2232100	2238500	-0.285306	21.1907	-2.90633		0.0184321	0.041986	1.3769	-4.47023	Not sig
13	P17029	13P17029	ZKSCAN1	1612600	1573000	1624600	1606400	1563800	1592300	0.0300132	20.6053	0.512902		0.621052	0.701242	0.154132	-7.59589	Not sig
13	P22314	13P22314	UBA1	3039600	2823700	2613500	2078100	1989800	1972600	-0.464306	21.1891	-7.81191		3.65049e-05	0.000389338	3.40967	2.19083	Not sig
13	P60468	13P60468	SEC61B	1735600	1887400	1665600	1456900	1399300	1760800	-0.166836	20.6499	-2.08508		0.0684427	0.121116	0.916798	-5.78235	Not sig
13	Q13451	13Q13451	FKBP5	525100	593750	523920	846130	724090	644980	0.468999	19.275	4.48769		0.00173827	0.00698949	2.15555	-1.98699	Not sig
13	Q16543	13Q16543	CDC37	1524800	1294100	1125400	1414800	1449600	1137600	0.0520321	20.3311	0.427922		0.67932	0.751513	0.124064	-7.63933	Not sig
13	Q8IVP5	13Q8IVP5	FUNDC1	420290	338100	439200	446700	395260	483540	0.189027	18.6753	1.64111		0.137092	0.212087	0.673486	-6.43568	Not sig
14;14;14	P24941	14;14;14P24941	CDK2;CDK3;CDK1	33646000	34551000	26458000	34826000	32074000	33781000	0.0560138	24.9596	0.79101		0.450395	0.546847	0.262134	-7.40369	Not sig
1400	Q02880	1400Q02880	TOP2B	1747000	1633100	1705400	1823700	1660800	1952500	0.131718	20.7369	2.07502		0.0695465	0.122624	0.911426	-5.79781	Not sig
1401	Q14966	1401Q14966	ZNF638	1764600	1793900	1687800	1505900	1856500	1865900	0.0215193	20.7297	0.225545		0.826872	0.868758	0.0611012	-7.71208	Not sig
1402	A0JNW5	1402A0JNW5	UHRF1BP1L	232700	225960	220510	236560	221330	243570	0.0484978	17.8128	0.971694		0.357978	0.457872	0.339256	-7.24107	Not sig
1403	Q5TGY3	1403Q5TGY3	AHDC1	309040	243610	270800	187300	194800	199850	-0.469838	17.809	-5.53994		0.000438587	0.00248947	2.60389	-0.505704	Not sig
1405	P46939	1405P46939	UTRN	197480	199490	209640	171210	162090	197020	-0.167874	17.5303	-2.30822		0.0479239	0.0909243	1.04132	-5.43388	Not sig
140	P26373	140P26373	RPL13	1853500	1877400	1851400	1676400	1661300	1738100	-0.10749	20.7635	-1.93372		0.0869858	0.147296	0.831809	-6.01224	Not sig
140	Q13523	140Q13523	PRPF4B	2165600	1973200	1767100	1723300	1771000	1971000	-0.0827049	20.8546	-1.16663		0.274973	0.37079	0.430872	-7.03634	Not sig
140	Q9Y2U8	140Q9Y2U8	LEMD3	85405	91433	73908	73948	65409	84825	-0.128076	16.2719	-1.5529		0.156754	0.23421	0.630395	-6.55652	Not sig
681	Q9UEY8	681Q9UEY8	ADD3	1667600	1697100	1566000	2434100	2398500	2447400	0.597498	20.9224	11.6777		1.55697e-06	3.98867e-05	4.39917	5.60814	Up
1411	Q5VV67	1411Q5VV67	PPRC1	322500	287380	286620	378470	315660	376600	0.29868	18.309	4.55693		0.00157988	0.00654056	2.18438	-1.88474	Not sig
337	Q13671	337Q13671	RIN1	677840	710780	645940	1055700	1079800	1037900	0.686528	19.691	11.6728		1.56215e-06	3.98867e-05	4.39917	5.60457	Up
1413	Q9NRL2	1413Q9NRL2	BAZ1A	2311300	2180600	2263600	2219400	2042900	2201900	-0.0410124	21.0695	-0.71924		0.491248	0.584712	0.233058	-7.46032	Not sig
1417	P51532	1417P51532	SMARCA4	550750	503660	527500	576010	585100	556270	0.154089	19.0648	2.30741		0.047986	0.0910004	1.04096	-5.43516	Not sig
141	P18858	141P18858	LIG1	2653000	2548600	2178800	2123300	1792300	1793100	-0.343913	21.0422	-4.46257		0.00179989	0.00715665	2.14529	-2.02425	Not sig
141	P26599	141P26599	PTBP1	1545700	1740800	1625300	1569300	1602600	1655400	0.0162105	20.6292	0.243855		0.813113	0.858783	0.0661166	-7.70732	Not sig
141	Q16643	141Q16643	DBN1	117750	105900	93343	109180	76628	92972	-0.171291	16.5894	-1.72181		0.121102	0.192102	0.716467	-6.32214	Not sig
141	Q6ZN18	141Q6ZN18	AEBP2	568150	484050	472170	556380	534700	533070	0.135518	19.0021	2.02816		0.0749192	0.129983	0.886114	-5.86951	Not sig
141	Q9UN86	141Q9UN86	G3BP2	31699	55151	32418	33960	30739	43033	-0.116805	15.1798	-0.634211		0.542593	0.632553	0.198903	-7.52121	Not sig
1420	Q9HCK8	1420Q9HCK8	CHD8	5559900	5736400	5086000	5892900	5217600	5554800	0.0041324	22.3921	0.0745986		0.942256	0.958276	0.0185095	-7.73726	Not sig
1429	O95602	1429O95602	POLR1A	322560	332320	326270	428530	291490	375500	0.185361	18.3875	1.74012		0.117721	0.187604	0.726758	-6.296	Not sig
142	P18621	142P18621	RPL17	396280	358010	302010	286160	296310	297370	-0.216862	18.2946	-2.80363		0.0216953	0.0477421	1.3211	-4.63705	Not sig
142	P50402	142P50402	EMD	1467500	1619000	2014100	1790300	1649200	2057500	0.150085	20.7398	1.1099		0.297381	0.394803	0.40362	-7.09883	Not sig
635	Q92878	635Q92878	RAD50	462450	467960	416840	671410	632870	665160	0.590983	19.0541	11.5505		1.70065e-06	4.22856e-05	4.37381	5.51307	Up
142	Q86Y82	142Q86Y82	STX12	465110	465150	438710	458160	429050	470810	0.0189006	18.7945	0.377963		0.714702	0.779626	0.108114	-7.66136	Not sig
142	Q8NEJ9	142Q8NEJ9	NGDN	2564400	2486200	2286700	2735200	2391100	2714000	0.119043	21.2697	2.15931		0.0608088	0.110397	0.957041	-5.66754	Not sig
142	Q92785	142Q92785	DPF2	298990	318190	287070	359360	306070	333770	0.187043	18.2692	3.10255		0.0135303	0.0330255	1.48115	-4.15165	Not sig
142	Q9BW71	142Q9BW71	HIRIP3	8064500	8279000	8327200	5909100	5526700	6366900	-0.507814	22.745	-8.78226		1.48791e-05	0.00020574	3.68668	3.16571	Not sig
143;327	Q63ZY6	143;327Q63ZY6	NSUN5P2;NSUN5	438640	410050	387760	390700	367190	417040	-0.0392275	18.6145	-0.745383		0.476098	0.571865	0.242707	-7.44024	Not sig
1430	O95490	1430O95490	LPHN2	195840	207370	190690	209940	228420	215790	0.160929	17.6668	2.20622		0.0564196	0.10366	0.98439	-5.59437	Not sig
1430	Q7Z2Z1	1430Q7Z2Z1	TICRR	68313	66052	65312	71580	51893	66578	-0.0258715	15.9768	-0.343026		0.73989	0.801547	0.0960709	-7.6752	Not sig
1432	Q5T5U3	1432Q5T5U3	ARHGAP21	614930	568070	490160	644800	613220	638820	0.221788	19.1834	3.37806		0.00882111	0.0239219	1.6212	-3.70676	Not sig
77	P27540	77P27540	ARNT	144840	131930	122080	234730	236450	220380	0.826112	17.4172	11.4659		1.80442e-06	4.40695e-05	4.35586	5.44925	Up
1439	Q9Y6J0	1439Q9Y6J0	CABIN1	340920	300570	349830	382830	395860	429890	0.320024	18.475	3.61178		0.00617889	0.0181972	1.74	-3.33347	Not sig
358	Q9H3M7	358Q9H3M7	TXNIP	1947100	2049100	1765600	3092500	2837000	2953500	0.645917	21.1797	11.4583		1.81405e-06	4.41739e-05	4.35483	5.44351	Up
143	P26358	143P26358	DNMT1	151460	137270	113860	116460	106680	117800	-0.213992	16.9087	-2.94129		0.0174402	0.0401474	1.39634	-4.41343	Not sig
143	Q5JTV8	143Q5JTV8	TOR1AIP1	1269100	1147300	1138400	1184700	1194700	1323300	0.0877611	20.2068	1.4241		0.189995	0.272719	0.564284	-6.72609	Not sig
143	Q8NDX1	143Q8NDX1	PSD4	523320	479110	470260	410070	414470	404350	-0.22631	18.7744	-3.78001		0.00480289	0.0150389	1.82278	-3.06789	Not sig
143	Q969S3	143Q969S3	ZNF622	5186500	4821500	4928700	4497800	5350700	5960700	0.0544324	22.2814	0.533649		0.607223	0.688263	0.162245	-7.58416	Not sig
175;175	P38159;Q96E39	175;175P38159;Q96E39	RBMX;RBMXL1	952770	888280	954230	1531200	1427800	1666900	0.770088	20.1901	11.4378		1.8404e-06	4.44562e-05	4.35207	5.42797	Up
143	Q96E09	143Q96E09	FAM122A	251780	272090	238870	260880	239690	217700	-0.0475791	17.9133	-0.574456		0.580507	0.665567	0.176808	-7.55982	Not sig
143	Q9NQS7	143Q9NQS7	INCENP	2164800	2152900	2208900	2028100	1869200	2092800	-0.101268	20.9918	-1.72098		0.121257	0.192273	0.716082	-6.32331	Not sig
1443	Q96QZ7	1443Q96QZ7	MAGI1	1306600	1238400	1146200	1168500	1179700	1201300	-0.0232722	20.2004	-0.432132		0.676375	0.748756	0.12566	-7.63736	Not sig
144	P04920	144P04920	SLC4A2	523380	526370	503520	463240	409990	432700	-0.219503	18.8555	-3.95893		0.00368958	0.012351	1.9083	-2.78878	Not sig
144	Q53GA4	144Q53GA4	PHLDA2	756070	786750	770430	618740	609710	660680	-0.25054	19.4068	-4.40484		0.00195059	0.00759906	2.11924	-2.1102	Not sig
144	Q9HC35	144Q9HC35	EML4	795780	709360	703700	788140	776190	731720	0.113918	19.515	1.65377		0.134462	0.208722	0.680432	-6.41804	Not sig
1453	Q86U86	1453Q86U86	PBRM1	470020	465900	434760	404040	375660	371540	-0.213927	18.6788	-3.63123		0.0060003	0.0177919	1.74978	-3.30261	Not sig
1454	O60333	1454O60333	KIF1B	395540	354050	332890	257990	260180	284960	-0.38629	18.2474	-5.92263		0.000276177	0.00174433	2.75837	-0.00544649	Not sig
1458	Q9UBG0	1458Q9UBG0	MRC2	392550	398540	420820	434640	439250	483330	0.199321	18.7049	2.69729		0.0257022	0.054784	1.26135	-4.80955	Not sig
1459	P21333	1459P21333	FLNA	1379000	1314300	1255400	946520	1077100	1109000	-0.304501	20.1636	-4.1722		0.00271035	0.00975874	2.01061	-2.46105	Not sig
599	Q92841	599Q92841	DDX17	307090	341680	286840	644630	516320	558780	0.919473	18.6846	11.3853		1.9098e-06	4.56969e-05	4.34011	5.38807	Up
145	Q6NYC8	145Q6NYC8	PPP1R18	282020	258200	285690	221260	213490	265400	-0.2197	17.9422	-2.58927		0.0305465	0.0632141	1.19919	-4.98422	Not sig
145	Q8IWS0	145Q8IWS0	PHF6	408630	373730	438240	457890	349910	425590	0.0385251	18.6402	0.388274		0.707336	0.774205	0.111144	-7.65703	Not sig
145	Q96B23	145Q96B23	C18orf25	5141600	4434500	4301100	3427900	3200000	3288000	-0.473712	21.9036	-7.09844		7.47979e-05	0.000670605	3.17353	1.41148	Not sig
145	Q96QE5	145Q96QE5	TEFM	275690	195090	250740	263650	261130	264260	0.184133	17.9357	1.58582		0.149137	0.225712	0.646445	-6.51184	Not sig
1468	Q3L8U1	1468Q3L8U1	CHD9	1108500	1168900	1109800	1271000	1159000	1335100	0.182346	20.1834	3.04799		0.0147399	0.0352077	1.45336	-4.24016	Not sig
146	P78316	146P78316	NOP14	11355000	12107000	11069000	12266000	11484000	12587000	-0.00669778	23.4922	-0.129606		0.899886	0.92799	0.0324567	-7.73101	Not sig
146	Q14847	146Q14847	LASP1	2762500	2473000	2299300	2160500	2078900	1830400	-0.28966	21.1009	-3.40223		0.00849958	0.0232716	1.63317	-3.66795	Not sig
146	Q8IXM2	146Q8IXM2	BAP18	1111800	1021800	984510	1046100	936880	1024900	-0.00532812	19.9598	-0.0992428		0.923241	0.944514	0.0247915	-7.73488	Not sig
146	Q96AT1	146Q96AT1	KIAA1143	111870	85014	90141	74695	64702	82689	-0.337176	16.3609	-3.60477		0.00624459	0.0183514	1.73633	-3.34459	Not sig
146	Q9NRY5	146Q9NRY5	FAM114A2	1032300	964000	890950	921480	904500	885470	-0.0430555	19.8297	-0.735523		0.481777	0.57696	0.238855	-7.44789	Not sig
1476	Q9HCD6	1476Q9HCD6	TANC2	496300	380880	427760	350250	373830	412540	-0.161055	18.6233	-1.65284		0.134654	0.208941	0.679976	-6.41934	Not sig
147	P40855	147P40855	PEX19	459380	458830	443440	344890	323990	339330	-0.402042	18.5767	-7.57597		4.6013e-05	0.000460968	3.33633	1.93932	Not sig
147	P61966	147P61966	AP1S1	62917	71537	69403	76497	52626	60193	-0.0744604	15.9921	-0.705799		0.499155	0.591902	0.227751	-7.4704	Not sig
147	Q8WYH8	147Q8WYH8	ING5	2038200	1966900	2064500	1643800	1567900	1617600	-0.296512	20.7911	-4.87729		0.00102475	0.00472061	2.326	-1.42034	Not sig
147	Q96SK2	147Q96SK2	TMEM209	827300	867620	867970	789170	694080	828510	-0.103696	19.631	-1.5284		0.162649	0.241704	0.616716	-6.58943	Not sig
147	Q9H9L4	147Q9H9L4	KANSL2	256800	243750	209650	242300	207040	241530	-0.0195665	17.8262	-0.287269		0.78077	0.8338	0.0789382	-7.69457	Not sig
147	Q9NUW8	147Q9NUW8	TDP1	1863600	1765000	1760600	1224500	1101700	1212700	-0.575243	20.4722	-10.666		3.22184e-06	6.68247e-05	4.17506	4.82358	Not sig
148;163	Q9UKA8	148;163Q9UKA8	RCAN3;RCAN1	518970	470550	469110	376940	423140	498270	-0.145205	18.8006	-1.49688		0.17052	0.250962	0.600393	-6.63132	Not sig
148	Q8IYL3	148Q8IYL3	C1orf174	407530	376210	355770	386780	349320	450160	0.0864829	18.564	1.18582		0.26771	0.362524	0.440663	-7.0147	Not sig
148	Q9BUA3	148Q9BUA3	C11orf84	309930	319360	269180	324240	293880	341960	0.138023	18.2321	2.30934		0.0478376	0.0907873	1.04197	-5.4321	Not sig
148	Q9BUH6	148Q9BUH6	C9orf142	634510	567510	697950	561940	601040	518930	-0.136943	19.1798	-1.2756		0.235777	0.325747	0.48712	-6.91012	Not sig
1497	P51610	1497P51610	HCFC1	849870	837230	755800	879800	782310	834360	0.0820422	19.6477	1.5134		0.166354	0.24597	0.609118	-6.60943	Not sig
149	Q13283	149Q13283	G3BP1	3633200	3759800	3875300	3835200	3334400	3574100	-0.05691	21.8011	-0.838806		0.424486	0.52267	0.281773	-7.36339	Not sig
149	Q56VL3	149Q56VL3	OCIAD2	248040	311910	333160	297800	275470	399110	0.146565	18.2325	0.988128		0.350318	0.450028	0.346761	-7.22493	Not sig
149	Q8N5F7	149Q8N5F7	NKAP	1308700	1287500	1159500	1280300	1233600	1285200	0.0468099	20.2607	0.929041		0.378437	0.477603	0.320933	-7.28194	Not sig
149	Q9Y3C6	149Q9Y3C6	PPIL1	446760	429690	412760	407390	380350	391550	-0.0890584	18.6495	-1.67663		0.12983	0.202637	0.693281	-6.38604	Not sig
149	Q9Y618	149Q9Y618	NCOR2	1992400	2124300	1740000	1929500	1864300	1848400	-0.0239034	20.8634	-0.358549		0.728655	0.791142	0.101746	-7.66921	Not sig
14	O60547	14O60547	GMDS	1280600	1118100	1119100	892190	941080	881730	-0.329361	19.9774	-4.551		0.00159283	0.00656128	2.18301	-1.89348	Not sig
14	P18669	14P18669	PGAM1	142110	129740	138380	122170	130770	128380	-0.0740941	17.0016	-0.955147		0.365816	0.465302	0.332265	-7.2571	Not sig
14	P42696	14P42696	RBM34	989270	901320	867460	901330	802050	783320	-0.10406	19.7351	-1.52747		0.162875	0.241866	0.616425	-6.59067	Not sig
14	Q01196	14Q01196	RUNX1	1295500	1345600	1303500	1380700	1344300	1294800	0.0585861	20.3427	0.914069		0.385818	0.484989	0.314268	-7.29593	Not sig
14	Q16623	14Q16623	STX1A	956010	857790	819180	598870	615310	647660	-0.454817	19.49	-7.20863		6.67228e-05	0.000609337	3.21514	1.53558	Not sig
14	Q96FZ5	14Q96FZ5	CMTM7	366070	365920	365410	300590	275460	294690	-0.289574	18.3203	-5.2956		0.000595427	0.00314274	2.50269	-0.83575	Not sig
14	Q9H6Y2	14Q9H6Y2	WDR55	132380	131950	108460	124300	107280	130030	-0.013146	16.8943	-0.201339		0.845158	0.881918	0.054572	-7.71781	Not sig
14	Q9NVD7	14Q9NVD7	PARVA	7723500	7442900	7260500	6341800	6510800	6475200	-0.256568	22.7345	-4.39559		0.00197595	0.00767523	2.11491	-2.124	Not sig
14	Q9UBM7	14Q9UBM7	DHCR7	246220	214300	231900	270150	232600	234100	0.11346	17.8641	1.39093		0.199496	0.28438	0.546102	-6.76831	Not sig
1502	Q8WYB5	1502Q8WYB5	KAT6B	175580	148420	173640	164490	148140	183370	0.0422147	17.3336	0.489174		0.637064	0.715419	0.14544	-7.60877	Not sig
1503;177;47	Q5VV67;Q8IYB3	1503;177;47Q5VV67;Q8IYB3	PPRC1;SRRM1;SPCS1	4012300	4176000	3738800	4520600	4168500	4405000	0.139975	21.9879	2.78389		0.0223877	0.0489304	1.31042	-4.6691	Not sig
1504	Q9UKK3	1504Q9UKK3	PARP4	176490	153740	165330	202240	194390	188040	0.274939	17.4453	3.84526		0.00436028	0.0139729	1.85471	-2.96569	Not sig
1506	Q13009	1506Q13009	TIAM1	124220	144080	127200	114400	101900	118360	-0.218847	16.8845	-3.19992		0.0116212	0.0295542	1.52938	-3.99397	Not sig
271	Q16649	271Q16649	NFIL3	154650	175180	134220	296110	252980	300200	0.926068	17.6728	11.3199		2.00027e-06	4.70434e-05	4.3275	5.33817	Up
150	Q70J99	150Q70J99	UNC13D	2123000	2275700	1818000	1792300	1736400	2196200	-0.101854	20.9192	-1.17204		0.27291	0.368477	0.433589	-7.03026	Not sig
150	Q86U42	150Q86U42	PABPN1	5411000	5392300	5182300	5445100	5173900	5584900	0.00439688	22.353	0.089143		0.931028	0.9499	0.0223222	-7.73594	Not sig
150	Q92734	150Q92734	TFG	585840	545930	515470	495330	450090	487190	-0.164608	18.9654	-3.21266		0.0113929	0.0291532	1.53531	-3.97336	Not sig
150	Q9H4Z3	150Q9H4Z3	PCIF1	807950	746240	725100	1010100	986560	961360	0.428112	19.72	7.25247		6.37804e-05	0.000586964	3.23139	1.58457	Not sig
150	Q9UNL4	150Q9UNL4	ING4	1332200	1248600	1381400	840170	861770	897390	-0.563217	20.0323	-7.90689		3.33082e-05	0.000362265	3.44097	2.2904	Not sig
150	Q9UQQ2	150Q9UQQ2	SH2B3	533700	524530	488010	463050	476580	479010	-0.0882639	18.9138	-1.57343		0.151965	0.228792	0.640558	-6.52872	Not sig
1511	Q9Y6D5	1511Q9Y6D5	ARFGEF2	1099800	968030	986450	1008800	1031700	1027200	0.0507027	19.9588	0.796986		0.447098	0.543804	0.264558	-7.39876	Not sig
1512	P51531	1512P51531	SMARCA2	46751	63750	53511	56173	52816	71545	0.209637	15.7948	1.64877		0.135496	0.210011	0.677757	-6.42502	Not sig
1513	Q8TER5	1513Q8TER5	ARHGEF40	35338	36049	31732	25682	25525	23557	-0.401688	14.855	-5.46924		0.000478743	0.00266848	2.57374	-0.600338	Not sig
1514	Q9Y4B5	1514Q9Y4B5	MTCL1	336840	289430	290500	222870	242550	302240	-0.21955	18.0865	-1.99661		0.0787595	0.135506	0.86804	-5.91747	Not sig
151	P35232	151P35232	PHB	247040	253590	277120	242180	224680	286270	-0.0257652	17.9575	-0.27387		0.790708	0.841797	0.0747927	-7.69872	Not sig
151	Q14241	151Q14241	TCEB3	817910	790330	784120	834680	784300	766510	0.0449754	19.603	0.751452		0.472625	0.569	0.244888	-7.43549	Not sig
151	Q8N9M1	151Q8N9M1	C19orf47	845480	832910	809070	741250	724060	785050	-0.0939908	19.5906	-1.80528		0.106389	0.172509	0.763187	-6.20195	Not sig
151	Q96S55	151Q96S55	WRNIP1	103520	98835	95300	127620	120440	111270	0.293181	16.7404	3.76928		0.00488008	0.0152134	1.81777	-3.08473	Not sig
83	P08670	83P08670	VIM	1020600	1015300	886300	1505100	1378000	1441600	0.607234	20.1718	11.2395		2.11818e-06	4.87063e-05	4.31241	5.2764	Up
151	Q99607	151Q99607	ELF4	418440	425480	429420	610360	551060	604360	0.502906	18.9293	8.37243		2.15157e-05	0.000267268	3.57305	2.76518	Not sig
151	Q99959	151Q99959	PKP2	282300	298980	285410	207470	213380	242530	-0.36194	17.935	-5.04776		0.000818874	0.00395079	2.40332	-1.17912	Not sig
1520	O94913	1520O94913	PCF11	166660	144590	201900	217240	192980	215470	0.330755	17.5193	2.64143		0.028101	0.0589215	1.22973	-4.89996	Not sig
1521	Q15751	1521Q15751	HERC1	172360	169490	202490	172830	177540	196840	0.0510795	17.4656	0.509938		0.62304	0.703007	0.153041	-7.59753	Not sig
1521	Q9ULH0	1521Q9ULH0	KIDINS220	801960	806870	799620	855730	770510	892730	0.108752	19.6458	1.90351		0.0912227	0.15284	0.815763	-6.05734	Not sig
152	O15231	152O15231	ZNF185	653370	704230	601040	685230	595540	684290	0.0491017	19.3176	0.806186		0.442055	0.539475	0.268028	-7.39111	Not sig
152	O95684	152O95684	FGFR1OP	729150	703920	642790	534610	463640	529630	-0.400106	19.1728	-7.21548		6.62534e-05	0.000606344	3.21728	1.54325	Not sig
152	P18583	152P18583	SON	459840	435150	425140	402260	387890	428410	-0.0799888	18.6913	-1.54536		0.158547	0.236332	0.626478	-6.56667	Not sig
152	Q7Z434	152Q7Z434	MAVS	1535900	1544000	1528200	1710500	1527200	1755800	0.151337	20.6087	2.66136		0.0272203	0.057425	1.2409	-4.86773	Not sig
152	Q9H6H4	152Q9H6H4	REEP4	734460	679660	554940	621580	569840	624950	-0.0660843	19.2593	-0.850765		0.418167	0.516375	0.287035	-7.353	Not sig
232	P08559	232P08559	PDHA1	271310	264230	269240	427890	430720	509080	0.797343	18.4152	11.1114		2.3223e-06	5.23932e-05	4.28072	5.17715	Up
1531	Q8NFC6	1531Q8NFC6	BOD1L1	859210	822400	735640	759120	735740	718990	-0.068602	19.5534	-1.11241		0.296363	0.39383	0.404691	-7.09612	Not sig
153	O60216	153O60216	RAD21	233470	231790	189300	211760	198710	229680	-0.016398	17.7184	-0.227944		0.825065	0.867997	0.0614818	-7.71148	Not sig
153	Q2TAM9	153Q2TAM9	TUSC1	341310	351760	316380	302380	286630	257440	-0.225057	18.2324	-2.7931		0.0220619	0.0483721	1.3154	-4.65415	Not sig
153	Q86VX9	153Q86VX9	MON1A	246740	204540	233330	208550	194610	193400	-0.175783	17.7008	-2.19028		0.057875	0.105816	0.97545	-5.61928	Not sig
153	Q8TAD8	153Q8TAD8	SNIP1	409160	441610	423830	403350	390550	412130	-0.0473538	18.6612	-0.765748		0.46451	0.561096	0.250963	-7.42416	Not sig
153	Q92530	153Q92530	PSMF1	681370	624500	578100	598460	578730	603310	-0.0536588	19.2165	-0.947908		0.369284	0.468486	0.329303	-7.26405	Not sig
153	Q9H501	153Q9H501	ESF1	7049800	7273400	7168700	7618000	7558500	7664900	0.0389991	22.8158	0.705928		0.499078	0.591902	0.227751	-7.47031	Not sig
1542	Q8IWJ2	1542Q8IWJ2	GCC2	1378500	1271200	1322700	939030	903440	914320	-0.489528	20.0786	-8.38241		2.13196e-05	0.000265851	3.57536	2.77512	Not sig
1549	O95071	1549O95071	UBR5	1484900	1482700	1340000	1480400	1427200	1356900	0.0220791	20.4481	0.361699		0.726384	0.789506	0.102645	-7.66797	Not sig
154	O95104	154O95104	SCAF4	3569400	3035200	2770100	2801100	3626900	3693600	0.142411	21.6246	1.12737		0.290332	0.38725	0.412009	-7.07983	Not sig
154	P50548	154P50548	ERF	1802600	1596300	1568800	1613200	1496700	1416300	-0.0917232	20.5909	-1.2353		0.249696	0.342171	0.465756	-6.95771	Not sig
154	Q969H6	154Q969H6	POP5	620280	701330	651230	819890	681270	697960	0.203299	19.4045	2.5432		0.0328852	0.0670787	1.17342	-5.05849	Not sig
154	Q96RS0	154Q96RS0	TGS1	174790	157710	160940	172910	154120	193600	0.121873	17.3634	1.78302		0.11014	0.177545	0.750691	-6.23425	Not sig
154	Q9BTE3	154Q9BTE3	MCMBP	304590	295430	288730	232840	223430	235490	-0.331659	17.9859	-6.36889		0.000164957	0.00119362	2.92313	0.553018	Not sig
154	Q9Y487	154Q9Y487	ATP6V0A2	483150	373940	398150	437260	377530	461790	0.0687071	18.6821	0.778691		0.457242	0.553451	0.256921	-7.41374	Not sig
154	Q9Y5B6	154Q9Y5B6	PAXBP1	181870	151150	137830	132740	124900	139760	-0.196649	17.1321	-2.50143		0.0351614	0.0707011	1.15057	-5.12567	Not sig
155	Q15287	155Q15287	RNPS1	76922000	81098000	81139000	89936000	95215000	84570000	0.062078	26.3495	0.59346		0.568291	0.655695	0.183298	-7.54792	Not sig
155	Q8N9N8	155Q8N9N8	EIF1AD	445650	374990	360020	416650	387760	423550	0.100312	18.6116	1.539		0.160075	0.238351	0.622784	-6.57523	Not sig
155	Q8TBF4	155Q8TBF4	ZCRB1	2083400	2164400	1640900	1954700	1594800	1944900	-0.0648297	20.8438	-0.707285		0.498277	0.591327	0.228172	-7.4693	Not sig
155	Q96I25	155Q96I25	RBM17	5385800	5354200	4953300	5535000	5016700	5346300	-0.00359531	22.3264	-0.0699113		0.945877	0.96083	0.0173534	-7.73764	Not sig
155	Q9GZY8	155Q9GZY8	MFF	1012700	1053800	874920	1199100	1075400	1244300	0.29532	20.0274	4.64557		0.00139943	0.00595334	2.22524	-1.7548	Not sig
1561	Q3V6T2	1561Q3V6T2	CCDC88A	211340	196890	195820	246220	218050	227560	0.213254	17.715	3.71416		0.00529821	0.0162349	1.78955	-3.17149	Not sig
1565	Q12802	1565Q12802	AKAP13	273730	254990	239570	204790	218780	239930	-0.193283	17.8504	-2.68963		0.0260184	0.0553081	1.25721	-4.82195	Not sig
156	P07199	156P07199	CENPB	637630	635430	620100	576430	508110	608240	-0.12967	19.1843	-2.25065		0.0525505	0.098057	1.00852	-5.52468	Not sig
156	Q32P44	156Q32P44	EML3	184680	164730	135080	147640	151220	154250	-0.0418247	17.2475	-0.462228		0.655494	0.730736	0.13624	-7.62269	Not sig
156	Q96P16	156Q96P16	RPRD1A	451220	400050	384160	396230	348090	358910	-0.121287	18.5693	-1.88611		0.0937512	0.156378	0.805823	-6.08319	Not sig
156	Q9BRL6	156Q9BRL6	SRSF8	891220	941690	905850	920910	893700	884440	0.0224673	19.7886	0.371651		0.719226	0.783583	0.105915	-7.66396	Not sig
156	Q9P2K3	156Q9P2K3	RCOR3	979860	1016500	852390	795240	777640	815190	-0.199165	19.7282	-3.38498		0.00872776	0.0237389	1.62454	-3.69564	Not sig
1570	O15031	1570O15031	PLXNB2	85424	85077	81043	105200	78789	90795	0.144623	16.4165	1.91849		0.0890982	0.150134	0.823521	-6.03501	Not sig
1577;304	O95714	1577;304O95714	HERC2;HERC2P3	960380	885970	896550	886330	905250	982840	0.0603973	19.8109	0.998223		0.345675	0.446914	0.349776	-7.21492	Not sig
1579	Q69YN4	1579Q69YN4	KIAA1429	2788700	2712200	2653200	2520700	2766500	3154400	0.0596473	21.394	0.742119		0.477974	0.573821	0.241223	-7.44278	Not sig
157	O15318	157O15318	POLR3G	2081100	1883600	1831100	2010700	1870100	1722200	-0.0228893	20.8576	-0.310687		0.763504	0.819939	0.0862184	-7.68684	Not sig
157	Q01130	157Q01130	SRSF2	1252700	1478000	1321700	2047400	1713100	1789300	0.487472	20.5874	5.83158		0.000307757	0.00189169	2.72315	-0.122641	Not sig
157	Q16629	157Q16629	SRSF7	4443000	4011600	3719000	4055100	4060500	4133800	0.0122972	21.9513	0.195089		0.849896	0.885286	0.0529164	-7.71919	Not sig
157	Q92733	157Q92733	PRCC	13677000	13189000	11277000	13817000	12475000	13279000	0.0122049	23.6278	0.201619		0.844945	0.881918	0.054572	-7.71775	Not sig
468	Q9BTU6	468Q9BTU6	PI4K2A	251150	294080	240460	484680	422800	536920	0.917572	18.4327	11.0014		2.51525e-06	5.53691e-05	4.25673	5.091	Up
157	Q9GZP1	157Q9GZP1	NRSN2	62536	72478	64659	72068	72874	90201	0.278372	16.137	2.9227		0.0179605	0.0412187	1.38491	-4.44363	Not sig
158;158	P42166;P42167	158;158P42166;P42167	TMPO	1898500	1832200	1744200	1156400	1220400	1212500	-0.580975	20.493	-10.0447		5.19205e-06	9.29726e-05	4.03165	4.30737	Not sig
1582	O43432	1582O43432	EIF4G3	1089700	1004100	943590	897010	893390	920540	-0.113092	19.8649	-2.05511		0.0717818	0.125675	0.90075	-5.82834	Not sig
50	Q14139	50Q14139	UBE4A	74848	71952	52678	164370	134660	142980	1.22625	16.5787	10.7402		3.04839e-06	6.45242e-05	4.19028	4.88338	Up
158	Q12983	158Q12983	BNIP3	235420	240630	245100	233170	199030	238020	-0.100789	17.8223	-1.57963		0.150544	0.22727	0.643457	-6.52029	Not sig
158	Q6P582	158Q6P582	MZT2A	401380	375290	375430	309010	265950	309660	-0.34335	18.3639	-6.0065		0.000250197	0.00162345	2.78956	0.101533	Not sig
158	Q96JC9	158Q96JC9	EAF1	13550000	14324000	12368000	12343000	10656000	11588000	-0.269128	23.5539	-4.74085		0.00122996	0.00538639	2.2687	-1.61636	Not sig
158	Q9NS91	158Q9NS91	RAD18	682330	654430	657240	621530	573130	555720	-0.150614	19.2462	-2.36175		0.0439843	0.0848144	1.07153	-5.34896	Not sig
1590	Q8TEU7	1590Q8TEU7	RAPGEF6	69948	61334	35786	55327	55889	67450	0.19859	15.7958	1.07993		0.309794	0.407805	0.389547	-7.13091	Not sig
1591	Q8IWZ3	1591Q8IWZ3	ANKHD1	325610	294880	269010	281730	261680	286450	-0.0383094	18.1279	-0.658219		0.52778	0.619659	0.207847	-7.50472	Not sig
159	Q15742	159Q15742	NAB2	445830	454400	405150	403330	361910	385660	-0.143799	18.64	-2.64228		0.0280629	0.0588864	1.22999	-4.89858	Not sig
159	Q96AC1	159Q96AC1	FERMT2	1863700	1592400	1566100	1790400	1546300	1718800	0.0532355	20.6764	0.751429		0.472638	0.569	0.244888	-7.4355	Not sig
159	Q9BVI0	159Q9BVI0	PHF20	585170	527960	586070	434960	514760	550610	-0.144057	19.0181	-1.44017		0.185533	0.268086	0.571725	-6.7054	Not sig
159	Q9UNK0	159Q9UNK0	STX8	159870	139820	140000	189570	170520	173990	0.317137	17.2939	5.11131		0.000753995	0.00371818	2.42967	-1.09024	Not sig
15	O00193	15O00193	SMAP	101130	118450	84703	105330	96552	102690	0.0294589	16.6306	0.322755		0.75466	0.812431	0.0902137	-7.68263	Not sig
15	P83369	15P83369	LSM11	518480	488500	576240	651650	576770	665010	0.296426	19.1356	3.41544		0.00832916	0.0229191	1.6398	-3.64676	Not sig
15	Q15075	15Q15075	EEA1	731100	714070	643620	555290	524730	529620	-0.327378	19.2195	-5.95757		0.000265012	0.00169194	2.77162	0.0392372	Not sig
15	Q8N5I9	15Q8N5I9	C12orf45	684230	638340	627290	542400	602900	520030	-0.197156	19.1927	-2.32642		0.0465469	0.0889628	1.05079	-5.40506	Not sig
15	Q9H330	15Q9H330	TMEM245	777870	798040	841860	909530	830990	940180	0.196463	19.6956	2.89905		0.0186458	0.0422975	1.37368	-4.48206	Not sig
15	Q9NZ63	15Q9NZ63	C9orf78	1244000	1072600	1063200	846780	861680	783320	-0.392838	19.8858	-5.07151		0.000793948	0.00385986	2.41343	-1.14584	Not sig
160;160	P24941	160;160P24941	CDK2;CDK3	245150	235120	224400	213000	230490	216430	-0.0748091	17.8011	-1.05968		0.318405	0.416749	0.380126	-7.1522	Not sig
1600	Q93008	1600Q93008	USP9X	56535	52550	41556	48616	57496	59735	0.215581	15.6927	1.88704		0.0936146	0.156214	0.806281	-6.08181	Not sig
1601	Q12873	1601Q12873	CHD3	582090	562280	509430	596300	536690	575940	0.0830451	19.0952	1.6053		0.144788	0.22087	0.655863	-6.48516	Not sig
1607;1632	P51805	1607;1632P51805	PLXNA3;PLXNA1	280690	259780	319430	306400	291950	325660	0.143918	18.1813	1.4918		0.171819	0.252558	0.597638	-6.63803	Not sig
1609	O75179	1609O75179	ANKRD17	145990	143290	132400	144900	168380	143840	0.147623	17.1544	1.6171		0.14221	0.218124	0.661296	-6.46892	Not sig
244	O75533	244O75533	SF3B1	322100	357590	283330	691060	583120	821070	1.15854	18.8434	10.6808		3.1863e-06	6.64215e-05	4.17769	4.83556	Up
160	P12268	160P12268	IMPDH2	487980	546460	520730	336070	506630	485660	-0.21264	18.8561	-1.34041		0.214754	0.301496	0.520719	-6.83141	Not sig
160	P54727	160P54727	RAD23B	6297500	5479300	4736100	4612600	5541900	4010100	-0.228195	22.2748	-1.69198		0.126801	0.198888	0.701392	-6.36442	Not sig
160	Q02241	160Q02241	KIF23	614490	622140	539550	547840	512090	535280	-0.120309	19.0975	-2.1948		0.0574583	0.105311	0.977528	-5.61221	Not sig
160	Q0ZGT2	160Q0ZGT2	NEXN	1453200	1337500	1099200	1183600	1117100	1214900	-0.107372	20.2305	-1.40548		0.195278	0.279414	0.553752	-6.74986	Not sig
160	Q6Y7W6	160Q6Y7W6	GIGYF2	1200700	1104700	969470	942570	922370	955950	-0.16138	19.9503	-2.5541		0.0323159	0.0660585	1.18007	-5.04093	Not sig
161	O14944	161O14944	EREG	139420	93542	101450	82567	86069	103650	-0.267586	16.6045	-2.03014		0.0746846	0.129712	0.88702	-5.8665	Not sig
161	O15371	161O15371	EIF3D	212970	166130	180020	200380	200110	213110	0.170331	17.5654	1.91072		0.090193	0.151459	0.819706	-6.04659	Not sig
161	P01106	161P01106	MYC	168780	168420	184070	258950	179420	184380	0.276793	17.521	2.13915		0.062796	0.113382	0.945457	-5.69884	Not sig
161	Q6SPF0	161Q6SPF0	SAMD1	347840	351480	341870	351520	350420	363280	0.0672725	18.4223	1.19028		0.266044	0.360623	0.442946	-7.00963	Not sig
161	Q8NCP5	161Q8NCP5	ZBTB44	113990	112080	124650	116990	106820	115690	-0.0297764	16.8114	-0.40201		0.697574	0.767183	0.115101	-7.65109	Not sig
161	Q96BK5	161Q96BK5	PINX1	992200	1022400	1064700	866740	956820	989080	-0.0891034	19.9039	-1.08257		0.308684	0.406599	0.390833	-7.12811	Not sig
161	Q9NVU0	161Q9NVU0	POLR3E	1257500	1267900	1117700	1433000	1265000	1320400	0.168109	20.2804	2.89161		0.018867	0.0426587	1.36999	-4.49415	Not sig
575	Q9Y2W1	575Q9Y2W1	THRAP3	799850	740180	665450	1357200	1161600	1167800	0.78085	19.85	10.6351		3.29724e-06	6.7877e-05	4.16828	4.79857	Up
1620	Q8N1I0	1620Q8N1I0	DOCK4	558330	580710	545820	450630	402220	474030	-0.310734	18.9258	-5.39152		0.000527566	0.00285885	2.54381	-0.705184	Not sig
1624	O75592	1624O75592	MYCBP2	272490	278560	272000	294500	296290	326650	0.199426	18.1419	3.2933		0.0100531	0.0265223	1.57639	-3.84318	Not sig
162	Q5JSH3	162Q5JSH3	WDR44	2357800	1958700	1842200	2249700	2414700	2077500	0.158666	21.0323	1.63755		0.137842	0.212888	0.671849	-6.44063	Not sig
162	Q96D71	162Q96D71	REPS1	1056500	1103200	914690	782910	778020	868760	-0.293788	19.7952	-4.54119		0.00161447	0.00662726	2.17867	-1.90792	Not sig
491	Q5VTL8	491Q5VTL8	PRPF38B	4127600	4117700	3264600	7010900	6435400	6494500	0.790298	22.2581	10.4812		3.70377e-06	7.34966e-05	4.13373	4.67288	Up
162	Q9Y6M1	162Q9Y6M1	IGF2BP2	606510	543030	535620	398210	346150	381870	-0.546953	18.8097	-9.30532		9.48053e-06	0.000145739	3.83642	3.65483	Not sig
1630;1630	Q9HCM2	1630;1630Q9HCM2	PLXNA4;PLXNA2	271020	261730	254840	266070	256800	280970	0.0776233	18.0213	1.51313		0.166419	0.246022	0.609025	-6.60978	Not sig
1634	Q5T4S7	1634Q5T4S7	UBR4	76358	68504	64718	57693	44368	52806	-0.380609	15.8577	-5.08445		0.000780709	0.00382024	2.41791	-1.12773	Not sig
163	O00566	163O00566	MPHOSPH10	25185000	25929000	26151000	26919000	25900000	28726000	0.01203	24.6524	0.206596		0.841178	0.879423	0.0558024	-7.71662	Not sig
163	O00716	163O00716	E2F3	534900	531880	549850	575530	596360	814700	0.319423	19.179	2.70466		0.0254015	0.0542816	1.26535	-4.7976	Not sig
163	P32519	163P32519	ELF1	427340	413550	415450	481690	485840	495630	0.255936	18.7872	4.39739		0.001971	0.0076676	2.11534	-2.12132	Not sig
163	Q15527	163Q15527	SURF2	441260	432240	398400	475970	436950	437050	0.119083	18.7351	2.09538		0.0673307	0.119684	0.921962	-5.7665	Not sig
164	P46937	164P46937	YAP1	1755100	1198100	975210	953360	1145300	1147400	-0.201513	20.1615	-1.15381		0.279915	0.376213	0.424566	-7.05066	Not sig
164	P50613	164P50613	CDK7	4816400	4892700	4668500	5011000	5037700	5122200	0.0670652	22.2274	1.32053		0.221027	0.309035	0.509993	-6.85583	Not sig
164	Q5T5X7	164Q5T5X7	BEND3	329590	288870	307530	338030	328330	349470	0.176655	18.2962	2.67606		0.0265883	0.0563219	1.24932	-4.84393	Not sig
302	Q13435	302Q13435	SF3B2	224090	215820	235570	395000	331740	394140	0.754807	18.1476	10.4682		3.74043e-06	7.35423e-05	4.13346	4.66223	Up
164	Q9UFW8	164Q9UFW8	CGGBP1	93289	104630	112520	175770	141800	136250	0.573704	16.9268	4.59807		0.0014932	0.00625387	2.20385	-1.8243	Not sig
1652	Q9Y4I1	1652Q9Y4I1	MYO5A	1198400	1081500	1092700	903760	848530	915720	-0.292098	19.9351	-5.34761		0.000557527	0.0029944	2.52369	-0.764797	Not sig
1659	Q9UPS6	1659Q9UPS6	SETD1B	339290	309250	309200	318860	318280	322890	0.0443458	18.2894	0.75695		0.469493	0.565873	0.247281	-7.43115	Not sig
165	P67809	165P67809	YBX1	3549300	3589600	3219000	3721200	3363000	4169900	0.132288	21.7732	1.98851		0.0797756	0.136941	0.863468	-5.92973	Not sig
165	Q8N5P1	165Q8N5P1	ZC3H8	597010	481490	499260	641140	558430	618310	0.246971	19.1045	3.21512		0.0113494	0.0290689	1.53657	-3.96939	Not sig
165	Q96G03	165Q96G03	PGM2	1854000	1593500	1309200	1274800	1453400	1182300	-0.241228	20.446	-1.98095		0.0807355	0.138272	0.859266	-5.94117	Not sig
165	Q9BV36	165Q9BV36	MLPH	567970	466460	526430	355030	315720	354620	-0.564936	18.682	-7.4484		5.22684e-05	0.000500552	3.30055	1.80082	Not sig
165	Q9H0F6	165Q9H0F6	SHARPIN	232040	227450	206460	224690	236720	232830	0.0793348	17.7933	1.1579		0.278332	0.374568	0.42647	-7.04611	Not sig
165	Q9NZN8	165Q9NZN8	CNOT2	863980	899910	867700	1029000	1064300	1063900	0.300103	19.8712	4.94122		0.000941622	0.00440402	2.35615	-1.32939	Not sig
1662	Q7Z4S6	1662Q7Z4S6	KIF21A	67549	58110	55523	52664	48011	52492	-0.185056	15.7641	-2.81848		0.0211889	0.0468437	1.32935	-4.61293	Not sig
184	O95466	184O95466	FMNL1	1787200	2223900	1475000	4133000	3844100	4159500	1.17506	21.3603	10.4379		3.82787e-06	7.40024e-05	4.13075	4.63724	Up
166	O43399	166O43399	TPD52L2	4625800	4289000	3627600	2950400	3447500	3192900	-0.371819	21.8041	-3.94848		0.00374636	0.0124853	1.9036	-2.80498	Not sig
166	Q9Y294	166Q9Y294	ASF1A	473520	414810	375730	431010	361840	378690	-0.0660109	18.6237	-0.852706		0.417148	0.51612	0.287249	-7.3513	Not sig
37	O43143	37O43143	DHX15	955380	816100	810100	1581900	1326000	1391300	0.778114	20.0774	10.3794		4.00297e-06	7.66694e-05	4.11538	4.58886	Up
167	Q13895	167Q13895	BYSL	390840	344520	331870	311620	315080	317690	-0.128688	18.3521	-2.05088		0.072266	0.126442	0.898107	-5.83482	Not sig
167	Q14CZ0	167Q14CZ0	C16orf72	855550	687140	611350	509890	548770	511260	-0.395494	19.2136	-3.84232		0.00437927	0.014012	1.8535	-2.97028	Not sig
167	Q6NZI2	167Q6NZI2	PTRF	2083200	1885700	1633900	1183300	1257500	1277300	-0.555753	20.5312	-7.26719		6.28249e-05	0.000580111	3.23649	1.60097	Not sig
168	Q01433	168Q01433	AMPD2	1713600	1473600	1205300	1202500	1208100	1306700	-0.199923	20.3555	-2.10971		0.0658116	0.117796	0.92887	-5.74439	Not sig
168	Q14676	168Q14676	MDC1	377570	381060	363670	372640	321820	384100	-0.0303693	18.4847	-0.539545		0.603323	0.68516	0.164208	-7.58075	Not sig
168	Q96GS4	168Q96GS4	C17orf59	136680	121920	107060	116340	113960	112120	-0.0654405	16.8404	-0.859039		0.413834	0.51294	0.289934	-7.34573	Not sig
1690	Q9Y5S2	1690Q9Y5S2	CDC42BPB	59488	53204	45879	61445	54770	62207	0.229609	15.7695	3.16734		0.0122266	0.0307264	1.51249	-4.04668	Not sig
1692	Q9Y2F5	1692Q9Y2F5	ICE1	87269	75607	81517	81605	66709	72465	-0.104093	16.2427	-1.42063		0.190968	0.273831	0.562518	-6.73052	Not sig
1698	Q9H1H9	1698Q9H1H9	KIF13A	611750	585960	529820	542140	541090	569370	-0.0301511	19.1028	-0.530418		0.609366	0.690124	0.161073	-7.58601	Not sig
169	Q14980	169Q14980	NUMA1	434620	350500	328880	425000	361040	439610	0.183434	18.5647	2.10549		0.0662556	0.118334	0.92689	-5.7509	Not sig
169	Q8WV41	169Q8WV41	SNX33	803270	723700	760660	768360	752990	754060	0.0473781	19.5387	0.747054		0.475141	0.571179	0.243228	-7.43893	Not sig
169	Q9H4L4	169Q9H4L4	SENP3	1242600	1124600	1244900	1198000	1288200	1382300	0.129448	20.2496	1.59933		0.146108	0.222368	0.652927	-6.49336	Not sig
16	A2RU67	16A2RU67	KIAA1467	1252100	1372100	1251600	1685700	1467700	1695400	0.35376	20.4651	5.42646		0.00050498	0.00278278	2.55552	-0.65795	Not sig
16	P05023	16P05023	ATP1A1	671400	657410	612780	710680	664580	814120	0.216713	19.3922	3.36831		0.00895446	0.0241645	1.61682	-3.72244	Not sig
16	P16383	16P16383	GCFC2	553580	548510	458680	535940	487720	524850	0.0202944	18.983	0.334024		0.746436	0.806205	0.0935543	-7.67855	Not sig
16	P16949	16P16949	STMN1	1290100	1251300	1208500	947100	920800	925960	-0.383775	20.0478	-7.28898		6.14396e-05	0.000568097	3.24558	1.62519	Not sig
16	P62995	16P62995	TRA2B	1138700	1269800	1302300	1461100	1297700	1535200	0.237582	20.3439	2.83769		0.0205519	0.0457047	1.34004	-4.58173	Not sig
16	Q13200	16Q13200	PSMD2	1273000	1147100	1143500	1145900	1116200	1054700	-0.0717401	20.1293	-1.10216		0.300551	0.398306	0.399783	-7.10718	Not sig
16	Q7L9B9	16Q7L9B9	EEPD1	161210	166680	129180	105180	118210	129160	-0.342427	17.014	-3.43653		0.00806441	0.0223395	1.65093	-3.61296	Not sig
16	Q96FW1	16Q96FW1	OTUB1	414170	445410	390260	428210	427220	490800	0.139145	18.7207	2.10991		0.0657914	0.117785	0.928909	-5.74409	Not sig
16	Q96S97	16Q96S97	MYADM	235650	219780	233820	207090	193020	207620	-0.166427	17.7222	-2.84805		0.0202167	0.04517	1.34515	-4.56491	Not sig
16	Q9BUR4	16Q9BUR4	WRAP53	935810	870400	845760	817990	775770	801820	-0.0974034	19.6796	-1.87468		0.0954472	0.15879	0.799176	-6.10011	Not sig
16	Q9BVG9	16Q9BVG9	PTDSS2	208690	198170	206310	239380	239460	256830	0.285737	17.7727	4.64966		0.00139166	0.00592941	2.22699	-1.74883	Not sig
16	Q9UHB9	16Q9UHB9	SRP68	122420	112010	119170	139200	139820	149920	0.313638	16.9972	4.67217		0.00134972	0.00580008	2.23657	-1.71603	Not sig
1709	Q5SRE5	1709Q5SRE5	NUP188	823500	813940	833060	955330	901280	1008500	0.259724	19.7597	4.46919		0.00178341	0.00710967	2.14815	-2.01441	Not sig
170	O75449	170O75449	KATNA1	691560	751320	682800	641050	619540	684780	-0.081218	19.3699	-1.43004		0.188335	0.27123	0.566662	-6.71846	Not sig
170	Q01167	170Q01167	FOXK2	2026400	2058000	1944600	2164800	1978600	2115900	0.0785268	20.9643	1.56845		0.153115	0.23023	0.637838	-6.53548	Not sig
1714	P35579	1714P35579	MYH9	93078	68722	70210	63738	47928	53073	-0.439402	15.975	-3.87104		0.00419751	0.0136312	1.86547	-2.92543	Not sig
171	Q96PY5	171Q96PY5	FMNL2	473180	434990	397660	456530	416320	478650	0.0875178	18.754	1.52731		0.162914	0.241881	0.616398	-6.59088	Not sig
1721	Q5VT25	1721Q5VT25	CDC42BPA	210560	186730	205520	190670	191260	194330	-0.0397716	17.5804	-0.570713		0.58293	0.667518	0.175537	-7.56212	Not sig
213	P85037	213P85037	FOXK1	9409500	10468000	9262100	16577000	14798000	14925000	0.595755	23.5327	10.251		4.4192e-06	8.27223e-05	4.08238	4.48183	Up
173	O95208	173O95208	EPN2	2429000	2329300	2344000	2785200	2704800	2975700	0.265319	21.2991	4.85592		0.00105429	0.00482168	2.3168	-1.45087	Not sig
173	O95817	173O95817	BAG3	300720	264430	255130	243500	268350	260150	-0.0522053	18.0109	-0.674616		0.517804	0.609767	0.214836	-7.49313	Not sig
173	Q15365	173Q15365	PCBP1	3515100	3628100	2998400	2307800	2365200	2534500	-0.470436	21.4405	-7.19396		6.77402e-05	0.000616533	3.21004	1.51914	Not sig
173	Q8IYB7	173Q8IYB7	DIS3L2	552230	505160	438340	504800	478580	556820	0.0779705	18.9488	1.14632		0.282835	0.379212	0.421118	-7.05898	Not sig
173	Q99426	173Q99426	TBCB	889670	741130	767200	447160	573970	561190	-0.5577	19.2981	-4.90648		0.000985849	0.00457716	2.3394	-1.37874	Not sig
173	Q9NPG3	173Q9NPG3	UBN1	518960	522430	562040	667210	527370	621590	0.219796	19.1173	2.60618		0.029731	0.0617122	1.20963	-4.95693	Not sig
1741	O75691	1741O75691	UTP20	758320	763440	740120	755540	667240	772990	0.00727228	19.5038	0.132834		0.897409	0.925898	0.033437	-7.73054	Not sig
174	P49790	174P49790	NUP153	735050	718490	721820	588710	623630	664930	-0.166369	19.3574	-2.52401		0.033912	0.068681	1.16316	-5.08938	Not sig
174	P53801	174P53801	PTTG1IP	848590	895620	841720	1238500	1155400	1287600	0.548197	19.9683	9.82849		6.16698e-06	0.000105839	3.97536	4.121	Not sig
174	Q13153	174Q13153	PAK1	282940	288930	225170	215360	256590	233790	-0.133594	17.9197	-1.2611		0.240709	0.331507	0.479507	-6.92736	Not sig
174	Q8IVF7	174Q8IVF7	FMNL3	203890	195780	193810	205710	186210	213010	0.0439044	17.6089	0.823656		0.432585	0.530067	0.27567	-7.37638	Not sig
1754	Q5JSZ5	1754Q5JSZ5	PRRC2B	847100	835060	759780	604490	603730	642400	-0.353488	19.4297	-6.58946		0.000129029	0.00099082	3.00401	0.819509	Not sig
175	Q7Z5L9	175Q7Z5L9	IRF2BP2	278400	306250	283530	261250	250220	251680	-0.140567	18.047	-2.14159		0.0625516	0.113014	0.946866	-5.69505	Not sig
175	Q9BRJ6	175Q9BRJ6	C7orf50	904170	908160	837350	835320	714450	871330	-0.0905695	19.6874	-1.49138		0.171928	0.252674	0.59744	-6.63859	Not sig
87	Q14103	87Q14103	HNRNPD	554450	643780	507110	1080300	914910	1212000	0.948409	19.5637	10.129		4.8594e-06	8.87485e-05	4.05184	4.37906	Up
1761	Q5THJ4	1761Q5THJ4	VPS13D	44051	45343	37930	52416	48346	53331	0.3188	15.5258	5.51076		0.000454701	0.00255866	2.59199	-0.544687	Not sig
158	P20290	158P20290	BTF3	101950	110870	102160	170940	142410	163890	0.631947	16.9841	10.0943		4.99346e-06	9.07952e-05	4.04194	4.3496	Up
12	Q96D31	12Q96D31	ORAI1	335190	355220	309120	478480	491570	524470	0.615631	18.6369	9.9247		5.7102e-06	0.000100406	3.99824	4.20436	Up
176	O94842	176O94842	TOX4	374420	338030	331920	306750	315120	331040	-0.0886518	18.3421	-1.43526		0.186887	0.269712	0.5691	-6.71174	Not sig
1778	Q04721	1778Q04721	NOTCH2	1495900	1240200	1431300	1447600	1364500	1543700	0.101804	20.4381	1.26226		0.240309	0.331117	0.480019	-6.92598	Not sig
177	Q03188	177Q03188	CENPC	431860	488040	395140	531000	468000	555200	0.274789	18.8576	3.70053		0.00540737	0.0164412	1.78407	-3.193	Not sig
177	Q9BU76	177Q9BU76	MMTAG2	907270	1082800	783890	1177200	1062700	1089300	0.308073	19.942	3.23999		0.010919	0.0281324	1.55079	-3.9292	Not sig
472	Q66K74	472Q66K74	MAP1S	108830	105520	109470	292500	212740	210500	1.1549	17.2857	9.83346		6.14238e-06	0.000105636	3.97619	4.12533	Up
178	Q8ND56	178Q8ND56	LSM14A	930850	816720	746440	881890	816880	887480	0.105336	19.6849	1.60882		0.144015	0.220116	0.657349	-6.48033	Not sig
178	Q8WUA2	178Q8WUA2	PPIL4	1868100	1599300	1623200	1462800	1566700	1574300	-0.101015	20.6202	-1.32488		0.21964	0.307467	0.512202	-6.8505	Not sig
179;179	Q9BZD3	179;179Q9BZD3	GCOM2;POLR2M	582730	542180	492070	443990	446410	443960	-0.237517	18.9006	-4.00976		0.00342605	0.0116291	1.93445	-2.71016	Not sig
1797	P78559	1797P78559	MAP1A	442120	401340	373440	365540	371390	380650	-0.0843065	18.5662	-1.38208		0.2021	0.286952	0.542191	-6.77947	Not sig
179	P02794	179P02794	FTH1	935600	913600	826880	764210	781170	871670	-0.102662	19.6935	-1.69632		0.125956	0.197825	0.703718	-6.35828	Not sig
179	P53621	179P53621	COPA	200790	204050	184230	159430	164560	149500	-0.285338	17.4317	-3.9255		0.0038746	0.0128298	1.89178	-2.84065	Not sig
179	Q86WR7	179Q86WR7	PROSER2	73188	72404	66508	59840	67337	54824	-0.163673	16.001	-1.55445		0.156388	0.233789	0.631175	-6.55443	Not sig
179	Q96MX0	179Q96MX0	CMTM3	106680	104550	115080	122190	118430	125990	0.184641	16.8185	2.44147		0.038708	0.0766822	1.11531	-5.2218	Not sig
17	P05387	17P05387	RPLP2	101020	124650	106250	96016	117210	116700	0.00676593	16.741	0.0560642		0.956583	0.96867	0.013824	-7.73861	Not sig
17	P12931	17P12931	SRC	1474000	1636600	1489200	1525300	1310400	1519600	-0.0428313	20.5052	-0.651208		0.53208	0.623998	0.204817	-7.50959	Not sig
17	P49450	17P49450	CENPA	545490	487140	594750	614380	568180	642930	0.205855	19.128	2.31632		0.0473059	0.0899783	1.04586	-5.42105	Not sig
17	Q14789	17Q14789	GOLGB1	229000	213140	212990	274060	259940	278530	0.347186	17.9013	6.64345		0.000121607	0.000948984	3.02274	0.8838	Not sig
17	Q658P3	17Q658P3	STEAP3	532740	601150	470890	608930	508040	627460	0.157442	19.0841	1.86189		0.0973815	0.161261	0.792472	-6.11901	Not sig
17	Q7L4I2	17Q7L4I2	RSRC2	4318700	4294000	4230000	4411600	4306200	3942700	-0.0302409	22.0203	-0.464313		0.654058	0.729629	0.136898	-7.62164	Not sig
17	Q9P2K5	17Q9P2K5	MYEF2	1177300	1134300	1065700	1165000	1020400	1074400	-0.0227848	20.078	-0.412163		0.690396	0.760809	0.118724	-7.64657	Not sig
17	Q9ULD4	17Q9ULD4	BRPF3	1879800	1880800	2013400	1524500	1490500	1540500	-0.313089	20.7081	-4.69244		0.00131311	0.00567526	2.24601	-1.68654	Not sig
180	P0C1Z6	180P0C1Z6	TFPT	516680	504680	526550	563620	463130	559450	0.070335	18.9901	0.985175		0.351686	0.451293	0.345542	-7.22785	Not sig
180	Q96N67	180Q96N67	DOCK7	327160	245050	303040	230900	199010	213120	-0.411109	17.9253	-4.06113		0.00318003	0.0109929	1.95889	-2.63102	Not sig
180	Q9BRG2	180Q9BRG2	SH2D3A	631520	536910	534170	578190	628130	580520	0.10728	19.1496	1.29365		0.229753	0.319134	0.496028	-6.88845	Not sig
180	Q9P260	180Q9P260	KIAA1468	24588	21967	15064	28153	24277	22512	0.355522	14.4564	2.62061		0.0290525	0.0605474	1.2179	-4.93361	Not sig
1818	O75970	1818O75970	MPDZ	427750	424300	365580	303380	312420	318890	-0.332305	18.4421	-5.39639		0.000524353	0.00285156	2.54492	-0.69859	Not sig
181	O00264	181O00264	PGRMC1	11620000	12197000	11163000	13685000	12239000	13927000	0.122172	23.581	2.28563		0.0496889	0.0936487	1.0285	-5.46957	Not sig
181	P28482	181P28482	MAPK1	1629800	1353700	1302600	1228400	1126600	1208700	-0.235099	20.3117	-3.37289		0.0088915	0.0240811	1.61832	-3.71506	Not sig
181	P46087	181P46087	NOP2	2332800	2457200	2324200	2806800	2385300	2893400	0.202769	21.2641	3.16113		0.0123457	0.0309263	1.50967	-4.05674	Not sig
181	P52594	181P52594	AGFG1	478060	439720	413620	536520	493000	419690	0.147353	18.8138	1.52784		0.162786	0.241779	0.616581	-6.59018	Not sig
181	P61006	181P61006	RAB8A	2839000	2608200	2649100	2473900	2373200	2701200	-0.0832933	21.3135	-1.36916		0.205952	0.291468	0.535409	-6.79568	Not sig
653	P49848	653P49848	TAF6	99679	85389	84238	137090	123500	144120	0.61323	16.7601	9.68327		6.93506e-06	0.000113589	3.94466	3.99381	Up
181	Q92945	181Q92945	KHSRP	259200	254870	178970	263440	243620	254490	0.187875	17.8797	1.71298		0.122763	0.193874	0.712481	-6.33468	Not sig
181	Q9BVG4	181Q9BVG4	PBDC1	2370700	2244400	2064200	1952300	2041100	2016100	-0.130911	21.0114	-2.10755		0.0660387	0.118027	0.928017	-5.74773	Not sig
181	Q9BXB4	181Q9BXB4	OSBPL11	1111900	994720	1004400	967930	1007700	1001300	-0.0146004	19.9514	-0.227913		0.825089	0.867997	0.0614818	-7.71149	Not sig
182	Q16539	182Q16539	MAPK14	375750	334180	338720	287220	302310	346350	-0.126707	18.3278	-1.66276		0.132623	0.20645	0.685186	-6.40549	Not sig
182	Q8WVT3	182Q8WVT3	TRAPPC12	278300	263190	229170	182670	169850	185870	-0.484211	17.7074	-8.3027		2.29424e-05	0.000278924	3.55451	2.69544	Not sig
182	Q96GY3	182Q96GY3	LIN37	120250	91390	92242	100180	81882	86785	-0.161469	16.5339	-1.67978		0.129203	0.201849	0.694972	-6.38161	Not sig
182	Q9Y248	182Q9Y248	GINS2	19734	19580	18085	14976	18689	23538	0.102287	14.2036	0.717095		0.492504	0.585829	0.232229	-7.46194	Not sig
1834	Q14573	1834Q14573	ITPR3	680870	659290	556610	661530	616660	701000	0.108231	19.3002	1.67955		0.129248	0.201882	0.694903	-6.38193	Not sig
1838	P12270	1838P12270	TPR	165900	143560	115450	142530	119380	140840	-0.0371841	17.0697	-0.397791		0.700566	0.769039	0.114052	-7.65293	Not sig
183	Q5VWG9	183Q5VWG9	TAF3	301950	292700	295270	316680	288150	309170	0.0867372	18.1971	1.5473		0.158083	0.235811	0.627436	-6.56406	Not sig
183	Q96B97	183Q96B97	SH3KBP1	133090	125230	100960	103140	108780	104360	-0.149079	16.7668	-1.63554		0.138265	0.213342	0.670923	-6.44342	Not sig
273	Q7Z2W4	273Q7Z2W4	ZC3HAV1	101680	102940	112360	220460	180070	181840	0.89385	17.1278	9.65412		7.10169e-06	0.000116088	3.93521	3.96808	Up
1847	P24928	1847P24928	POLR2A	1208500	1150400	930860	1258500	1201400	1214600	0.199476	20.1388	2.62782		0.0287197	0.0599751	1.22203	-4.92197	Not sig
184	O00425	184O00425	IGF2BP3	3586500	3842700	3749400	4653400	4354000	4569900	0.286447	21.9614	4.66771		0.00135792	0.00582318	2.23484	-1.72252	Not sig
184	P07355	184P07355	ANXA2	129510	130410	107390	121810	124940	135550	0.0861811	16.9238	1.23055		0.25138	0.343908	0.463558	-6.96325	Not sig
416	Q8IYB3	416Q8IYB3	SRRM1	150230	179430	90202	576220	408230	503870	1.90296	17.971	9.40482		8.7225e-06	0.000136718	3.86417	3.74521	Up
184	Q9ULX3	184Q9ULX3	NOB1	2474400	2597000	2405000	2019400	1863600	1804600	-0.367804	21.0533	-6.02788		0.000244012	0.00160376	2.79486	0.128645	Not sig
161	Q9UPY8	161Q9UPY8	MAPRE3	1243200	1240500	1142500	1757800	1931300	1801500	0.631406	20.5077	9.37166		8.96744e-06	0.000139409	3.85571	3.71517	Up
266	Q9NXE8	266Q9NXE8	CWC25	191580	223770	198160	387710	329050	329670	0.796248	18.0287	9.33725		9.22965e-06	0.000143216	3.84401	3.68391	Up
1859	Q6ZRS2	1859Q6ZRS2	SRCAP	795570	735100	723290	835250	749220	807870	0.139015	19.5603	2.55885		0.0320712	0.0657269	1.18226	-5.03329	Not sig
185	P14866	185P14866	HNRNPL	207890	210730	209000	207490	201580	225500	0.0367878	17.68	0.632544		0.543631	0.633673	0.198135	-7.52233	Not sig
185	Q96CX2	185Q96CX2	KCTD12	815330	792130	781770	752910	682050	656540	-0.14239	19.5076	-2.09068		0.0678362	0.120324	0.919648	-5.77374	Not sig
185	Q9H4L5	185Q9H4L5	OSBPL3	1311600	1478100	1561100	1205900	975560	1340300	-0.267339	20.3052	-2.3917		0.0419232	0.0817181	1.08768	-5.30129	Not sig
185	Q9ULW0	185Q9ULW0	TPX2	2757900	2892800	3015600	3018400	2806200	3038800	0.0435318	21.4795	0.622874		0.549673	0.639001	0.194498	-7.5288	Not sig
1864	P42858	1864P42858	HTT	1304600	1170900	1126400	1250200	1237700	1285300	0.0958634	20.2269	1.75522		0.115	0.184013	0.735151	-6.27435	Not sig
186	P41227	186P41227	NAA10	462110	415720	364820	370610	424350	360050	-0.0681881	18.5982	-0.696739		0.504529	0.596409	0.224456	-7.4771	Not sig
186	P50750	186P50750	CDK9	1102000	1245700	1247900	1381300	1546400	1717600	0.397808	20.3761	3.85868		0.00427475	0.0137969	1.86022	-2.94473	Not sig
186	P62070	186P62070	RRAS2	10016000	10514000	10868000	11351000	11404000	12708000	0.108411	23.4041	1.52783		0.162787	0.241779	0.616581	-6.59019	Not sig
186	Q15785	186Q15785	TOMM34	703100	800830	733090	570800	587040	578150	-0.318483	19.3194	-4.55198		0.00159067	0.00656128	2.18301	-1.89202	Not sig
61	Q9HCG8	61Q9HCG8	CWC22	393700	415690	376020	742950	583390	622840	0.754538	18.9475	9.22451		1.015e-05	0.000152066	3.81797	3.5808	Up
1874	Q8TEM1	1874Q8TEM1	NUP210	587940	554310	536820	481040	446050	485420	-0.216514	18.9709	-4.41109		0.00193362	0.00754707	2.12222	-2.10086	Not sig
187	P10412	187P10412	HIST1H1E	6999900	6303600	8055200	7205300	6864900	7636900	-0.00800497	22.7651	-0.0769504		0.94044	0.957106	0.0190398	-7.73706	Not sig
187	Q8TEW0	187Q8TEW0	PARD3	1704200	1712200	1692000	1406200	1569800	1617900	-0.112177	20.6221	-1.51498		0.16596	0.245519	0.609915	-6.60733	Not sig
188	P11171	188P11171	EPB41	2054400	2063300	1998800	1895600	1792300	1975600	-0.0850845	20.9016	-1.61866		0.141874	0.21773	0.662083	-6.46678	Not sig
144	O15400	144O15400	STX7	19647	13570	13891	25559	22289	25291	0.789286	14.1808	9.13014		1.09989e-05	0.000163009	3.78779	3.49366	Up
188	Q9Y388	188Q9Y388	RBMX2	1378500	1386100	1279200	1414500	1334900	1450700	0.0870861	20.3911	1.7725		0.111956	0.18005	0.744608	-6.24946	Not sig
189	O00712	189O00712	NFIB	448080	464050	431010	494730	478420	514700	0.182736	18.8473	3.44743		0.00793099	0.0220291	1.657	-3.59549	Not sig
189	Q13242	189Q13242	SRSF9	2383300	2395500	2171600	2109400	2037900	2277900	-0.0870002	21.0864	-1.62261		0.141022	0.216543	0.664455	-6.46132	Not sig
189	Q15366	189Q15366	PCBP2	2896700	2906500	2740100	2384300	2288900	2221300	-0.292823	21.2877	-5.09723		0.000767871	0.00376859	2.42382	-1.10988	Not sig
18	O75569	18O75569	PRKRA	4232800	4431000	4183300	5231200	4872500	4760100	0.198992	22.1322	3.31517		0.0097188	0.0258136	1.58815	-3.80793	Not sig
18	P41212	18P41212	ETV6	931470	959800	838040	891210	853630	930380	0.0254069	19.7793	0.477251		0.645187	0.722368	0.141242	-7.61502	Not sig
18	P49810	18P49810	PSEN2	129260	131860	151830	161900	145330	175720	0.271502	17.1823	2.89006		0.0189132	0.0427397	1.36917	-4.49666	Not sig
18	Q86UX6	18Q86UX6	STK32C	164040	158140	156080	156730	143110	154660	-0.029704	17.2489	-0.576136		0.579421	0.664877	0.177259	-7.55878	Not sig
18	Q93009	18Q93009	USP7	2847600	2846800	2512700	3107100	3012900	2988900	0.168917	21.4565	2.98959		0.0161593	0.0378212	1.42226	-4.33496	Not sig
18	Q9HAS0	18Q9HAS0	C17orf75	892510	960310	1031700	1362200	1169700	1299000	0.445992	20.0764	5.17933		0.000690679	0.00347868	2.45859	-0.995743	Not sig
18	Q9UHR5	18Q9UHR5	SAP30BP	7251400	7630300	6225800	7435500	6771600	7723700	0.0195092	22.7685	0.287965		0.780255	0.833679	0.0790013	-7.69435	Not sig
18	Q9UPW6	18Q9UPW6	SATB2	1000300	976480	872930	969520	844870	972310	0.01386	19.8407	0.245369		0.811978	0.858024	0.0665006	-7.70691	Not sig
18	Q9Y383	18Q9Y383	LUC7L2	645160	523580	562570	471810	472280	440890	-0.286269	18.9768	-3.34759		0.00924463	0.0247533	1.60637	-3.75574	Not sig
1906	Q5JRA6	1906Q5JRA6	MIA3	1369000	1253700	994990	1090400	1023200	1091600	-0.134986	20.109	-1.5866		0.148961	0.225629	0.646606	-6.51078	Not sig
190	P22059	190P22059	OSBP	8699300	7755200	7023800	7432600	8165300	7868100	-0.0572318	22.9004	-0.70502		0.499615	0.59232	0.227444	-7.47098	Not sig
191	P35222	191P35222	CTNNB1	449940	451250	465440	720130	611940	703520	0.614665	19.0869	9.07393		1.15416e-05	0.000168929	3.7723	3.4414	Up
190	Q15834	190Q15834	CCDC85B	46252	38585	54142	57575	43884	62425	0.270308	15.5883	1.81777		0.104337	0.170117	0.769251	-6.18375	Not sig
190	Q9HC52	190Q9HC52	CBX8	149890	159160	148990	175750	185060	184270	0.293163	17.3432	4.45811		0.00181106	0.00719457	2.143	-2.03086	Not sig
190	Q9UNF1	190Q9UNF1	MAGED2	598530	594740	572040	673890	668630	714240	0.260754	19.2815	4.9792		0.00089572	0.00423935	2.3727	-1.27564	Not sig
191	O94804	191O94804	STK10	872310	801340	718910	787100	785540	779700	0.0404106	19.588	0.631826		0.544078	0.633926	0.197961	-7.52282	Not sig
191	Q9BUB4	191Q9BUB4	ADAT1	1209100	1109300	1047600	1059900	975700	932350	-0.139379	20.0085	-2.07083		0.0700122	0.123257	0.90919	-5.80425	Not sig
417	P08910	417P08910	ABHD2	145560	154860	137750	262000	206210	225780	0.696465	17.4804	8.90859		1.33177e-05	0.000189876	3.72153	3.28605	Up
192	Q92997	192Q92997	DVL3	25359	27764	24030	11788	23765	20047	-0.412769	14.426	-2.15654		0.0610775	0.110788	0.955509	-5.67183	Not sig
731	Q92615	731Q92615	LARP4B	228940	238570	180780	390590	321570	377520	0.780177	18.0961	8.76219		1.51451e-05	0.00020872	3.68044	3.14647	Up
193	Q15776	193Q15776	ZKSCAN8	815600	709940	677970	828560	818590	858590	0.236799	19.5741	3.67606		0.00560933	0.0169305	1.77133	-3.23165	Not sig
193	Q5HYJ3	193Q5HYJ3	FAM76B	1133000	1188100	1100000	1190500	1127400	1195900	0.0686716	20.1404	1.31518		0.222742	0.310912	0.507363	-6.86236	Not sig
193	Q5T8D3	193Q5T8D3	ACBD5	537480	488480	508920	536020	497450	545910	0.0750029	18.9847	1.32043		0.22106	0.309035	0.509993	-6.85595	Not sig
193	Q8NAV1	193Q8NAV1	PRPF38A	1348900	1448500	1301200	1516800	1339100	1452900	0.10452	20.4166	1.84248		0.100386	0.16511	0.782226	-6.14758	Not sig
194	O14640	194O14640	DVL1	91678	78004	74690	66035	90862	94100	0.0559394	16.3238	0.399893		0.699075	0.76829	0.114475	-7.65202	Not sig
194	O43237	194O43237	DYNC1LI2	2185100	1968100	1806800	1366700	1452300	1378800	-0.478439	20.6739	-6.73084		0.000110567	0.000881863	3.0546	0.987102	Not sig
194	P08651	194P08651	NFIC	3381400	3366400	3337800	4218600	4006100	3973300	0.280788	21.8131	4.95918		0.000919604	0.00432555	2.36396	-1.30395	Not sig
194	Q53T59	194Q53T59	HS1BP3	30310	34040	29165	24227	32619	35938	0.0156325	14.9288	0.10705		0.917227	0.940585	0.0266018	-7.73398	Not sig
194	Q9BUJ2	194Q9BUJ2	HNRNPUL1	6122600	6521300	5731600	6880900	6072200	6791500	0.0920381	22.5991	1.70223		0.124815	0.196257	0.707175	-6.34992	Not sig
201	O15355	201O15355	PPM1G	184930	181070	179070	313050	284070	264080	0.68134	17.8029	8.70493		1.5934e-05	0.00021555	3.66645	3.09133	Up
194	Q9NV56	194Q9NV56	MRGBP	501390	506980	535800	601610	579860	586570	0.229796	19.0673	3.36636		0.00898127	0.0241946	1.61628	-3.72556	Not sig
1952	P35580	1952P35580	MYH10	485980	414630	419920	397650	356440	475270	-0.0655992	18.6898	-0.74817		0.474502	0.570645	0.243634	-7.43806	Not sig
195	O95400	195O95400	CD2BP2	2859800	2778400	2821100	2579200	2709700	2796000	-0.0431997	21.3945	-0.705738		0.499191	0.591902	0.227751	-7.47045	Not sig
195	P30622	195P30622	CLIP1	148500	154350	105420	196530	181590	198380	0.544766	17.2872	5.15819		0.000709715	0.00354428	2.45047	-1.02504	Not sig
195	Q7Z589	195Q7Z589	EMSY	99184	124680	100430	103810	123130	110870	0.0829761	16.74	0.696356		0.504757	0.596446	0.224429	-7.47738	Not sig
195	Q8TCN5	195Q8TCN5	ZNF507	237890	222210	226010	221070	219640	237430	-0.00762613	17.7952	-0.135386		0.895451	0.924456	0.0341138	-7.73015	Not sig
196	Q3KQV3	196Q3KQV3	ZNF792	91522	81589	85931	83187	68344	71166	-0.189409	16.2946	-2.4916		0.0357193	0.0716207	1.14496	-5.14145	Not sig
196	Q8TEA8	196Q8TEA8	DTD1	1736600	1661200	1753700	1671700	1702900	1770400	0.0330605	20.7123	0.517456		0.618002	0.698659	0.155735	-7.59335	Not sig
1970	Q9Y485	1970Q9Y485	DMXL1	99754	95026	72896	83985	64853	71360	-0.247799	16.3068	-2.4063		0.040953	0.0801866	1.0959	-5.278	Not sig
259	Q08170	259Q08170	SRSF4	1872500	2007200	2000100	3452900	2829200	3027700	0.671865	21.2263	8.66174		1.6559e-05	0.000221162	3.65529	3.04956	Up
197	Q86W56	197Q86W56	PARG	1661000	1547700	1472100	1620600	1634700	1709100	0.123943	20.6171	2.26663		0.0512235	0.0961677	1.01697	-5.49953	Not sig
198;198;198	P17612;P22694	198;198;198P17612;P22694	PRKACA;PRKACG;PRKACB	564140	524740	501200	658220	626330	690730	0.353749	19.176	6.79628		0.000103021	0.000841183	3.07511	1.06384	Not sig
198	O75334	198O75334	PPFIA2	2121100	2062100	1787900	2061200	1966900	2009800	0.04504	20.9323	0.788704		0.451671	0.548235	0.261033	-7.40558	Not sig
198	Q08752	198Q08752	PPID	626230	675540	616720	510260	462550	475910	-0.366823	19.0817	-6.37137		0.000164496	0.00119362	2.92313	0.55605	Not sig
198	Q9GZM8	198Q9GZM8	NDEL1	301230	277550	260590	320220	327440	302460	0.235552	18.1804	3.44754		0.00792971	0.0220291	1.657	-3.59532	Not sig
252	Q96HH9	252Q96HH9	GRAMD3	356210	352150	339220	584570	450580	552590	0.62479	18.7105	8.38022		2.13626e-05	0.000265985	3.57514	2.77294	Up
199	Q07955	199Q07955	SRSF1	30547000	30696000	30691000	30125000	28303000	31660000	-0.0870342	24.8477	-1.54586		0.158427	0.236214	0.626694	-6.566	Not sig
199	Q14699	199Q14699	RFTN1	4777700	4838100	5081600	6230500	5724000	5578200	0.24907	22.3498	3.40589		0.00845199	0.0231721	1.63503	-3.66208	Not sig
199	Q147X3	199Q147X3	NAA30	502760	510930	442150	446450	442710	442860	-0.0923298	18.824	-1.6024		0.145429	0.221528	0.65457	-6.48915	Not sig
199	Q92993	199Q92993	KAT5	728280	737510	645170	702200	709200	787580	0.109484	19.4534	1.80131		0.10705	0.173478	0.760755	-6.20773	Not sig
199	Q96NM4	199Q96NM4	TOX2	384530	392900	347050	330610	311260	312130	-0.195233	18.4001	-3.5022		0.00729518	0.0207028	1.68397	-3.50792	Not sig
199	Q9BQ52	199Q9BQ52	ELAC2	739700	682070	699180	545180	548680	550900	-0.322356	19.2429	-5.33956		0.000563217	0.00301906	2.52013	-0.775753	Not sig
199	Q9BXY0	199Q9BXY0	MAK16	163690	164460	168360	191980	170770	187310	0.186574	17.402	3.15127		0.0125372	0.0312484	1.50517	-4.0727	Not sig
199	Q9UQN3	199Q9UQN3	CHMP2B	774680	732260	693240	769710	812270	777370	0.152901	19.5356	2.44414		0.0385429	0.0764468	1.11664	-5.21753	Not sig
19	P02686	19P02686	MBP	743430	681690	704270	498600	520380	481830	-0.458487	19.1795	-6.32864		0.000172628	0.00123274	2.90913	0.503726	Not sig
19	P10155	19P10155	TROVE2	847600	841600	795690	926410	836190	950950	0.175656	19.7223	3.39247		0.008628	0.0235608	1.62781	-3.68363	Not sig
19	Q6PK04	19Q6PK04	CCDC137	885840	863800	849480	780680	905330	1015600	0.0976653	19.7487	1.06381		0.316635	0.415024	0.381926	-7.14789	Not sig
19	Q8N3P4	19Q8N3P4	VPS8	316350	306360	303670	352260	367550	332950	0.224689	18.3263	3.0192		0.0154227	0.0364562	1.43823	-4.28688	Not sig
1310	Q12830	1310Q12830	BPTF	156490	160160	144410	260770	209600	221330	0.618445	17.5135	8.34803		2.20035e-05	0.00027013	3.56843	2.74083	Up
19	Q9UNE7	19Q9UNE7	STUB1	8308100	8278100	8173300	8194600	8646800	8000900	-0.0620017	22.979	-0.941572		0.37234	0.471755	0.326283	-7.27009	Not sig
200	P20700	200P20700	LMNB1	110020	105010	101480	113450	104260	102980	0.0446195	16.6969	0.705753		0.499182	0.591902	0.227751	-7.47044	Not sig
200	Q8IWT6	200Q8IWT6	LRRC8A	84615	96757	77902	113900	92603	119930	0.355149	16.5647	4.25884		0.00239563	0.00893223	2.04904	-2.32955	Not sig
200	Q9Y3E7	200Q9Y3E7	CHMP3	603870	496160	409370	369040	382570	432540	-0.305843	18.7581	-2.80224		0.0217435	0.0478138	1.32045	-4.63931	Not sig
201	Q07021	201Q07021	C1QBP	75813	73227	71593	79595	76578	73997	0.10264	16.1924	1.67567		0.130022	0.202899	0.692721	-6.38739	Not sig
201	Q6ZUT6	201Q6ZUT6	C15orf52	443680	470390	455210	496850	460930	481010	0.103654	18.8357	1.68939		0.127308	0.199426	0.700217	-6.36807	Not sig
201	Q96C24	201Q96C24	SYTL4	78588	83865	75956	63614	76767	79236	-0.0988811	16.2143	-0.963323		0.361928	0.461352	0.335968	-7.24921	Not sig
202;145	Q08499	202;145Q08499	PDE4D;PDE4B	115210	88721	78672	81112	67188	74898	-0.304389	16.3546	-2.87235		0.0194518	0.0438131	1.3584	-4.52543	Not sig
202	P27361	202P27361	MAPK3	3405500	3162700	2869600	3365200	3021100	2814700	-0.0257218	21.5571	-0.332329		0.74767	0.807327	0.0929505	-7.67917	Not sig
202	Q6WKZ4	202Q6WKZ4	RAB11FIP1	3025800	2835800	2600700	2914400	2862800	2769800	0.0363491	21.4355	0.58647		0.572767	0.659704	0.180651	-7.55234	Not sig
202	Q86X95	202Q86X95	CIR1	295770	324070	281170	256640	256680	275020	-0.142049	18.0965	-2.21173		0.055925	0.102866	0.98773	-5.58574	Not sig
202	Q8TDB6	202Q8TDB6	DTX3L	249720	237540	209780	246350	242140	264430	0.139875	17.8837	2.26075		0.0517081	0.0969453	1.01347	-5.50879	Not sig
202	Q92882	202Q92882	OSTF1	391680	337060	283720	253690	264840	277160	-0.285993	18.1822	-3.12353		0.0130929	0.0322537	1.49142	-4.11764	Not sig
202	Q96B36	202Q96B36	AKT1S1	334240	310370	295210	259070	277030	273820	-0.174739	18.1507	-2.6373		0.0282873	0.0592518	1.2273	-4.90663	Not sig
202	Q9Y4X4	202Q9Y4X4	KLF12	214600	181060	186430	177570	188920	187280	-0.0365613	17.5298	-0.489919		0.636558	0.715229	0.145555	-7.60837	Not sig
203	P16989	203P16989	YBX3	305540	332250	326630	244320	235530	251100	-0.358987	18.0882	-5.27335		0.000612485	0.00320004	2.49484	-0.866213	Not sig
203	Q04726	203Q04726	TLE3	2547000	2559600	2223900	2378600	2219000	2271200	-0.0715606	21.1748	-1.28519		0.23256	0.322491	0.491483	-6.89863	Not sig
203	Q13111	203Q13111	CHAF1A	333750	345930	348870	282980	280380	280210	-0.246335	18.2478	-3.73069		0.00516899	0.0159217	1.79801	-3.14545	Not sig
203	Q4VX76	203Q4VX76	SYTL3	90739	74931	77537	76832	91654	98949	0.162123	16.3655	1.43292		0.187535	0.270364	0.568052	-6.71475	Not sig
203	Q86US8	203Q86US8	SMG6	529570	485680	489330	358450	412190	420630	-0.309314	18.7643	-3.84633		0.00435339	0.0139724	1.85473	-2.96402	Not sig
203	Q8NEF9	203Q8NEF9	SRFBP1	1617600	1580400	1508700	1719800	1710900	1678900	0.155375	20.6398	2.88269		0.0191355	0.0431831	1.36469	-4.50864	Not sig
203	Q8WXA9	203Q8WXA9	SREK1	145950	154510	131360	142510	134300	135320	-0.0276191	17.0964	-0.421676		0.6837	0.754942	0.122086	-7.64223	Not sig
203	Q99496	203Q99496	RNF2	592780	599400	544930	576510	571380	687330	0.114854	19.1801	1.60231		0.145449	0.221528	0.65457	-6.48928	Not sig
203	Q9H8G2	203Q9H8G2	CAAP1	1162400	1167600	1106500	1363500	1204100	1408500	0.232498	20.2321	4.09208		0.00304099	0.0106551	1.97244	-2.58351	Not sig
203	Q9NY61	203Q9NY61	AATF	12590000	13992000	13007000	14161000	14472000	14992000	0.110016	23.7245	1.76407		0.113431	0.182103	0.739684	-6.26161	Not sig
203	Q9NYB0	203Q9NYB0	TERF2IP	2958500	2688500	2666500	2647300	2665000	2849300	-0.0059625	21.3896	-0.100554		0.922231	0.94384	0.0251015	-7.73473	Not sig
203	Q9Y2H6	203Q9Y2H6	FNDC3A	1675300	1705400	1566600	1674700	1580100	1848900	0.0852988	20.6725	1.51835		0.165121	0.244762	0.611257	-6.60284	Not sig
204;204	A8MPP1	204;204A8MPP1	DDX11L8;DDX11	79042	79061	83665	51062	53884	50134	-0.585424	15.9896	-6.16249		0.000208705	0.00142739	2.84546	0.297988	Not sig
204	Q86WR0	204Q86WR0	CCDC25	503100	474870	424380	419280	392660	432030	-0.135474	18.7472	-2.55296		0.032375	0.066136	1.17956	-5.04277	Not sig
204	Q8NCF5	204Q8NCF5	NFATC2IP	1451400	1408200	1321300	1185800	1117800	1217900	-0.212729	20.2863	-4.33716		0.00214472	0.00821562	2.08536	-2.21152	Not sig
204	Q96JM3	204Q96JM3	CHAMP1	3999900	3986600	3497000	3853200	3525300	3555500	-0.0511463	21.8316	-0.915758		0.38498	0.484231	0.314947	-7.29436	Not sig
204	Q9BUI4	204Q9BUI4	POLR3C	4199800	4229700	3973700	4058700	3610000	3586800	-0.13485	21.915	-2.31866		0.0471284	0.0897451	1.04699	-5.41734	Not sig
2052	Q15652	2052Q15652	JMJD1C	882450	875780	849780	819710	801010	822880	-0.0450252	19.6841	-0.878449		0.403793	0.503293	0.298179	-7.32846	Not sig
205	Q63HQ0	205Q63HQ0	AP1AR	99712	100160	90160	116800	113560	119980	0.284572	16.6972	5.23726		0.000641305	0.00330874	2.48034	-0.915796	Not sig
205	Q7Z7N9	205Q7Z7N9	TMEM179B	57675	56071	58759	81362	84544	86799	0.581015	16.0767	7.87813		3.42423e-05	0.000369988	3.43181	2.26035	Not sig
205	Q96EV2	205Q96EV2	RBM33	1696200	1653800	1396100	1863600	1648100	1594700	0.138592	20.6396	1.8183		0.10425	0.17011	0.76927	-6.18297	Not sig
205	Q9H165	205Q9H165	BCL11A	65166	67906	77829	69698	56785	77823	0.00756255	16.0768	0.0701672		0.94568	0.96083	0.0173534	-7.73762	Not sig
205	Q9NUQ9	205Q9NUQ9	FAM49B	274470	292000	251330	266210	285540	245310	0.00727696	18.0317	0.0824993		0.936155	0.953598	0.0206345	-7.73657	Not sig
205	Q9NV92	205Q9NV92	NDFIP2	336900	300270	298050	539840	312410	292480	0.278782	18.3684	1.47552		0.176045	0.257441	0.589323	-6.65943	Not sig
206	P51825	206P51825	AFF1	136710	128710	108110	151650	125570	152340	0.237414	17.0254	3.26226		0.0105482	0.0274867	1.56088	-3.89324	Not sig
206	Q7Z698	206Q7Z698	SPRED2	406030	385520	370340	298370	283890	325590	-0.322329	18.3871	-5.88338		0.000289335	0.00180534	2.74344	-0.055832	Not sig
206	Q96PK6	206Q96PK6	RBM14	1121200	1178200	1114100	1052200	1000600	1056100	-0.102402	20.0537	-1.87879		0.094835	0.157867	0.801708	-6.09404	Not sig
206	Q9H5J8	206Q9H5J8	TAF1D	111390	104350	101470	106090	91541	118360	0.00998756	16.6811	0.153033		0.881935	0.914685	0.0387282	-7.72732	Not sig
207;218	P52564	207;218P52564	MAP2K6;MAP2K3	227940	213540	197230	220930	222220	234550	0.100621	17.7388	1.76025		0.114106	0.182973	0.737613	-6.26711	Not sig
2077	Q9Y4A5	2077Q9Y4A5	TRRAP	926550	852340	826190	952380	839790	989780	0.139516	19.7739	2.37319		0.0431852	0.0836417	1.07758	-5.33077	Not sig
4520	Q07954	4520Q07954	LRP1	148010	157840	141420	222420	191220	250350	0.59406	17.4571	7.85082		3.51562e-05	0.000376902	3.42377	2.23173	Up
207	P63104	207P63104	YWHAZ	683860	630240	529080	674720	629780	704680	0.173621	19.2914	2.35197		0.0446793	0.085912	1.06595	-5.36451	Not sig
207	Q05519	207Q05519	SRSF11	728610	803840	742160	855280	764640	841370	0.164898	19.5858	2.77025		0.0228792	0.0497545	1.30317	-4.69123	Not sig
207	Q99075	207Q99075	HBEGF	253750	237150	240880	189830	180030	205300	-0.331194	17.7233	-5.72503		0.000349819	0.00209106	2.67963	-0.261237	Not sig
207	Q9Y6G9	207Q9Y6G9	DYNC1LI1	2280200	2249100	2040100	1657800	1712000	1877700	-0.298405	20.9017	-4.92856		0.000957488	0.00446557	2.35012	-1.34736	Not sig
208	O14493	208O14493	CLDN4	56635	49050	51459	53468	48959	59588	0.0986571	15.6969	1.51713		0.165424	0.245078	0.610695	-6.60446	Not sig
208	O94880	208O94880	PHF14	3379900	3734200	3501800	3940700	3674900	4344000	0.183815	21.8355	2.71974		0.0247974	0.0531695	1.27434	-4.77316	Not sig
208	Q53EP0	208Q53EP0	FNDC3B	651270	675610	667510	458380	423800	456550	-0.53633	19.0526	-9.82315		6.19347e-06	0.000106073	3.9744	4.11636	Not sig
208	Q8NI08	208Q8NI08	NCOA7	362590	376610	344540	300510	291070	298350	-0.243932	18.3251	-4.54312		0.00161019	0.0066163	2.17938	-1.90509	Not sig
208	Q96EP1	208Q96EP1	CHFR	384110	354280	315460	228440	234100	222930	-0.58513	18.1084	-8.26262		2.38096e-05	0.000283619	3.54726	2.65514	Not sig
208	Q9BPX7	208Q9BPX7	C7orf25	456570	356590	329240	410870	337850	350750	-0.00436753	18.5037	-0.0424935		0.967084	0.975355	0.0108372	-7.73936	Not sig
209	O95772	209O95772	STARD3NL	2284300	2350800	2188300	2888500	2547100	3105100	0.338441	21.2729	5.57242		0.00042138	0.00241073	2.61785	-0.462459	Not sig
209	P09884	209P09884	POLA1	507730	468280	488130	487710	414960	480630	-0.048567	18.854	-0.765211		0.464813	0.561298	0.250807	-7.42459	Not sig
209	Q6P4R8	209Q6P4R8	NFRKB	99488	94308	70762	94175	82768	100560	0.0900087	16.449	0.882441		0.401749	0.501048	0.300121	-7.32487	Not sig
20	O95816	20O95816	BAG2	834540	795930	707960	851870	830810	858580	0.179111	19.6247	3.13414		0.0128775	0.0318561	1.49681	-4.10045	Not sig
660	Q13586	660Q13586	STIM1	105740	99839	112520	196940	176380	159990	0.748303	17.064	7.80174		3.68668e-05	0.000391029	3.40779	2.18011	Up
20	P51636	20P51636	CAV2	2593400	2262100	2204500	2092500	2450300	2595400	0.0280901	21.1715	0.293042		0.776501	0.830636	0.0805893	-7.69272	Not sig
20	Q14493	20Q14493	SLBP	2213100	2372700	2159200	2609000	2529700	2798900	0.259611	21.2192	4.6997		0.00130027	0.00564251	2.24853	-1.676	Not sig
21;21	Q9BZ67	21;21Q9BZ67	FRMD8;FRMD8P1	133280	130530	124720	148220	144650	162150	0.267224	17.0989	4.88939		0.00100843	0.00466104	2.33152	-1.40309	Not sig
2107	O75369	2107O75369	FLNB	373580	355680	281150	255640	253250	257950	-0.346766	18.1548	-4.10799		0.00297204	0.0104623	1.98037	-2.55912	Not sig
210	P35659	210P35659	DEK	1076100	1104000	1041700	952630	906370	1010900	-0.125086	19.9541	-2.33643		0.0458062	0.0877739	1.05663	-5.38919	Not sig
210	P49916	210P49916	LIG3	1582400	1570600	1663900	1819800	1818100	1891300	0.234364	20.7108	3.58722		0.00641231	0.0187575	1.72683	-3.37246	Not sig
210	Q5W0B1	210Q5W0B1	RNF219	298910	363030	327700	340860	321320	317550	0.0289273	18.3242	0.326902		0.751629	0.810436	0.0912811	-7.68114	Not sig
210	Q9UBB9	210Q9UBB9	TFIP11	1439100	1465300	1362400	1463300	1384300	1628900	0.100806	20.475	1.6852		0.128131	0.200364	0.69818	-6.37398	Not sig
211;214;208;215	P27448;Q9P0L2	211;214;208;215P27448;Q9P0L2	MARK3;MARK4;MARK2;MARK1	930350	927420	776620	994620	911910	1005200	0.195009	19.8125	3.20993		0.0114414	0.0292683	1.5336	-3.97778	Not sig
211	O00308	211O00308	WWP2	468770	498950	514180	636310	663870	658970	0.446552	19.116	5.78223		0.000326512	0.00198561	2.70211	-0.18665	Not sig
211	O15173	211O15173	PGRMC2	1828700	1989000	1889700	2680200	2209400	2663500	0.426185	21.0603	5.78188		0.000326646	0.00198561	2.70211	-0.187094	Not sig
617	Q15424	617Q15424	SAFB	147710	134730	105580	204920	219900	212740	0.750898	17.327	7.74325		3.90265e-05	0.000407802	3.38955	2.11825	Up
513	O95391	513O95391	SLU7	2131600	2609900	2520900	3924200	3809600	3826200	0.693952	21.5367	7.70043		4.06963e-05	0.000423108	3.37355	2.07273	Up
211	Q13243	211Q13243	SRSF5	1573100	1757200	1764400	1339600	1153900	1206200	-0.428758	20.4619	-5.2851		0.00060341	0.00316867	2.49912	-0.850115	Not sig
211	Q9BW85	211Q9BW85	CCDC94	2249500	2325500	2187500	2457100	2109000	1944600	-0.0347211	21.073	-0.408034		0.693311	0.763512	0.117184	-7.64842	Not sig
211	Q9Y320	211Q9Y320	TMX2	609520	616990	587360	634590	595500	648120	0.0890115	19.2317	1.79901		0.107433	0.173928	0.759629	-6.21107	Not sig
212	Q06587	212Q06587	RING1	277660	273040	238120	305780	284320	311510	0.241343	18.0996	4.50716		0.00169208	0.0068471	2.16449	-1.95817	Not sig
212	Q9UPQ0	212Q9UPQ0	LIMCH1	210390	197090	189480	229620	208060	206970	0.131796	17.6564	2.25911		0.0518441	0.09709	1.01283	-5.51138	Not sig
2131	O75643	2131O75643	SNRNP200	90858	85489	83941	105550	99737	93384	0.215542	16.5072	2.96789		0.0167224	0.0388416	1.4107	-4.37022	Not sig
213	O94806	213O94806	PRKD3	340780	339620	326000	281720	266840	285040	-0.227426	18.2232	-4.56846		0.00155505	0.00645263	2.19026	-1.86778	Not sig
213	Q9UER7	213Q9UER7	DAXX	54078	45440	38596	43634	38389	53364	0.0023678	15.4829	0.0217186		0.983173	0.988441	0.00504924	-7.7401	Not sig
214;241	Q6A1A2	214;241Q6A1A2	PDPK2P;PDPK1	856670	781180	694160	661610	643890	646810	-0.195598	19.4342	-2.96282		0.0168567	0.0390657	1.4082	-4.37845	Not sig
215;304;309	Q96PK6	215;304;309Q96PK6	RBM14;RBM4B;RBM4	392020	434150	429510	460660	398360	449000	0.0929724	18.7034	1.22359		0.253866	0.346276	0.460577	-6.97134	Not sig
215	P13716	215P13716	ALAD	189790	202310	166000	183440	204870	210680	0.126019	17.5555	1.48074		0.17468	0.255827	0.592054	-6.65258	Not sig
215	Q6PKG0	215Q6PKG0	LARP1	1431200	1455300	1396700	1399200	1403200	1396800	0.0132136	20.4319	0.235339		0.819504	0.863765	0.0636046	-7.70958	Not sig
215	Q9H1K0	215Q9H1K0	RBSN	304870	327420	358000	247400	201610	236730	-0.499739	18.0569	-5.22288		0.00065319	0.00335725	2.47402	-0.935593	Not sig
216;438	Q9ULS5	216;438Q9ULS5	TMCC3;TMCC2	403640	418920	396190	461960	431420	461120	0.185985	18.7079	3.5626		0.00665574	0.0193257	1.71386	-3.41162	Not sig
216	P61978	216P61978	HNRNPK	257370	216620	220150	187150	186900	204010	-0.241144	17.688	-3.38793		0.00868838	0.0236743	1.62572	-3.69092	Not sig
216	Q7L2J0	216Q7L2J0	MEPCE	3895000	3959500	3710300	3610800	3136700	3341600	-0.181352	21.7764	-3.33111		0.0094827	0.0252841	1.59715	-3.78227	Not sig
217	P82094	217P82094	TMF1	330830	308360	290700	288310	272810	325090	-0.0260697	18.2071	-0.428279		0.67907	0.751421	0.124117	-7.63917	Not sig
217	Q92925	217Q92925	SMARCD2	138880	125640	127250	188390	157150	164900	0.407269	17.1857	6.22497		0.000194251	0.00134751	2.87047	0.375778	Not sig
217	Q9H6S3	217Q9H6S3	EPS8L2	615240	565340	487310	448920	450040	451600	-0.268052	18.9326	-3.80166		0.00465091	0.0146819	1.83322	-3.03392	Not sig
217	Q9UBQ5	217Q9UBQ5	EIF3K	1516800	1510700	1347100	1345600	1151800	1206100	-0.210474	20.352	-3.42323		0.00823034	0.0227381	1.64325	-3.63427	Not sig
218	O75410	218O75410	TACC1	136100	158000	130280	101400	95811	90142	-0.519945	16.8264	-6.12544		0.000217829	0.0014789	2.83006	0.251618	Not sig
263	Q96IF1	263Q96IF1	AJUBA	236780	233520	212920	385540	371330	314400	0.675847	18.1277	7.507		4.92855e-05	0.000484924	3.31433	1.86467	Up
218	Q05086	218Q05086	UBE3A	348320	359640	318120	552600	478090	438540	0.539702	18.6416	6.26422		0.000185735	0.00130145	2.88557	0.424377	Not sig
218	Q15019	218Q15019	44441	4764900	4669300	4236700	4406300	4249500	4282000	-0.0851648	22.0777	-1.65113		0.135008	0.209452	0.678916	-6.42174	Not sig
2198	P49327	2198P49327	FASN	90002	89501	81891	89421	74689	105240	0.049972	16.4269	0.612392		0.556266	0.644308	0.190907	-7.53571	Not sig
219	O60669	219O60669	SLC16A7	7724800	7991300	8246700	7928000	7551800	8302600	-0.0664983	22.9227	-1.10014		0.301383	0.399088	0.398931	-7.10936	Not sig
219	P10451	219P10451	SPP1	215840	224070	194770	182990	202340	200530	-0.0919885	17.6311	-1.23967		0.248156	0.340312	0.468123	-6.95261	Not sig
219	Q9BWG6	219Q9BWG6	SCNM1	712910	674770	604230	695020	683180	721560	0.128532	19.3794	2.27322		0.0506858	0.0952884	1.02096	-5.48914	Not sig
21	O95674	21O95674	CDS2	569880	628450	598060	854870	717140	862510	0.479186	19.4108	6.63869		0.000122242	0.00095199	3.02137	0.878143	Not sig
21	O96020	21O96020	CCNE2	526500	551690	562680	536320	493230	518110	-0.0553514	19.0189	-0.848387		0.419418	0.517611	0.285997	-7.35508	Not sig
21	P60174	21P60174	TPI1	2212200	1861800	1813600	1299400	1463400	1255600	-0.526484	20.6295	-5.49464		0.000463878	0.00260016	2.585	-0.566271	Not sig
21	Q13233	21Q13233	MAP3K1	644880	612160	586370	507140	508150	519350	-0.228037	19.0991	-4.24579		0.00244043	0.00902587	2.04451	-2.3493	Not sig
21	Q6PL24	21Q6PL24	TMED8	95815	97951	85202	98001	87734	110790	0.0888635	16.545	1.34408		0.213615	0.300305	0.522438	-6.82688	Not sig
21	Q8IUD2	21Q8IUD2	ERC1	107910	99027	93954	105100	100510	88555	-0.0146543	16.5995	-0.172174		0.86732	0.901389	0.0450879	-7.72386	Not sig
21	Q8IWV7	21Q8IWV7	UBR1	239070	221790	215390	228600	210000	223020	-0.0189259	17.7688	-0.361093		0.72682	0.789773	0.102498	-7.66821	Not sig
73;100	P05412;P17535	73;100P05412;P17535	JUN;JUND	848580	761970	861400	1342100	1097800	1245000	0.615179	19.9323	7.48654		5.03055e-05	0.000490285	3.30955	1.84241	Up
21	Q96LA8	21Q96LA8	PRMT6	486190	520850	509730	546600	487590	518390	0.0700738	18.9606	1.07811		0.310561	0.408489	0.388819	-7.13284	Not sig
21	Q9BRS2	21Q9BRS2	RIOK1	1337900	1283300	1160900	1160200	1077300	1136300	-0.132346	20.183	-2.5559		0.032223	0.0659398	1.18085	-5.03804	Not sig
21	Q9UJV9	21Q9UJV9	DDX41	586630	648980	531250	716470	583260	640450	0.181851	19.2307	2.28666		0.0496074	0.0935166	1.02911	-5.46795	Not sig
220	P55198	220P55198	MLLT6	722350	740000	741320	542510	507100	567950	-0.404473	19.2567	-7.11653		7.34011e-05	0.000659332	3.1809	1.43196	Not sig
298	Q8N697	298Q8N697	SLC15A4	808060	871490	803960	1205000	1473900	1667000	0.832635	20.0562	7.40906		5.43826e-05	0.000514237	3.28884	1.75774	Up
220	Q69YQ0	220Q69YQ0	SPECC1L	228700	244570	217620	276450	228570	242520	0.131002	17.8729	1.84678		0.0997125	0.164231	0.784544	-6.14125	Not sig
611	Q02040	611Q02040	AKAP17A	310980	267190	235000	413000	387670	382450	0.590668	18.3133	7.33677		5.85168e-05	0.000547683	3.26147	1.67814	Up
220	Q6WCQ1	220Q6WCQ1	MPRIP	2560900	2490500	2495200	2277500	2132300	2320900	-0.140583	21.1798	-2.67877		0.0264736	0.0561077	1.25098	-4.83954	Not sig
220	Q8WUA4	220Q8WUA4	GTF3C2	974050	922460	906720	963980	896540	849520	-0.00506979	19.808	-0.075837		0.9413	0.957657	0.0187901	-7.73716	Not sig
221	O14530	221O14530	TXNDC9	221850	191760	185130	186450	174650	186770	-0.100554	17.5389	-1.60986		0.143787	0.219889	0.657797	-6.47889	Not sig
221	P23396	221P23396	RPS3	8075900	8029200	6761100	7488300	7136900	7709700	-0.0872465	22.8491	-1.35333		0.210762	0.297154	0.527018	-6.81542	Not sig
221	Q12767	221Q12767	KIAA0195	331640	325850	267110	250610	248520	237400	-0.283365	18.0638	-3.68429		0.00554054	0.0167658	1.77557	-3.21865	Not sig
221	Q7Z5K2	221Q7Z5K2	WAPAL	10425000	10118000	9420400	10984000	9927600	10055000	-0.0172909	23.2731	-0.305077		0.767628	0.823171	0.0845101	-7.68875	Not sig
221	Q9UKX7	221Q9UKX7	NUP50	390640	366300	334510	262660	231440	256310	-0.504314	18.2014	-9.26839		9.78021e-06	0.000149216	3.82618	3.62107	Not sig
222;218	P36507;Q02750	222;218P36507;Q02750	MAP2K2;MAP2K1	295560	294910	240410	204550	192150	212900	-0.404588	17.8441	-6.20128		0.000199599	0.00137422	2.86194	0.346341	Not sig
2226	O95359	2226O95359	TACC2	290660	231090	215500	191130	180910	169660	-0.406816	17.6791	-4.36131		0.00207317	0.00800092	2.09686	-2.1753	Not sig
222	A1L170	222A1L170	C1orf226	181030	175920	161420	161510	161840	188670	0.0269816	17.3877	0.409429		0.692326	0.76263	0.117686	-7.64779	Not sig
222	P19419	222P19419	ELK1	87294	89641	79268	93680	80513	93135	0.0691418	16.4049	1.23669		0.249206	0.341556	0.466538	-6.95609	Not sig
222	Q8IWB9	222Q8IWB9	TEX2	232320	204970	187310	217680	180680	207030	-0.0243761	17.6479	-0.334024		0.746435	0.806205	0.0935543	-7.67855	Not sig
222	Q8TDY2	222Q8TDY2	RB1CC1	121490	116390	116760	118340	100560	124040	-0.0345791	16.8256	-0.578175		0.578105	0.663643	0.178066	-7.55752	Not sig
222	Q96DR7	222Q96DR7	ARHGEF26	1032100	885940	919690	762040	622950	673920	-0.418426	19.6191	-5.40365		0.000519605	0.00283722	2.54711	-0.688772	Not sig
222	Q9ULR0	222Q9ULR0	ISY1	210770	193850	176250	215010	163450	200610	0.0183575	17.5531	0.228529		0.824625	0.867833	0.061564	-7.71133	Not sig
223	Q9UPW0	223Q9UPW0	FOXJ3	811510	801360	744300	940570	849000	826330	0.203202	19.6565	3.186		0.0118759	0.0300445	1.52223	-4.01648	Not sig
2246;1271;1271;1270;1270	P49792	2246;1271;1271;1270;1270P49792	RANBP2;RGPD4;RGPD3;RGPD5;RGPD8	1730200	1823200	1767900	2848900	2171000	2868400	0.57829	21.0349	6.62265		0.000124409	0.000965226	3.01537	0.859071	Not sig
224	P11831	224P11831	SRF	889070	874040	731690	936960	932160	908580	0.214422	19.74	3.09786		0.0136301	0.0331782	1.47915	-4.15926	Not sig
224	P35269	224P35269	GTF2F1	70565	81779	93632	92148	74114	95617	0.108719	16.3566	0.866883		0.409755	0.508957	0.293319	-7.33879	Not sig
224	Q13573	224Q13573	SNW1	5705900	6005700	5376500	6478600	5643500	6356200	0.088194	22.5001	1.61018		0.143717	0.21988	0.657814	-6.47846	Not sig
224	Q76L83	224Q76L83	ASXL2	353930	377460	355350	370410	346630	358170	0.0135133	18.4632	0.232775		0.821431	0.865133	0.0629171	-7.71025	Not sig
224	Q7L4E1	224Q7L4E1	FAM73B	80547	88812	80583	73062	69703	75588	-0.152665	16.2584	-2.22415		0.054826	0.101432	0.993826	-5.5663	Not sig
225	Q8IZP0	225Q8IZP0	ABI1	129360	124670	109940	135340	120120	141220	0.162484	16.9518	2.94475		0.0173449	0.0399838	1.39812	-4.4078	Not sig
225	Q9H9A7	225Q9H9A7	RMI1	311160	301170	282230	254510	304230	279500	-0.0494714	18.1333	-0.55931		0.590347	0.674507	0.171014	-7.56905	Not sig
226;205	P08238	226;205P08238	HSP90AB1;HSP90AB3P	11339000	11667000	10328000	10795000	8929200	10038000	-0.237023	23.3208	-3.69515		0.00545113	0.0165499	1.78121	-3.2015	Not sig
226	P08621	226P08621	SNRNP70	461680	462890	412930	560940	532660	566160	0.350806	18.922	6.89678		9.251e-05	0.000776337	3.10995	1.18068	Not sig
226	P18887	226P18887	XRCC1	386280	372360	311530	398240	370640	392880	0.160377	18.5014	2.56584		0.0317142	0.0652218	1.18561	-5.02202	Not sig
226	Q14562	226Q14562	DHX8	617640	674500	618680	750610	591620	727440	0.154937	19.3345	2.00212		0.0780757	0.134554	0.871103	-5.90911	Not sig
226	Q8WZ73	226Q8WZ73	RFFL	871440	831910	784150	896120	865770	975660	0.185872	19.7293	3.49884		0.00733261	0.0207849	1.68225	-3.51329	Not sig
226	Q92804	226Q92804	TAF15	1976600	2017800	1789700	2380600	2130200	1895600	0.163995	20.9489	1.91055		0.0902178	0.151459	0.819706	-6.04685	Not sig
226	Q9NY27	226Q9NY27	PPP4R2	892540	870230	804730	1036300	1012500	1025500	0.30059	19.8361	5.86033		0.00029738	0.00184577	2.73382	-0.0855169	Not sig
227;221;232	P51812	227;221;232P51812	RPS6KA3;RPS6KA1;RPS6KA6	350770	331310	244210	338030	331490	327390	0.160269	18.2809	1.56566		0.15376	0.23078	0.636801	-6.53926	Not sig
2270	P25054	2270P25054	APC	381740	384380	329070	254360	277310	311090	-0.341808	18.2887	-4.09472		0.00302942	0.0106236	1.97373	-2.57946	Not sig
2272	Q9P2D1	2272Q9P2D1	CHD7	126460	135590	132440	122840	107030	131810	-0.10342	16.9375	-1.57487		0.151634	0.228503	0.641108	-6.52677	Not sig
2276;1301	P49792	2276;1301P49792	RANBP2;RGPD4	4494900	4487700	4254600	4654000	4355900	4381600	0.0121285	22.08	0.233381		0.820976	0.864874	0.063047	-7.71009	Not sig
227	O60256	227O60256	PRPSAP2	931890	808890	811100	660560	714260	719150	-0.236265	19.5537	-3.20336		0.011559	0.0294232	1.53131	-3.9884	Not sig
227	Q14677	227Q14677	CLINT1	2102600	2115700	1747200	1752000	1676900	1663300	-0.188557	20.809	-2.83858		0.0205231	0.0456776	1.3403	-4.5803	Not sig
227	Q8NBZ0	227Q8NBZ0	INO80E	254420	260620	231270	273900	216600	263800	0.0317429	17.9264	0.435043		0.674342	0.746841	0.126772	-7.63598	Not sig
227	Q92628	227Q92628	KIAA0232	320420	286430	326630	327840	278880	330030	0.0507266	18.242	0.6214		0.550598	0.639806	0.193951	-7.52978	Not sig
227	Q99459	227Q99459	CDC5L	245070	238620	192130	206150	190660	194170	-0.175958	17.6812	-2.3093		0.0478407	0.0907873	1.04197	-5.43216	Not sig
2289;1314;1314;1298;1306	P49792	2289;1314;1314;1298;1306P49792	RANBP2;RGPD4;RGPD3;RGPD1;RGPD2	120600	100330	114400	132490	98242	113780	0.0493298	16.7895	0.493772		0.633945	0.713026	0.146895	-7.60632	Not sig
228	Q16181	228Q16181	44446	369530	366310	314530	378970	375420	356930	0.11658	18.4575	1.7191		0.12161	0.192648	0.715235	-6.32599	Not sig
228	Q96HC4	228Q96HC4	PDLIM5	5538900	5555600	4154500	4197100	3846500	3609100	-0.379954	22.0837	-3.94403		0.00377087	0.0125316	1.90199	-2.81189	Not sig
115	Q9NW97	115Q9NW97	TMEM51	20902	24041	23227	41260	30404	35955	0.735217	14.7685	6.95943		8.65569e-05	0.00074898	3.12553	1.25291	Up
229	P51608	229P51608	MECP2	665180	674650	609290	760520	678460	748750	0.213175	19.3952	4.11521		0.00294131	0.0103674	1.98433	-2.54807	Not sig
1217	Q13813	1217Q13813	SPTAN1	305770	353820	263730	475380	421660	447670	0.591535	18.4932	6.80058		0.000102545	0.000838956	3.07626	1.06887	Up
229	Q96P48	229Q96P48	ARAP1	1224400	1093400	1044500	901830	947270	945400	-0.217869	19.9658	-3.37484		0.00886488	0.0240248	1.61934	-3.71193	Not sig
229	Q9UBC2	229Q9UBC2	EPS15L1	388500	377350	336980	380670	388840	392230	0.108207	18.5229	1.81195		0.105288	0.171262	0.76634	-6.19223	Not sig
229	Q9Y4E8	229Q9Y4E8	USP15	1455800	1338300	1249800	1107900	1141100	1190700	-0.206933	20.2482	-3.49962		0.00732385	0.0207761	1.68244	-3.51203	Not sig
22	P02545	22P02545	LMNA	479580	438650	408740	497530	401740	426960	0.0289991	18.7492	0.389821		0.706234	0.773307	0.111648	-7.65637	Not sig
22	Q9NTJ3	22Q9NTJ3	SMC4	1379700	1287900	1226300	1306700	1132400	1176800	-0.0824586	20.2546	-1.37713		0.203569	0.28864	0.539643	-6.7857	Not sig
22	Q9Y3T9	22Q9Y3T9	NOC2L	391680	434960	372810	408410	467450	437600	0.167864	18.6723	1.98192		0.0806121	0.138146	0.859662	-5.93971	Not sig
230	P35367	230P35367	HRH1	6315500	6653100	5828900	5291900	4977000	5481300	-0.272459	22.4536	-4.98439		0.000889639	0.00422553	2.37412	-1.26831	Not sig
230	Q96S82	230Q96S82	UBL7	1460500	1248600	1191100	1013200	1099700	1001000	-0.289167	20.1484	-3.54826		0.00680205	0.0196814	1.70594	-3.43446	Not sig
358	Q14683	358Q14683	SMC1A	134800	169390	127830	247640	197990	219990	0.663302	17.4351	6.67845		0.000117047	0.000922846	3.03487	0.925283	Up
231	P07900	231P07900	HSP90AA1	12803000	12935000	11052000	11085000	9678700	10027000	-0.308028	23.4113	-4.95106		0.000929488	0.0043618	2.36033	-1.31544	Not sig
231	P22626	231P22626	HNRNPA2B1	243380	251660	269010	308380	268400	313270	0.252438	18.0754	3.49283		0.00740001	0.0209202	1.67943	-3.52288	Not sig
231	Q6ZW31	231Q6ZW31	SYDE1	1074500	976870	1008200	807410	718880	838480	-0.322655	19.774	-5.2628		0.000620766	0.00323308	2.49038	-0.880697	Not sig
231	Q9NVR2	231Q9NVR2	INTS10	436950	442890	432950	420460	417530	449030	0.00178015	18.7268	0.0311841		0.975841	0.982506	0.00766478	-7.73982	Not sig
232	P27348	232P27348	YWHAQ	947870	850990	919450	612100	716780	654140	-0.411925	19.5582	-4.41127		0.00193314	0.00754707	2.12222	-2.1006	Not sig
232	Q13426	232Q13426	XRCC4	287130	314760	294170	377900	290430	388800	0.262376	18.2986	2.94651		0.0172969	0.0398843	1.3992	-4.40495	Not sig
232	Q9NVU7	232Q9NVU7	SDAD1	200900	234310	210830	231380	179080	188160	-0.0927207	17.6581	-0.993465		0.347858	0.447493	0.349213	-7.21965	Not sig
232	Q9NYF3	232Q9NYF3	FAM53C	492210	448810	403540	365630	380290	382040	-0.213319	18.644	-3.19204		0.0117646	0.0298353	1.52527	-4.00671	Not sig
232	Q9UJU6	232Q9UJU6	DBNL	322930	277700	234190	209480	219390	202950	-0.356553	17.8697	-3.7923		0.00471599	0.0148307	1.82884	-3.0486	Not sig
233	O96019	233O96019	ACTL6A	3476800	3334800	3384000	3376400	3188900	3179600	-0.049239	21.66	-0.822796		0.433048	0.530544	0.275278	-7.37712	Not sig
234;235	Q14151;Q15424	234;235Q14151;Q15424	SAFB2;SAFB	462910	443800	400760	408950	352610	401690	-0.132795	18.6483	-2.40957		0.0407389	0.0799381	1.09725	-5.27278	Not sig
234;56;222	P21127;Q9UQ88	234;56;222P21127;Q9UQ88	CDK11B;AJAP1;CDK11A	2492100	2610200	2411100	2807500	2622500	2700200	0.131266	21.3127	2.526		0.0338038	0.0685122	1.16423	-5.08617	Not sig
2347	P11717	2347P11717	IGF2R	3096000	3070400	3059300	2409100	2303800	2428100	-0.361753	21.3717	-6.70174		0.000114115	0.000903185	3.04422	0.952811	Not sig
234	O14981	234O14981	BTAF1	383750	348760	308670	369380	312990	326860	-0.00382976	18.3793	-0.054235		0.957998	0.969033	0.0136616	-7.73873	Not sig
234	Q8NC51	234Q8NC51	SERBP1	1398500	1596700	1416600	1959100	1766400	1861500	0.371923	20.6503	5.74838		0.000340091	0.00204774	2.68873	-0.230732	Not sig
234	Q9H7L9	234Q9H7L9	SUDS3	1634800	1563000	1390900	1747400	1544900	1789600	0.189557	20.6173	3.14227		0.0127147	0.0315621	1.50083	-4.08727	Not sig
463	O00220	463O00220	TNFRSF10A	249060	226010	177730	347520	283660	362620	0.636555	18.0267	6.08133		0.000229264	0.00152997	2.81532	0.196182	Up
235	Q8N0Z3	235Q8N0Z3	SPICE1	412180	402080	409380	376510	369470	393720	-0.0731483	18.5863	-1.24979		0.244614	0.336212	0.473387	-6.94072	Not sig
236	P61247	236P61247	RPS3A	974360	855340	858680	798610	733230	827020	-0.136426	19.6783	-2.28925		0.0494015	0.0931888	1.03064	-5.46385	Not sig
420	P51114	420P51114	FXR1	76990	84403	66488	133210	91899	127640	0.662682	16.5169	6.00291		0.000251253	0.00162674	2.78868	0.0969752	Up
236	Q13469	236Q13469	NFATC2	543380	478620	507360	437480	422430	472930	-0.162809	18.8601	-2.58078		0.0309648	0.063935	1.19426	-4.99793	Not sig
236	Q6IPR3	236Q6IPR3	TYW3	287240	296450	239840	261200	267320	280160	0.0275716	18.0502	0.396791		0.701276	0.769511	0.113785	-7.65337	Not sig
237	Q03001	237Q03001	DST	28456	36922	30593	36018	24428	33951	0.00549381	14.9349	0.0510267		0.96048	0.970592	0.0129633	-7.73891	Not sig
237	Q9BTK6	237Q9BTK6	PAGR1	1089200	1038900	973010	1085600	999920	1052200	0.0576096	19.9827	1.14234		0.284397	0.380625	0.419503	-7.06338	Not sig
237	Q9HCU9	237Q9HCU9	BRMS1	592430	610640	615470	705050	701030	690290	0.251846	19.315	3.98874		0.00353253	0.0119127	1.92399	-2.74264	Not sig
238	Q13136	238Q13136	PPFIA1	269070	262640	249360	241320	222750	244000	-0.119594	17.911	-2.4662		0.0372036	0.0741584	1.12984	-5.1822	Not sig
238	Q15773	238Q15773	MLF2	994500	875650	882020	992830	884950	874580	0.0424618	19.8057	0.604884		0.561018	0.648999	0.187756	-7.5406	Not sig
238	Q7Z699	238Q7Z699	SPRED1	98901	85728	92004	104400	108170	114600	0.25413	16.613	3.42215		0.00824399	0.0227606	1.64282	-3.63601	Not sig
238	Q86X53	238Q86X53	ERICH1	700810	684740	617870	693980	642890	646430	0.0363887	19.3415	0.635152		0.542008	0.632157	0.199175	-7.52057	Not sig
238	Q9NQ55	238Q9NQ55	PPAN	2349600	2291000	1745000	2265900	2475500	2664400	0.248668	21.1187	2.47408		0.0367366	0.0733754	1.13445	-5.16956	Not sig
239	Q86V81	239Q86V81	ALYREF	74806	69879	56251	102020	67348	83337	0.372162	16.1759	3.33643		0.00940513	0.0251098	1.60016	-3.7737	Not sig
239	Q9BVC6	239Q9BVC6	TMEM109	726900	581330	632720	630200	643540	610430	0.0015517	19.2813	0.0181904		0.985906	0.990465	0.0041608	-7.74018	Not sig
239	Q9Y6I9	239Q9Y6I9	TEX264	301980	327880	287090	397870	327140	400130	0.332862	18.3617	4.85297		0.00105843	0.00483527	2.31558	-1.45509	Not sig
23	O43169	23O43169	CYB5B	351180	336120	353520	320280	303640	352680	-0.0567376	18.3597	-0.865107		0.410676	0.510024	0.292409	-7.34037	Not sig
23	P13051	23P13051	UNG	648490	622010	524760	608370	563740	545590	-0.027323	19.1552	-0.370223		0.720252	0.784597	0.105353	-7.66454	Not sig
23	Q14186	23Q14186	TFDP1	623500	657090	572800	622330	603680	619130	0.0315769	19.2344	0.585313		0.57351	0.659963	0.18048	-7.55307	Not sig
23	Q92619	23Q92619	HMHA1	153440	153920	150320	202340	185610	199090	0.386884	17.3917	7.41166		5.42401e-05	0.000514067	3.28898	1.76059	Not sig
50	Q9P258	50Q9P258	RCC2	743110	985750	883190	1427500	1276500	1255400	0.638875	20.0225	5.89637		0.000284906	0.00178444	2.7485	-0.0391316	Up
240	Q9ULG1	240Q9ULG1	INO80	120660	112400	89310	118970	104020	130160	0.159311	16.7717	1.8455		0.0999124	0.16447	0.783913	-6.14313	Not sig
241	Q5M775	241Q5M775	SPECC1	177360	197040	188990	153320	152740	155100	-0.250135	17.3783	-3.49456		0.00738058	0.0208989	1.67988	-3.52012	Not sig
241	Q9BZG1	241Q9BZG1	RAB34	1096400	938260	995140	765390	703810	771620	-0.383571	19.7299	-5.77128		0.000330837	0.00200371	2.69816	-0.200888	Not sig
242	Q8NAN2	242Q8NAN2	FAM73A	87273	82724	80857	82145	74416	81869	-0.0440466	16.316	-0.88451		0.400692	0.499957	0.301067	-7.323	Not sig
242	Q96FJ0	242Q96FJ0	STAMBPL1	232100	266180	247120	258350	242920	255510	0.0466488	17.9377	0.702152		0.501314	0.593737	0.226406	-7.47311	Not sig
242	Q9Y3Y2	242Q9Y3Y2	CHTOP	378200	331660	340440	429220	366570	428050	0.26031	18.5231	3.92817		0.00385944	0.0127899	1.89313	-2.8365	Not sig
243	P05412	243P05412	JUN	86389	104610	103510	117140	110250	120620	0.27197	16.6941	2.76414		0.0231028	0.0501087	1.30009	-4.70114	Not sig
243	P20810	243P20810	CAST	1801400	1695400	1428200	1679800	1771500	1786500	0.134949	20.6886	1.83151		0.102122	0.167365	0.776336	-6.16366	Not sig
243	P30414	243P30414	NKTR	859550	806820	780380	681130	681910	712740	-0.182677	19.5178	-3.37219		0.00890108	0.0240913	1.61814	-3.71619	Not sig
243	P56537	243P56537	EIF6	265250	303760	258100	217150	227530	220760	-0.278301	17.9112	-3.73176		0.00516076	0.015905	1.79847	-3.14376	Not sig
243	Q96C92	243Q96C92	SDCCAG3	79162	68736	81866	85732	70394	87799	0.136336	16.2684	1.45899		0.180428	0.262429	0.580987	-6.68101	Not sig
243	Q9UFC0	243Q9UFC0	LRWD1	1364200	1410000	1340000	1615300	1423800	1469500	0.171733	20.4556	2.84775		0.0202264	0.0451755	1.3451	-4.5654	Not sig
2443	O43149	2443O43149	ZZEF1	513330	504590	466790	382540	410510	449210	-0.227786	18.7843	-3.31071		0.00978613	0.0259507	1.58585	-3.81513	Not sig
383	Q9P0K7	383Q9P0K7	RAI14	471500	437750	285750	653130	621480	701090	0.801412	18.9517	5.75318		0.000338127	0.00204038	2.69029	-0.224468	Up
244	Q13571	244Q13571	LAPTM5	210080	186800	163470	207440	192540	223950	0.186277	17.5802	2.4536		0.0379627	0.0754592	1.12229	-5.20238	Not sig
244	Q4G0J3	244Q4G0J3	LARP7	139820	112340	97329	149610	108110	134550	0.203603	16.8956	1.71494		0.122393	0.193332	0.713697	-6.3319	Not sig
244	Q56NI9	244Q56NI9	ESCO2	138570	132500	116920	112720	92495	125880	-0.211556	16.8643	-2.91788		0.0180979	0.0414331	1.38265	-4.45146	Not sig
244	Q92688	244Q92688	ANP32B	95055000	85131000	78527000	76658000	74486000	71976000	-0.250019	26.248	-3.93608		0.00381499	0.012668	1.89729	-2.82422	Not sig
244	Q9NWH9	244Q9NWH9	SLTM	112360	97452	82644	118580	97348	123810	0.232163	16.6815	2.70882		0.0252335	0.0539644	1.26789	-4.79087	Not sig
389	Q8N1F8	389Q8N1F8	STK11IP	49880	42305	54435	68004	64686	81474	0.60306	15.8427	5.39475		0.000525434	0.00285171	2.54489	-0.700813	Up
57	Q8WUM0	57Q8WUM0	NUP133	137080	125520	155930	191760	237490	233760	0.689414	17.4138	5.29045		0.000599329	0.00315326	2.50124	-0.842796	Up
500	Q16630	500Q16630	CPSF6	194160	182550	114930	294520	336710	260700	0.908991	17.7364	5.13874		0.000727735	0.00361795	2.44154	-1.05205	Up
184;194	Q01105	184;194Q01105	SET;SETSIP	474330	417930	407150	742260	647820	529070	0.598997	19.0015	4.9894		0.000883806	0.00420508	2.37623	-1.26123	Up
245	O43815	245O43815	STRN	1478200	1302800	1178200	1150700	1165400	1205800	-0.13375	20.2467	-1.96872		0.0823116	0.140534	0.852218	-5.95964	Not sig
245	P41162	245P41162	ETV3	1140000	1277000	1103600	1358200	1182600	1304900	0.156489	20.2265	2.4035		0.0411377	0.080391	1.09479	-5.28248	Not sig
245	Q14684	245Q14684	RRP1B	779480	777180	787710	681060	607670	770090	-0.150462	19.4808	-2.02542		0.0752452	0.130493	0.884411	-5.87368	Not sig
246;220;259	P56524	246;220;259P56524	HDAC4;HDAC9;HDAC5	189150	171700	165700	123940	121280	121680	-0.48986	17.157	-7.67588		4.16886e-05	0.000427435	3.36913	2.04656	Not sig
2462;1487;1487;1471;1479;1486;1486	P49792	2462;1487;1487;1471;1479;1486;1486P49792	RANBP2;RGPD4;RGPD3;RGPD1;RGPD2;RGPD5;RGPD8	1831600	1855200	1700500	1893300	1797800	1849200	0.0704986	20.7911	1.40124		0.196499	0.280785	0.551626	-6.75525	Not sig
246	Q5BKY9	246Q5BKY9	FAM133B	329430	290860	288370	303100	283260	299490	0.0153379	18.1886	0.264735		0.797506	0.847395	0.0719142	-7.70144	Not sig
246	Q8IU60	246Q8IU60	DCP2	2907600	3369100	2962300	3181300	3357800	3194900	0.0975983	21.5914	1.3361		0.216103	0.303029	0.518516	-6.83673	Not sig
246	Q9P0V3	246Q9P0V3	SH3BP4	335480	309300	265480	429180	394160	397290	0.465537	18.4181	6.48612		0.000144663	0.0010886	2.96313	0.695416	Not sig
246	Q9Y4W2	246Q9Y4W2	LAS1L	113460	138460	111400	133130	116390	144130	0.151305	16.9479	1.78962		0.109017	0.175905	0.754721	-6.2247	Not sig
2471;2248	O15417	2471;2248O15417	TNRC18;BAHCC1	190060	189950	182580	195440	184930	175760	0.00233	17.5113	0.0376076		0.970867	0.978453	0.00946015	-7.73958	Not sig
140	P16104	140P16104	H2AFX	3595400	3402700	5501100	8135400	8165500	6387200	0.868063	22.3841	4.25744		0.00240039	0.00894592	2.04838	-2.33167	Up
247	P49447	247P49447	CYB561	86807	87072	92997	111870	98813	102880	0.256563	16.5584	3.38964		0.00866548	0.0236396	1.62636	-3.68816	Not sig
41	P19338	41P19338	NCL	70952	110460	136130	207450	213950	498420	1.48977	17.3612	4.24079		0.0024578	0.00905765	2.04298	-2.35686	Up
247	Q8NCN4	247Q8NCN4	RNF169	191690	179140	176110	190280	172390	202100	0.0696472	17.4926	1.23497		0.249814	0.342219	0.465696	-6.9581	Not sig
247	Q9H3N1	247Q9H3N1	TMX1	11586000	12301000	11301000	13108000	12202000	13800000	0.0887311	23.5693	1.61221		0.143274	0.219431	0.658701	-6.47566	Not sig
247	Q9UNX4	247Q9UNX4	WDR3	63699	65646	66142	65892	50280	89243	0.0973421	16.0057	0.672444		0.519119	0.611158	0.213846	-7.49468	Not sig
2488	Q70CQ2	2488Q70CQ2	USP34	68152	68128	61582	62932	48062	56399	-0.197278	15.8782	-2.91183		0.0182721	0.0416906	1.37996	-4.46129	Not sig
328	Q8WU90	328Q8WU90	ZC3H15	283110	354030	261780	549610	427710	372440	0.614001	18.4661	4.19485		0.00262401	0.00952561	2.02111	-2.42658	Up
248	P13984	248P13984	GTF2F2	3455700	3611100	3355600	3105900	2806800	3144600	-0.189117	21.6255	-3.51212		0.00718584	0.0204902	1.68845	-3.49208	Not sig
248	P31947	248P31947	SFN	99348	117220	81613	104350	85502	94164	-0.0445446	16.5536	-0.437734		0.672465	0.745227	0.127711	-7.6347	Not sig
302	Q8NFG4	302Q8NFG4	FLCN	75592	92005	93184	129740	101470	186070	0.676659	16.7304	3.69063		0.00548811	0.0166315	1.77907	-3.20862	Up
248	Q9H0G5	248Q9H0G5	NSRP1	227310	263900	265040	340100	310250	293590	0.357154	18.1067	3.8436		0.00437099	0.0140017	1.85382	-2.96828	Not sig
249	P58004	249P58004	SESN2	28586	28746	30747	49213	37100	34585	0.497487	15.09	4.45419		0.00182096	0.00721988	2.14147	-2.03669	Not sig
464	Q8N3L3	464Q8N3L3	TXLNB	404790	375190	396720	1405700	580160	444280	0.891299	19.0123	2.57749		0.0311279	0.0642241	1.1923	-5.00323	Up
24	Q92466	24Q92466	DDB2	372830	344640	334290	369900	358950	428210	0.169773	18.4836	2.61456		0.0293353	0.0610598	1.21424	-4.9434	Not sig
24	Q96EC8	24Q96EC8	YIPF6	349720	373000	311100	292580	286520	326070	-0.154053	18.3008	-2.37992		0.0427218	0.0829809	1.08102	-5.32005	Not sig
250	P25788	250P25788	PSMA3	128320000	117530000	114360000	104700000	103500000	93705000	-0.0204152	26.7338	-0.270851		0.792953	0.843752	0.0737854	-7.69963	Not sig
250	Q6ZU65	250Q6ZU65	UBN2	245770	243320	271770	210230	201430	227990	-0.236427	17.8272	-3.11543		0.0132599	0.0325545	1.48739	-4.13077	Not sig
250	Q8IXT5	250Q8IXT5	RBM12B	2046000	1837500	1693600	1741500	1681000	1779800	-0.0563133	20.7741	-0.924967		0.380435	0.479977	0.318779	-7.28576	Not sig
250	Q96RL1	250Q96RL1	UIMC1	230270	226750	237480	207060	209540	224950	-0.104413	17.763	-1.6014		0.14565	0.221711	0.654212	-6.49052	Not sig
251	O60271	251O60271	SPAG9	1727100	1555100	1510500	1231700	1330600	1330300	-0.265168	20.4579	-3.84234		0.00437913	0.014012	1.8535	-2.97025	Not sig
251	P14921	251P14921	ETS1	320790	313520	275880	228680	222930	248910	-0.34509	18.008	-6.11362		0.00022083	0.00149056	2.82665	0.236794	Not sig
511	Q92574	511Q92574	TSC1	270220	313260	293410	1375600	490220	294010	1.04219	18.6559	2.318		0.047179	0.0898207	1.04662	-5.4184	Up
251	P17535	251P17535	JUND	3038600	2825500	2285100	3151800	2548600	2457000	0.0213837	21.3672	0.196239		0.849024	0.884712	0.053198	-7.71894	Not sig
251	P35226	251P35226	BMI1	480860	535990	488390	467900	375130	521810	-0.111076	18.8595	-1.15192		0.280651	0.376828	0.423857	-7.05277	Not sig
252	Q9H089	252Q9H089	LSG1	479030	468850	392940	454910	392700	438270	-0.0182223	18.7362	-0.280958		0.785446	0.837166	0.0771882	-7.69655	Not sig
253	O15541	253O15541	RNF113A	90210	74382	62950	67183	75962	77813	0.0185172	16.1731	0.164142		0.873447	0.907299	0.0422496	-7.72536	Not sig
253	Q08357	253Q08357	SLC20A2	123290	95186	104370	123120	91690	125000	0.0857243	16.7488	0.823641		0.432593	0.530067	0.27567	-7.3764	Not sig
254	P11142	254P11142	HSPA8	4212400	3904200	3470100	3163600	3205200	2968000	-0.290844	21.7246	-3.83785		0.00440827	0.0140938	1.85097	-2.97727	Not sig
65	Q5TKA1	65Q5TKA1	LIN9	76942	56412	56789	36550	46290	39607	-0.595095	15.6112	-4.00946		0.00342757	0.0116295	1.93444	-2.71063	Down
52	Q9Y2V2	52Q9Y2V2	CARHSP1	1392100	1003500	949530	626310	799150	711230	-0.590696	19.7506	-4.06117		0.00317986	0.0109929	1.95889	-2.63097	Down
255;177	P08238	255;177P08238	HSP90AB1;HSP90AB2P	182770000	177880000	153800000	145970000	143960000	145730000	-0.164261	27.2493	-2.21469		0.0556614	0.102426	0.989588	-5.58112	Not sig
255	P17275	255P17275	JUNB	1469500	1555600	1462300	1477300	1302300	1617900	0.0041356	20.495	0.0594893		0.953934	0.966699	0.0147089	-7.73839	Not sig
255	Q96LW4	255Q96LW4	PRIMPOL	246970	229420	219420	227030	226000	242310	0.0110166	17.824	0.198388		0.847394	0.883683	0.0537033	-7.71847	Not sig
256	P55036	256P55036	PSMD4	604800	572830	539090	586150	563800	558820	0.0267464	19.123	0.489345		0.636947	0.715419	0.14544	-7.60868	Not sig
256	Q13427	256Q13427	PPIG	1038400	965940	961710	1106100	1094400	1133900	0.209451	19.9957	3.86245		0.00425104	0.0137509	1.86167	-2.93884	Not sig
256	Q15477	256Q15477	SKIV2L	1181700	1146500	1087100	1367700	1401300	1404000	0.324185	20.2653	5.77897		0.000327793	0.00198966	2.70122	-0.190889	Not sig
256	Q4KMQ2	256Q4KMQ2	ANO6	154670	148200	147080	131590	108300	139200	-0.212813	17.0662	-3.2213		0.0112409	0.0288358	1.54007	-3.9594	Not sig
256	Q5FBB7	256Q5FBB7	SGOL1	1091600	1074600	1196800	1253300	1117500	1169400	0.108362	20.131	1.36751		0.206449	0.291871	0.534809	-6.79774	Not sig
256	Q9H7E2	256Q9H7E2	TDRD3	306870	307170	322280	219750	187650	217550	-0.551537	17.9558	-7.96881		3.13909e-05	0.000346861	3.45984	2.35482	Not sig
256	Q9HB58	256Q9HB58	SP110	908530	916390	833300	770130	702900	781510	-0.191146	19.6418	-3.77258		0.00485625	0.0151563	1.81941	-3.07956	Not sig
257	P10398	257P10398	ARAF	573980	466850	444950	474250	486540	416440	-0.0744674	18.8586	-0.735556		0.481757	0.57696	0.238855	-7.44786	Not sig
257	P13796	257P13796	LCP1	289690	256100	220500	284560	298960	290280	0.238478	18.0578	3.02537		0.0152737	0.0362312	1.44092	-4.27687	Not sig
257	Q13033	257Q13033	STRN3	5404600	5195900	4511700	4428000	4095500	4428000	-0.228167	22.1536	-3.91378		0.0039418	0.0130002	1.88605	-2.85887	Not sig
258	O00303	258O00303	EIF3F	4619700	4410100	4352500	2982000	3263000	3188000	-0.49876	21.8446	-7.4752		5.08804e-05	0.000492698	3.30742	1.83007	Not sig
258	O75554	258O75554	WBP4	3308000	3206600	3083300	2873900	3054700	2917800	-0.107701	21.5489	-1.7396		0.117817	0.18772	0.726489	-6.29675	Not sig
258	Q12857	258Q12857	NFIA	319900	293210	238940	285560	268230	300770	0.0720731	18.1115	0.935558		0.375257	0.47446	0.323801	-7.27579	Not sig
258	Q63ZY6	258Q63ZY6	NSUN5P2	2838500	3083200	2833200	2620200	2673200	2668500	-0.112192	21.4099	-1.88452		0.0939852	0.156669	0.805016	-6.08554	Not sig
258	Q86VR2	258Q86VR2	FAM134C	1359400	1455600	1431800	1508500	1722800	1716700	0.249841	20.5399	2.97154		0.0166263	0.0386729	1.41259	-4.36429	Not sig
259	Q9UJK0	259Q9UJK0	TSR3	199320	203190	218860	216110	185970	200450	-0.0284108	17.6393	-0.384218		0.71023	0.776343	0.109946	-7.65875	Not sig
25	O00178	25O00178	GTPBP1	1083600	861850	816150	811050	895430	955150	0.000124985	19.7787	0.00128574		0.999004	0.99991	3.92159e-05	-7.74036	Not sig
25	O60675	25O60675	MAFK	178970	160700	145940	173250	143790	165190	0.0447191	17.2976	0.658064		0.527875	0.619682	0.207831	-7.50482	Not sig
25	O60678	25O60678	PRMT3	1229900	1100300	868680	851550	791590	807540	-0.324226	19.8267	-3.4772		0.00757843	0.0212873	1.67188	-3.54786	Not sig
25	Q15003	25Q15003	NCAPH	33872	26710	28101	22180	19182	16135	-0.555391	14.535	-3.80827		0.00460559	0.0145723	1.83647	-3.02357	Not sig
25	Q16637	25Q16637	SMN1	389010	350870	381400	506940	479730	500160	0.448952	18.7154	6.84479		9.77917e-05	0.000808079	3.09255	1.12039	Not sig
25	Q53F19	25Q53F19	C17orf85	378730	337780	334470	360220	341670	402700	0.107999	18.4493	1.69884		0.12547	0.197136	0.705233	-6.35473	Not sig
25	Q9NWK9	25Q9NWK9	ZNHIT6	980100	931630	982080	1001300	952030	1010900	0.082387	19.8976	1.37882		0.203066	0.288076	0.540494	-6.78357	Not sig
260	Q86YS7	260Q86YS7	C2CD5	2188400	2223000	2110500	2030300	1882900	2105200	-0.0968432	20.9977	-1.89014		0.093159	0.155548	0.808137	-6.0772	Not sig
260	Q9UKL0	260Q9UKL0	RCOR1	2295800	2339700	1991400	2156300	1770300	1988200	-0.140715	20.9886	-2.10739		0.0660553	0.118027	0.928017	-5.74797	Not sig
261	Q06210	261Q06210	GFPT1	2872100	2568700	2162000	1952500	1932800	2024700	-0.338798	21.0885	-4.21917		0.00253458	0.00927438	2.03272	-2.38964	Not sig
263	O95297	263O95297	MPZL1	212830	228970	270950	204830	218270	213250	-0.138952	17.7708	-1.22717		0.252586	0.34511	0.462042	-6.96719	Not sig
263	Q15059	263Q15059	BRD3	1397000	1327300	1379200	1560500	1501000	1599700	0.21873	20.4792	3.95723		0.00369875	0.0123766	1.9074	-2.79142	Not sig
263	Q8N3V7	263Q8N3V7	SYNPO	257180	264390	231640	324700	282350	303470	0.308909	18.0787	5.3703		0.000541819	0.00292334	2.53412	-0.733956	Not sig
263	Q8NDX5	263Q8NDX5	PHC3	1156400	1170200	959900	992750	844350	886880	-0.229454	19.9278	-3.05462		0.0145869	0.0349637	1.45638	-4.22939	Not sig
264;260	P62995;Q13595	264;260P62995;Q13595	TRA2B;TRA2A	43636000	42208000	42303000	46259000	44154000	46503000	-0.0394401	25.3967	-0.678202		0.515638	0.607824	0.216222	-7.49057	Not sig
264	Q15545	264Q15545	TAF7	807220	779250	725620	697000	675120	737220	-0.0782124	19.4865	-1.51589		0.165733	0.245344	0.610224	-6.60612	Not sig
357	Q9ULT8	357Q9ULT8	HECTD1	1319800	1190900	1122200	637170	765530	879470	-0.642838	19.8667	-5.91266		0.000279456	0.00176235	2.75391	-0.0182247	Down
265	Q9H116	265Q9H116	GZF1	303520	346050	336050	416460	346630	385960	0.262183	18.4332	3.1593		0.012381	0.0309995	1.50865	-4.0597	Not sig
266;266	P86791	266;266P86791	CCZ1;CCZ1B	86910	94476	81926	107580	101650	113220	0.305868	16.5663	4.86137		0.00104666	0.00479936	2.31882	-1.44307	Not sig
266	Q9Y385	266Q9Y385	UBE2J1	1098700	1037400	968360	974240	971130	1078500	0.0116908	19.9612	0.206302		0.8414	0.879519	0.055755	-7.71669	Not sig
267	P20645	267P20645	M6PR	135060	113080	122960	109810	97189	124410	-0.138171	16.831	-1.74227		0.11733	0.187125	0.727867	-6.29292	Not sig
267	Q03111	267Q03111	MLLT1	2932900	3061700	3057300	3036500	3226200	3661200	0.151388	21.6012	1.88864		0.0933785	0.155883	0.807202	-6.07943	Not sig
267	Q96CP6	267Q96CP6	GRAMD1A	224010	206660	176920	141830	148780	166180	-0.37246	17.4252	-4.4881		0.00173728	0.00698889	2.15559	-1.98638	Not sig
267	Q9UQR0	267Q9UQR0	SCML2	495940	495150	515590	632390	465700	529110	0.141927	18.9874	1.5011		0.169446	0.249603	0.602751	-6.62574	Not sig
538	Q14978	538Q14978	NOLC1	12652000	11459000	13663000	7360800	9033800	7912900	-0.692115	23.2618	-6.26768		0.000185003	0.00129754	2.88688	0.428657	Down
581	Q9NZT2	581Q9NZT2	OGFR	280560	318370	245010	153070	165380	201080	-0.659857	17.7416	-6.2744		0.000183593	0.00129093	2.8891	0.436955	Down
122	Q9NRF9	122Q9NRF9	POLE3	679790	793620	722980	549300	416040	455170	-0.595044	19.1538	-6.34493		0.000169477	0.00121973	2.91374	0.523702	Down
2459	O75962	2459O75962	TRIO	2586600	1905900	2017700	1341100	1344200	1257500	-0.687511	20.6876	-6.38961		0.000161154	0.00118146	2.92758	0.578313	Down
26	P78563	26P78563	ADARB1	601270	588830	624450	601090	666090	720180	0.168081	19.2692	1.9916		0.0793872	0.136359	0.865316	-5.92507	Not sig
370	O75122	370O75122	CLASP2	1774300	1434500	1171600	902880	821830	798140	-0.741689	20.0743	-6.39901		0.00015946	0.00117428	2.93023	0.589772	Down
26	Q96SL1	26Q96SL1	DIRC2	125770	117980	117930	109860	114120	118720	-0.0612012	16.8446	-0.951842		0.367396	0.466593	0.331062	-7.26028	Not sig
26	Q9BXP5	26Q9BXP5	SRRT	1997600	1905000	1913600	2606900	2370100	2565800	0.399564	21.0762	7.40534		5.45872e-05	0.000515581	3.2877	1.75366	Not sig
26	Q9UBI6	26Q9UBI6	GNG12	370250	396540	398320	397580	431900	461960	0.180446	18.6409	2.21057		0.0560291	0.103011	0.987116	-5.58757	Not sig
164	Q9NVW2	164Q9NVW2	RLIM	449310	371530	302150	219240	228820	219920	-0.699448	18.126	-6.48976		0.000144077	0.00108716	2.9637	0.699814	Down
270;274	P08048	270;274P08048	ZFY;ZFX	91056	86225	65174	95913	74858	102300	0.199846	16.3691	1.80156		0.107007	0.173443	0.760844	-6.20736	Not sig
270	Q5BKZ1	270Q5BKZ1	ZNF326	3542100	3464400	3384000	3181900	3162000	3282900	-0.0844711	21.6696	-1.61867		0.14187	0.21773	0.662083	-6.46675	Not sig
270	Q96RS6	270Q96RS6	NUDCD1	165610	164880	133460	155560	137940	133770	-0.073465	17.1717	-0.832472		0.427859	0.525748	0.279222	-7.36885	Not sig
2718	Q86UP3	2718Q86UP3	ZFHX4	284550	295370	303680	285360	256570	274070	-0.0667085	18.1131	-0.979403		0.35437	0.454102	0.342847	-7.23353	Not sig
271	Q00839	271Q00839	HNRNPU	1232500	1208900	1109000	1511300	1296700	1561800	0.327762	20.3221	5.39482		0.000525387	0.00285171	2.54489	-0.700716	Not sig
431	Q9ULJ3	431Q9ULJ3	ZBTB21	498890	471010	342920	254750	257370	233040	-0.764321	18.319	-6.55305		0.000134315	0.00102569	2.98898	0.775938	Down
271	Q5PRF9	271Q5PRF9	SAMD4B	476770	499860	485320	501400	445000	483900	0.00539187	18.8781	0.0895688		0.9307	0.949682	0.0224218	-7.73589	Not sig
271	Q8WYQ5	271Q8WYQ5	DGCR8	321210	278720	267850	352030	352560	419460	0.417124	18.3191	5.41189		0.000514269	0.00281892	2.54992	-0.677628	Not sig
271	Q9NWC5	271Q9NWC5	TMEM45A	824490	785190	815970	1136000	1156500	1162600	0.548019	19.8776	8.76734		1.50764e-05	0.00020812	3.68169	3.1514	Not sig
271	Q9UET6	271Q9UET6	FTSJ1	401420	380290	315120	319090	307490	333270	-0.150905	18.3846	-2.1862		0.0582536	0.106461	0.972811	-5.62565	Not sig
272	Q9UPU9	272Q9UPU9	SAMD4A	350350	354280	283310	320090	321700	329240	0.0256979	18.316	0.343083		0.739848	0.801547	0.0960709	-7.67518	Not sig
273;321	Q9Y463	273;321Q9Y463	DYRK1B;DYRK1A	1833100	1835600	1745700	1540600	1661900	1742300	-0.0970922	20.7182	-1.51534		0.16587	0.245431	0.610071	-6.60685	Not sig
273	P23246	273P23246	SFPQ	945540	954750	892110	839240	759980	903050	-0.109439	19.7467	-1.90615		0.0908444	0.152268	0.817391	-6.05341	Not sig
273	Q8NEM2	273Q8NEM2	SHCBP1	1844500	1582600	1420900	1543300	1397900	1323500	-0.139261	20.5278	-1.57754		0.15102	0.227828	0.642394	-6.52312	Not sig
273	Q96CW6	273Q96CW6	SLC7A6OS	171850	184540	193860	201900	197150	206980	0.162718	17.5521	2.05775		0.0714817	0.125256	0.902201	-5.8243	Not sig
273	Q96G46	273Q96G46	DUS3L	891650	906760	862640	816520	768280	734210	-0.155253	19.6603	-2.47282		0.0368111	0.0734532	1.13399	-5.17159	Not sig
273	Q99460	273Q99460	PSMD1	952020	889440	827830	1011100	974970	991470	0.206348	19.8406	3.90027		0.00402076	0.0132006	1.87941	-2.87988	Not sig
273	Q99767	273Q99767	APBA2	280150	278880	264450	260860	300790	267270	0.0483679	18.0643	0.580054		0.576893	0.662713	0.178675	-7.55635	Not sig
273	Q9HB09	273Q9HB09	BCL2L12	78040	61901	69232	68046	62982	61771	-0.0533964	16.0283	-0.570249		0.583231	0.66767	0.175438	-7.56241	Not sig
273	Q9UJM3	273Q9UJM3	ERRFI1	394480	338260	374110	340760	319200	322930	-0.126239	18.406	-1.71218		0.122916	0.19401	0.712175	-6.33583	Not sig
274	Q96H12	274Q96H12	MSANTD3	946880	947960	898940	945660	930440	948200	0.0697	19.8367	1.34048		0.214734	0.301496	0.520719	-6.83133	Not sig
275	Q6IEG0	275Q6IEG0	SNRNP48	179570	170980	163900	151920	137540	164930	-0.125464	17.2988	-2.233		0.0540553	0.100321	0.99861	-5.55241	Not sig
275	Q92504	275Q92504	SLC39A7	8003000	8867700	8175000	11934000	10366000	12051000	0.383715	23.2153	6.16488		0.00020813	0.00142464	2.8463	0.300977	Not sig
275	Q9Y4U1	275Q9Y4U1	MMACHC	97801	89910	102520	79938	90973	82644	-0.178523	16.4664	-1.74364		0.117081	0.186872	0.728455	-6.29095	Not sig
276	O00203	276O00203	AP3B1	12929000	13038000	12084000	9951500	10307000	10473000	-0.358204	23.4419	-6.26779		0.00018498	0.00129754	2.88688	0.428791	Not sig
276	Q5SQI0	276Q5SQI0	ATAT1	269430	230170	233430	291600	307480	319290	0.365471	18.065	5.18578		0.000684982	0.00345842	2.46112	-0.986817	Not sig
276	Q9NRL3	276Q9NRL3	STRN4	618120	578820	498660	453300	486270	525360	-0.175461	19.0038	-2.24473		0.0530502	0.098833	1.0051	-5.53398	Not sig
276	Q9NX58	276Q9NX58	LYAR	641030	477770	397270	584520	450640	449880	0.0125122	18.916	0.0832456		0.935579	0.953247	0.0207947	-7.7365	Not sig
277;265	P21127;Q9UQ88	277;265P21127;Q9UQ88	CDK11B;CDK11A	440300	491250	353900	512270	418940	540590	0.237177	18.7998	2.26614		0.0512641	0.0962003	1.01682	-5.50031	Not sig
277	O75190	277O75190	DNAJB6	724390	679810	742490	519680	477340	563590	-0.417993	19.2107	-5.92586		0.000275124	0.00173901	2.7597	-0.0013089	Not sig
277	Q8WUM9	277Q8WUM9	SLC20A1	436670	439820	403750	316770	298160	332710	-0.399885	18.4866	-7.88821		3.39118e-05	0.000366896	3.43546	2.27089	Not sig
277	Q99638	277Q99638	RAD9A	732620	652530	637750	714400	632540	689500	0.0605038	19.369	0.996184		0.346609	0.447178	0.349519	-7.21695	Not sig
278;272;304	P62995;Q13595;Q8IYB3	278;272;304P62995;Q13595;Q8IYB3	TRA2B;TRA2A;SRRM1	943930	1095100	960670	1181300	1007500	1225600	0.227828	20.0185	2.89389		0.0187987	0.042551	1.37109	-4.49043	Not sig
278	Q6IQ49	278Q6IQ49	SDE2	1363800	1312700	1389000	1371100	1285000	1381600	0.0234806	20.3644	0.396283		0.701637	0.769742	0.113655	-7.65359	Not sig
278	Q70Z53	278Q70Z53	FRA10AC1	971920	864850	782580	799820	690870	799340	-0.141808	19.6348	-2.08147		0.0688375	0.121604	0.915054	-5.78791	Not sig
278	Q7LBC6	278Q7LBC6	KDM3B	111450	94195	88068	82834	65843	73112	-0.373334	16.3874	-4.84499		0.00106974	0.00488016	2.31157	-1.46651	Not sig
278	Q9NPB6	278Q9NPB6	PARD6A	127230	126420	112200	99263	87671	119840	-0.249701	16.7578	-3.07628		0.0140992	0.0341116	1.4671	-4.19425	Not sig
279	P13639	279P13639	EEF2	335900	276300	282320	264070	260910	259540	-0.136363	18.088	-1.73017		0.119548	0.189965	0.721326	-6.31022	Not sig
279	Q9NPI1	279Q9NPI1	BRD7	1259900	1247500	1225500	1215800	1172600	1300000	0.0115052	20.2407	0.210288		0.838385	0.877503	0.0567512	-7.71577	Not sig
76	Q53EL6	76Q53EL6	PDCD4	459120	389440	315920	255390	221550	253420	-0.636625	18.2152	-6.61537		0.000125407	0.000971138	3.01272	0.850406	Down
27	P12956	27P12956	XRCC6	1230400	1176900	1047500	1114700	918440	1010000	-0.145766	20.0437	-2.23833		0.0535964	0.0996053	1.00172	-5.54404	Not sig
27	Q15311	27Q15311	RALBP1	2229900	2139500	1978100	1909800	1895400	2037400	-0.0958415	20.9519	-1.7624		0.113726	0.182475	0.738797	-6.26402	Not sig
280	O14745	280O14745	SLC9A3R1	653080	643520	587110	649160	623360	620200	0.0517975	19.2659	0.941246		0.372498	0.471838	0.326207	-7.2704	Not sig
280	O94888	280O94888	UBXN7	411780	396440	353880	381240	357490	383860	-0.0179194	18.5365	-0.343065		0.739862	0.801547	0.0960709	-7.67518	Not sig
280	Q14938	280Q14938	NFIX	50210	48174	44327	46124	53764	62158	0.245591	15.6383	2.60717		0.0296841	0.0616459	1.2101	-4.95533	Not sig
277	P35637	277P35637	FUS	194250	192680	134960	107530	89730	96127	-0.790914	16.9809	-6.87649		9.45329e-05	0.000788251	3.10334	1.15719	Down
281	Q8NC44	281Q8NC44	FAM134A	2006300	2024600	1753700	1755100	1667200	1845100	-0.100109	20.8113	-1.83232		0.101993	0.167187	0.776798	-6.16247	Not sig
281	Q9H792	281Q9H792	PEAK1	745930	738490	724540	752040	734010	753480	0.073049	19.5005	1.42443		0.189902	0.272699	0.564317	-6.72566	Not sig
8	P26639	8P26639	TARS	18443000	15987000	14248000	11016000	11751000	10380000	-0.627215	23.6863	-6.93813		8.85329e-05	0.000754219	3.1225	1.2284	Down
282	P27816	282P27816	MAP4	2864400	2894200	2467300	2457300	2494400	2516100	-0.114713	21.3175	-1.83319		0.101854	0.167091	0.777047	-6.16119	Not sig
282	Q96EZ8	282Q96EZ8	MCRS1	3395000	3320000	3119900	3052800	2903300	3120000	-0.0970917	21.5863	-1.98319		0.0804495	0.137983	0.860175	-5.93778	Not sig
283	Q8TAQ2	283Q8TAQ2	SMARCC2	823340	831140	846130	713700	676270	776970	-0.157435	19.5673	-2.5577		0.0321301	0.0658149	1.18168	-5.03513	Not sig
283	Q9ULX6	283Q9ULX6	AKAP8L	2679200	2625200	2493200	2946400	2716400	2889500	0.155469	21.3746	3.11532		0.0132623	0.0325545	1.48739	-4.13095	Not sig
434	Q9BVJ6	434Q9BVJ6	UTP14A	452070	290460	298150	179180	158900	167410	-0.967869	17.8649	-7.02589		8.06992e-05	0.000706439	3.15093	1.32901	Down
284	O43524	284O43524	FOXO3	764400	731480	709640	818680	841110	896330	0.262439	19.5927	4.62403		0.00144114	0.00608834	2.2155	-1.78628	Not sig
284	P0C7T5	284P0C7T5	ATXN1L	122900	146920	116390	163050	143230	146010	0.264394	17.0943	3.20463		0.0115361	0.0294007	1.53164	-3.98634	Not sig
284	Q6IBW4	284Q6IBW4	NCAPH2	156370	156180	144180	158200	151100	150660	0.0620479	17.2218	1.10086		0.301086	0.398823	0.39922	-7.10858	Not sig
284	Q969R2	284Q969R2	OSBP2	336950	363140	319670	377000	399870	375540	0.202183	18.4635	2.79696		0.0219266	0.0481011	1.31785	-4.64787	Not sig
285	Q6ZUT1	285Q6ZUT1	C11orf57	110660	106660	91342	109990	77427	87120	-0.147817	16.5613	-1.45932		0.180339	0.262429	0.580987	-6.68058	Not sig
285	Q8N2M8	285Q8N2M8	CLASRP	1583700	1561900	1502000	1862600	1731100	1801500	0.244281	20.6685	4.89156		0.00100553	0.00465022	2.33253	-1.39999	Not sig
286	Q04724	286Q04724	TLE1	1036100	1093800	1033900	1161100	1059400	1030300	0.0708142	20.0273	1.07876		0.310284	0.40819	0.389137	-7.13214	Not sig
287	Q2YD98	287Q2YD98	UVSSA	52533	39880	47862	40931	50630	47965	0.0386884	15.4977	0.281884		0.784759	0.836866	0.0773438	-7.69626	Not sig
287	Q9GZR7	287Q9GZR7	DDX24	54442	62187	53109	46930	56599	66655	0.0781438	15.7901	0.676217		0.516836	0.608722	0.215581	-7.49199	Not sig
287	Q9H6A9	287Q9H6A9	PCNXL3	275010	281270	262340	314170	286540	340080	0.241292	18.1523	4.3597		0.00207786	0.00801532	2.09608	-2.17771	Not sig
288	P18206	288P18206	VCL	319310	307640	323710	280680	282150	327450	-0.0533469	18.2241	-0.719872		0.490878	0.584565	0.233167	-7.45985	Not sig
288	Q9Y679	288Q9Y679	AUP1	482150	435310	423790	437140	418810	445410	-0.00607199	18.7494	-0.114866		0.911213	0.936496	0.028494	-7.73301	Not sig
2898	Q8IWI9	2898Q8IWI9	MGA	386800	420120	365190	392730	375170	442890	0.0856164	18.5964	1.30733		0.225278	0.313922	0.503179	-6.87191	Not sig
289	P04049	289P04049	RAF1	612320	553680	525340	668430	620340	652190	0.237559	19.208	4.23161		0.00249009	0.00913993	2.03906	-2.37077	Not sig
390	P55085	390P55085	F2RL1	1162300	1001100	872770	611780	549420	685620	-0.672505	19.5816	-7.45395		5.19779e-05	0.00050009	3.30095	1.80688	Down
289	Q9H6R4	289Q9H6R4	NOL6	167310	172530	165460	181340	163710	170050	0.0686037	17.3728	1.25405		0.243135	0.334439	0.475683	-6.93569	Not sig
289	Q9NPC7	289Q9NPC7	MYNN	76987	72061	57050	99088	71808	80239	0.320326	16.1971	3.11432		0.0132831	0.0325861	1.48697	-4.13258	Not sig
307	O43765	307O43765	SGTA	896790	979250	920390	336980	427200	535080	-1.09086	19.263	-7.46001		5.16623e-05	0.000498215	3.30258	1.8135	Down
28	O75695	28O75695	RP2	375660	369840	346750	358720	320770	345320	-0.0581925	18.4281	-1.15037		0.281253	0.377396	0.423203	-7.05448	Not sig
28	P29084	28P29084	GTF2E2	317540	230150	208750	212940	195490	215130	-0.220831	17.7893	-1.96051		0.0833861	0.142222	0.847035	-5.97201	Not sig
28	Q13769	28Q13769	THOC5	900320	886370	865340	903300	826510	897200	0.0297779	19.7481	0.587792		0.571919	0.659409	0.180845	-7.55151	Not sig
28	Q9UEG4	28Q9UEG4	ZNF629	425020	471610	437700	485070	439200	406940	0.0235757	18.7608	0.272484		0.791738	0.842785	0.0742833	-7.69914	Not sig
28	Q9Y2K7	28Q9Y2K7	KDM2A	1190400	1177300	1198600	1178000	1087700	1242000	0.00394654	20.1698	0.0662563		0.948702	0.962858	0.0164376	-7.73792	Not sig
290	Q9NZQ7	290Q9NZQ7	CD274	333810	294060	304570	383550	342250	351650	0.248594	18.3469	3.67163		0.00564676	0.0170082	1.76934	-3.23866	Not sig
291	P56182	291P56182	RRP1	160740	150700	151460	210200	165960	181940	0.301523	17.3645	4.25592		0.00240557	0.00895075	2.04814	-2.33397	Not sig
2928	O95714	2928O95714	HERC2	269530	260420	234950	267150	234680	283440	0.0816686	17.9817	1.37119		0.205344	0.290708	0.536543	-6.79315	Not sig
292	Q16533	292Q16533	SNAPC1	96945	88857	106140	94664	75281	84320	-0.189126	16.4695	-2.09092		0.0678105	0.120304	0.919719	-5.77337	Not sig
292	Q92560	292Q92560	BAP1	648620	598670	612080	634490	562740	624750	0.00531817	19.2278	0.0942956		0.927054	0.947016	0.0236428	-7.73541	Not sig
292	Q96DF8	292Q96DF8	DGCR14	329210	368780	283430	357800	333180	423010	0.22453	18.3995	2.42128		0.0399813	0.0787699	1.10364	-5.25408	Not sig
292	Q9H3Q1	292Q9H3Q1	CDC42EP4	850020	742080	694030	831490	802900	900380	0.207195	19.6079	3.10031		0.0135778	0.0330926	1.48027	-4.15528	Not sig
293;291	P08559	293;291P08559	PDHA1;PDHA2	453140	461140	394460	480850	511530	615820	0.329544	18.879	3.74105		0.0050897	0.0157067	1.80391	-3.12913	Not sig
293	Q13371	293Q13371	PDCL	149450	141420	161880	142130	121790	124490	-0.185001	17.0836	-2.09479		0.0673933	0.119759	0.921691	-5.7674	Not sig
293	Q96NY7	293Q96NY7	CLIC6	254600	255870	230140	260790	221670	261540	0.0237744	17.9122	0.402423		0.697281	0.767065	0.115168	-7.65091	Not sig
294	Q8IVF2	294Q8IVF2	AHNAK2	223300	214630	210250	189830	162130	214530	-0.176765	17.62	-2.32658		0.0465348	0.0889628	1.05079	-5.4048	Not sig
295	P36507	295P36507	MAP2K2	106820	95597	83722	88863	101160	90058	-0.0130887	16.5335	-0.131428		0.898488	0.92678	0.0330235	-7.73074	Not sig
295	P36578	295P36578	RPL4	446750	422190	427560	321030	337400	351070	-0.318544	18.5412	-4.99684		0.000875229	0.0041739	2.37946	-1.25074	Not sig
296	O00499	296O00499	BIN1	4278800	3919000	3647000	3676800	4116500	3825400	-0.0197039	21.897	-0.254665		0.805021	0.853294	0.0689014	-7.70434	Not sig
296	P08240	296P08240	SRPR	56815000	56118000	52731000	54110000	53076000	59660000	-0.0475893	25.7142	-0.776555		0.458436	0.554571	0.256043	-7.41547	Not sig
296	Q15642	296Q15642	TRIP10	857290	847770	777330	990650	1013500	813160	0.223677	19.7449	2.29399		0.0490285	0.0925944	1.03342	-5.45637	Not sig
296	Q96RU3	296Q96RU3	FNBP1	2928100	2812000	2552800	2190900	2378600	2415600	-0.22872	21.2711	-3.36601		0.00898616	0.0241946	1.61628	-3.72613	Not sig
296	Q9BXF6	296Q9BXF6	RAB11FIP5	983630	939390	1025300	974670	884800	933950	-0.0331327	19.8686	-0.47077		0.649623	0.726004	0.139061	-7.61836	Not sig
296	Q9NZ20	296Q9NZ20	PLA2G3	854620	956790	826820	1036800	925690	1058800	0.241926	19.8384	3.83245		0.0044436	0.0141849	1.84817	-2.98571	Not sig
646	Q7Z460	646Q7Z460	CLASP1	177980	152880	127970	97161	78240	73630	-0.843803	16.7703	-7.51534		4.88768e-05	0.000481983	3.31697	1.87372	Down
297	Q8WUB8	297Q8WUB8	PHF10	86620	69732	74228	70478	59367	82629	-0.0682267	16.1647	-0.727198		0.486604	0.580736	0.236021	-7.45428	Not sig
298	O43493	298O43493	TGOLN2	1409600	1433400	1480400	1609800	1543700	1649000	0.189084	20.5365	3.04171		0.014886	0.0354848	1.44996	-4.25034	Not sig
298	O75528	298O75528	TADA3	1733900	1767600	1745100	1940000	1943000	1956000	0.182723	20.8121	3.17232		0.0121319	0.0305517	1.51496	-4.03862	Not sig
298	P17706	298P17706	PTPN2	472360	489320	429170	425520	381430	402350	-0.166014	18.7218	-2.89997		0.0186187	0.0422623	1.37405	-4.48057	Not sig
298	P25440	298P25440	BRD2	4853000	4576400	4323500	6097500	5140700	5869500	0.283289	22.274	4.53384		0.00163089	0.00667145	2.17578	-1.91876	Not sig
298	Q86UE4	298Q86UE4	MTDH	4961200	4692400	4260600	5132800	5131900	5605500	0.174348	22.2359	3.00095		0.0158725	0.0372873	1.42844	-4.31651	Not sig
299	O75175	299O75175	CNOT3	1094800	1029400	975300	1122900	1039000	1145800	0.131079	20.0201	2.57668		0.0311687	0.0642923	1.19184	-5.00455	Not sig
27	Q9NWV8	27Q9NWV8	BABAM1	927460	830790	775130	483260	552720	475180	-0.701518	19.3081	-7.59505		4.51502e-05	0.000454541	3.34243	1.95989	Down
29	Q96MH2	29Q96MH2	HEXIM2	404830	391100	387520	481840	441050	427000	0.218548	18.6836	3.30847		0.00981993	0.0260262	1.58459	-3.81872	Not sig
329	O75362	329O75362	ZNF217	164670	174860	153020	97291	107560	110870	-0.617449	16.9958	-7.61097		4.44442e-05	0.000450167	3.34663	1.97701	Down
29	Q9UKL3	29Q9UKL3	CASP8AP2	425490	434220	384020	362590	313130	388160	-0.194111	18.5449	-3.11008		0.0133715	0.0327349	1.48499	-4.13944	Not sig
3009	Q9NYQ6	3009Q9NYQ6	CELSR1	285450	305350	310220	357010	367220	402760	0.35708	18.3555	4.58946		0.0015109	0.00630558	2.20027	-1.83692	Not sig
300	O60318	300O60318	MCM3AP	175830	176530	198420	251640	238920	240590	0.447352	17.6897	5.29342		0.000597076	0.00314757	2.50203	-0.838733	Not sig
300	Q5JTD0	300Q5JTD0	TJAP1	1328700	1148600	1092300	1054200	1099200	1064500	-0.10834	20.107	-1.55651		0.155902	0.233358	0.631978	-6.55164	Not sig
300	Q9NRR4	300Q9NRR4	DROSHA	146310	142960	120480	125720	135430	141620	0.0151771	17.0502	0.202088		0.84459	0.881874	0.0545936	-7.71765	Not sig
301	O95503	301O95503	CBX6	166500	144600	154010	155870	132950	181210	0.047719	17.2478	0.542944		0.60108	0.683834	0.165049	-7.57876	Not sig
301	P11274	301P11274	BCR	955450	887330	796640	862990	879950	937320	0.0707261	19.7552	1.15271		0.280341	0.376602	0.424118	-7.05188	Not sig
301	P40123	301P40123	CAP2	4079700	3707000	3354500	2864900	3055400	2686300	-0.359528	21.6354	-4.31871		0.00220117	0.00837359	2.07709	-2.23926	Not sig
659	Q6XZF7	659Q6XZF7	DNMBP	1853700	1766200	1660400	921340	1105600	1160300	-0.694803	20.3793	-7.71746		4.00231e-05	0.00041716	3.3797	2.09086	Down
301	Q9NRA8	301Q9NRA8	EIF4ENIF1	193640	209780	186780	155910	146530	154540	-0.332731	17.4082	-5.7827		0.000326325	0.00198561	2.70211	-0.186032	Not sig
563	O00567	563O00567	NOP56	4592700	3788200	3883300	2249300	2264100	2747200	-0.736396	21.5817	-7.86223		3.47711e-05	0.000374231	3.42686	2.2437	Down
2009	Q6ZNJ1	2009Q6ZNJ1	NBEAL2	179400	165920	136350	108810	86335	96751	-0.683036	16.9153	-7.8642		3.47052e-05	0.00037401	3.42712	2.24576	Down
809	Q92598	809Q92598	HSPH1	5234700	4867500	4394800	2906200	3245000	2776200	-0.695957	21.8625	-7.87125		3.44699e-05	0.00037196	3.4295	2.25315	Down
303	Q00613	303Q00613	HSF1	4239100	4046700	3970900	4388900	3460300	3436400	-0.124008	21.9028	-1.46146		0.179767	0.261864	0.581925	-6.6778	Not sig
303	Q8WVM8	303Q8WVM8	SCFD1	395570	418220	397070	384420	331220	371870	-0.123111	18.543	-2.06678		0.0704632	0.123892	0.906956	-5.81045	Not sig
304;304	Q8NHW5	304;304Q8NHW5	RPLP0P6;RPLP0	24654000	25151000	22018000	20600000	19891000	20723000	-0.331735	24.3993	-6.32064		0.000174199	0.0012386	2.90707	0.493899	Not sig
304	Q3B726	304Q3B726	TWISTNB	775710	753120	656200	860140	783870	855870	0.240368	19.5685	4.19914		0.002608	0.00947581	2.02338	-2.42006	Not sig
304	Q4G0F5	304Q4G0F5	VPS26B	210260	180380	169630	139980	143730	156440	-0.302893	17.3392	-4.09026		0.00304897	0.0106649	1.97204	-2.58629	Not sig
304	Q6UN15	304Q6UN15	FIP1L1	295240	326760	293250	417470	360070	391970	0.392464	18.3906	6.00598		0.000250351	0.00162345	2.78956	0.100867	Not sig
304	Q9NZD8	304Q9NZD8	SPG21	910960	873480	839670	1225300	1074000	1410900	0.530134	19.9807	6.80343		0.000102231	0.000837221	3.07716	1.07219	Not sig
305	O00472	305O00472	ELL2	221150	215120	203860	202050	179690	181150	-0.164216	17.6067	-2.8764		0.0193272	0.0435919	1.36059	-4.51885	Not sig
305	Q5W0Z9	305Q5W0Z9	ZDHHC20	82124	100460	72440	101970	90530	110090	0.276797	16.4843	2.70024		0.0255811	0.0545934	1.26286	-4.80476	Not sig
306	Q06265	306Q06265	EXOSC9	775250	814540	744710	965170	802760	904250	0.240642	19.6665	3.82666		0.00448186	0.0142738	1.84546	-2.99478	Not sig
306	Q15007	306Q15007	WTAP	1536800	1551200	1538200	1912000	1713100	1905100	0.282316	20.6797	5.16142		0.000706773	0.0035403	2.45096	-1.02056	Not sig
307	P49589	307P49589	CARS	110800	95008	108730	112430	103160	107060	0.0544078	16.7017	0.718605		0.49162	0.585025	0.232825	-7.4608	Not sig
307	Q15054	307Q15054	POLD3	831160	874200	733080	913100	728220	720870	0.00173692	19.6014	0.0185354		0.985639	0.990328	0.00422079	-7.74017	Not sig
307	Q9HCE3	307Q9HCE3	ZNF532	276610	257800	241130	263030	246470	247560	0.00303672	17.9634	0.0514304		0.960168	0.970395	0.0130514	-7.73889	Not sig
308	Q01518	308Q01518	CAP1	7747700	8217100	6507700	6839500	7324900	6789300	-0.133704	22.7854	-1.6122		0.143275	0.219431	0.658701	-6.47567	Not sig
308	Q1ED39	308Q1ED39	KNOP1	1238100	1158800	1038000	1406200	1279200	1422300	0.289051	20.2546	5.12774		0.000738146	0.00364655	2.43812	-1.06736	Not sig
309	Q96SB4	309Q96SB4	SRPK1	1088300	1242700	1152500	1284500	987810	1277300	0.0554438	20.1574	0.585266		0.57354	0.659963	0.18048	-7.5531	Not sig
309	Q9NZN5	309Q9NZN5	ARHGEF12	770530	707200	622650	755020	802150	793420	0.216572	19.4958	3.00003		0.0158955	0.0373095	1.42818	-4.31801	Not sig
309	Q9Y2G3	309Q9Y2G3	ATP11B	218440	212970	207060	205300	173700	217410	-0.0820669	17.6437	-1.28178		0.233698	0.323633	0.489948	-6.90271	Not sig
309	Q9Y608	309Q9Y608	LRRFIP2	373980	385430	332910	306510	307700	301860	-0.209174	18.3507	-3.42141		0.00825328	0.0227734	1.64257	-3.63719	Not sig
30	Q16537	30Q16537	PPP2R5E	231280	237190	214500	155740	161350	162120	-0.486565	17.5503	-8.25727		2.39281e-05	0.00028462	3.54573	2.64974	Not sig
30	Q7L8J4	30Q7L8J4	SH3BP5L	379700	350680	298320	269890	242270	256600	-0.374489	18.1754	-5.39934		0.00052242	0.00284471	2.54596	-0.694604	Not sig
30	Q9NXX6	30Q9NXX6	NSMCE4A	333580	375730	328680	437270	369790	393210	0.244197	18.5049	3.3118		0.00976955	0.0259234	1.58631	-3.81336	Not sig
30	Q9UHD8	30Q9UHD8	44448	190340	175080	155700	189520	182920	199970	0.162135	17.4687	2.51184		0.0345794	0.0697247	1.15661	-5.10894	Not sig
310	Q15464	310Q15464	SHB	189000	190910	183970	175690	170010	189750	-0.0460679	17.4883	-0.855196		0.415842	0.514828	0.288338	-7.34912	Not sig
310	Q6MZP7	310Q6MZP7	LIN54	522270	563650	532630	467790	455670	455290	-0.194373	18.9255	-3.09672		0.0136543	0.0332104	1.47873	-4.16109	Not sig
310	Q6PD74	310Q6PD74	AAGAB	7117600	6015100	5484800	5165200	5309500	5308700	-0.257462	22.4521	-3.02061		0.0153887	0.0363993	1.43891	-4.2846	Not sig
310	Q7RTV3	310Q7RTV3	ZNF367	171560	211440	206520	250150	190070	223200	0.198562	17.6597	1.75837		0.114439	0.183379	0.736651	-6.26982	Not sig
310	Q92922	310Q92922	SMARCC1	3261500	3528800	3526300	3258600	3157000	3336200	-0.0592088	21.6759	-0.89385		0.395949	0.495536	0.304924	-7.31453	Not sig
311	P25686	311P25686	DNAJB2	427540	403610	414890	531360	467680	502430	0.296485	18.797	5.09982		0.000765304	0.00376271	2.4245	-1.10627	Not sig
311	Q5HYI7	311Q5HYI7	MTX3	309050	338920	309970	350130	344810	401590	0.227548	18.3763	3.26878		0.0104422	0.0273217	1.56349	-3.88273	Not sig
311	Q8IVT5	311Q8IVT5	KSR1	792420	710750	643950	664350	703730	723730	0.0151609	19.427	0.209139		0.839254	0.8781	0.0564561	-7.71604	Not sig
19	Q96B01	19Q96B01	RAD51AP1	2396700	2814800	2830200	1706000	1413100	1566900	-0.740109	20.9646	-8.03351		2.95168e-05	0.000334241	3.47594	2.4217	Down
311	Q9UIS9	311Q9UIS9	MBD1	746620	621930	648700	691970	700290	637000	0.0524047	19.3645	0.62566		0.547928	0.637512	0.195511	-7.52695	Not sig
312	Q9BWU0	312Q9BWU0	SLC4A1AP	1679800	1647700	1469400	1301000	1216700	1372600	-0.269407	20.4554	-4.86061		0.00104772	0.00479936	2.31882	-1.44416	Not sig
312	Q9UPS8	312Q9UPS8	ANKRD26	1149900	1243500	1171000	1006200	1024600	982330	-0.211823	20.0633	-3.20887		0.0114604	0.0292937	1.53323	-3.9795	Not sig
312	Q9Y2D8	312Q9Y2D8	SSX2IP	53775	67786	75483	65643	57379	66948	0.0166792	15.9744	0.128099		0.901043	0.928651	0.0321474	-7.73122	Not sig
313	O94782	313O94782	USP1	83222	79781	79458	89837	69752	82587	0.034802	16.3003	0.560884		0.58932	0.673986	0.171349	-7.5681	Not sig
640	Q8N3F8	640Q8N3F8	MICALL1	711600	547490	773970	342140	294300	343200	-1.01104	18.8343	-8.07048		2.85017e-05	0.000326376	3.48628	2.45972	Down
313	Q96QC0	313Q96QC0	PPP1R10	1408900	1445500	1336500	1487000	1362800	1450600	0.0746083	20.4339	1.47736		0.175562	0.256826	0.590361	-6.65701	Not sig
314	Q15678	314Q15678	PTPN14	1679000	1614500	1547300	1330400	1272800	1433200	-0.228727	20.4856	-4.25524		0.00240791	0.00895075	2.04814	-2.335	Not sig
314	Q8TB03	314Q8TB03	CXorf38	193330	188470	180210	211980	229370	221400	0.262845	17.6359	3.90671		0.00398292	0.0131044	1.88258	-2.86986	Not sig
315	O00273	315O00273	DFFA	1222500	1111000	1055000	1042400	1092600	1003500	-0.072203	20.0503	-1.03857		0.327579	0.42761	0.368952	-7.17407	Not sig
315	P04637	315P04637	TP53	7033400	7160400	7079600	9504000	8916800	8727100	0.289427	22.9284	4.84226		0.00107364	0.00489124	2.31058	-1.47042	Not sig
315	P51946	315P51946	CCNH	1149000	1128600	1023200	1092500	994940	1117200	-0.0132971	20.0491	-0.258262		0.802335	0.851211	0.0699628	-7.70332	Not sig
315	Q14004	315Q14004	CDK13	725230	881910	792870	880870	793910	865950	0.128575	19.648	1.60419		0.145034	0.22114	0.655333	-6.48669	Not sig
315	Q96HR8	315Q96HR8	NAF1	1830100	2147800	1856800	1892700	1790900	1854600	-0.0506923	20.8511	-0.725142		0.487801	0.581575	0.235394	-7.45584	Not sig
315	Q9BUL5	315Q9BUL5	PHF23	330210	271060	280690	241170	267810	283210	-0.110211	18.079	-1.19116		0.265717	0.360238	0.44341	-7.00863	Not sig
315	Q9NPI6	315Q9NPI6	DCP1A	1700800	1728500	1473000	1432700	1528900	1597300	-0.0665448	20.5856	-0.995059		0.347125	0.447178	0.349519	-7.21806	Not sig
315	Q9P270	315Q9P270	SLAIN2	65502	53375	52663	69436	51745	61604	0.145303	15.8379	1.58563		0.149181	0.225712	0.646445	-6.51211	Not sig
165	Q96G74	165Q96G74	OTUD5	228540	188690	178510	98060	113950	114070	-0.856059	17.1552	-8.07746		2.83144e-05	0.00032599	3.4868	2.46688	Down
316	Q03252	316Q03252	LMNB2	182440	180430	173130	174170	172780	181080	0.0132358	17.4354	0.258498		0.802158	0.851133	0.0700024	-7.70325	Not sig
316	Q13188	316Q13188	STK3	581960	575950	511840	598870	592850	605330	0.140288	19.1368	2.53001		0.0335873	0.0681907	1.16628	-5.07972	Not sig
316	Q96EV8	316Q96EV8	DTNBP1	201790	219230	204050	161310	172380	173850	-0.271975	17.5235	-3.98126		0.00357121	0.0120181	1.92016	-2.7542	Not sig
316	Q99501	316Q99501	GAS2L1	341890	299080	311530	284680	268240	286820	-0.132493	18.1909	-2.11068		0.0657101	0.117691	0.929257	-5.74289	Not sig
316	Q9UGP4	316Q9UGP4	LIMD1	399180	372620	370500	323090	331440	324030	-0.1837	18.4303	-3.02095		0.0153804	0.0363993	1.43891	-4.28405	Not sig
317;309	P07900;P08238	317;309P07900;P08238	HSP90AA1;HSP90AB1	273610	241870	251950	213450	220230	230440	-0.188008	17.8545	-2.96477		0.0168049	0.0389608	1.40937	-4.37528	Not sig
317	Q9H2U2	317Q9H2U2	PPA2	1389400	1298200	1201400	1220200	1245200	1242000	-0.0457488	20.2707	-0.81443		0.437569	0.534972	0.271669	-7.3842	Not sig
318	Q8IXS6	318Q8IXS6	PALM2	737460	732610	649000	1032600	933880	1066900	0.558622	19.6882	10.2032		4.58609e-06	8.52661e-05	4.06922	4.44172	Not sig
319	O15127	319O15127	SCAMP2	136210	137160	121220	99863	96050	123140	-0.294957	16.8445	-3.79538		0.00469445	0.0147911	1.83	-3.04376	Not sig
319	P17252	319P17252	PRKCA	456330	377360	392370	413830	461780	530450	0.235524	18.734	2.43003		0.0394246	0.0778776	1.10859	-5.2401	Not sig
435	Q05209	435Q05209	PTPN12	3110100	2854300	2369000	1543900	1669800	1728300	-0.720213	21.0306	-8.27039		2.36387e-05	0.000282807	3.54851	2.66296	Down
319	P55199	319P55199	ELL	896620	863740	800210	797510	746280	755430	-0.10556	19.6263	-1.97564		0.0814166	0.139179	0.856427	-5.9492	Not sig
319	Q9UKS6	319Q9UKS6	PACSIN3	393300	373190	369470	391530	354470	367910	0.0108396	18.5171	0.196613		0.84874	0.884712	0.053198	-7.71886	Not sig
31	O14874	31O14874	BCKDK	419940	415090	446260	541900	517330	544960	0.356837	18.8654	5.1082		0.000757034	0.00372649	2.4287	-1.09457	Not sig
31	P16403	31P16403	HIST1H1C	1079100	1111300	1191600	1013800	1042100	1066300	-0.0791247	20.0461	-1.02521		0.333489	0.434151	0.362359	-7.18774	Not sig
31	P46695	31P46695	IER3	889370	896760	859730	722010	662150	770710	-0.249861	19.605	-4.51992		0.00166252	0.00677151	2.16931	-1.93932	Not sig
31	Q00341	31Q00341	HDLBP	1495100	1555800	1397500	1213200	1277600	1260100	-0.2097	20.374	-3.51558		0.00714809	0.0204037	1.69029	-3.48655	Not sig
31	Q01484	31Q01484	ANK2	151790	130220	120180	117730	116090	126550	-0.130466	16.9487	-1.8647		0.0969525	0.160753	0.793841	-6.11485	Not sig
31	Q15831	31Q15831	STK11	28352	24833	33284	37318	22856	44312	0.226955	14.9018	1.04145		0.326315	0.426089	0.3705	-7.17111	Not sig
31	Q92522	31Q92522	H1FX	13989000	13953000	14696000	12755000	12157000	12400000	-0.265616	23.6571	-3.60295		0.00626179	0.0183889	1.73545	-3.34749	Not sig
31	Q9NR55	31Q9NR55	BATF3	89377	59925	68158	77228	71031	78800	0.131002	16.1603	1.07887		0.31024	0.40819	0.389137	-7.13203	Not sig
31	Q9NWW5	31Q9NWW5	CLN6	3636200	4104500	3846100	4171800	3608100	3815400	0.0158659	21.8807	0.230295		0.823296	0.866655	0.0621536	-7.71088	Not sig
3205	P78527	3205P78527	PRKDC	316240	341890	294210	426200	366200	413470	0.380882	18.4422	6.11999		0.000219208	0.00148447	2.82843	0.244779	Not sig
320	Q15459	320Q15459	SF3A1	397190	398950	336470	502720	413450	494470	0.352109	18.6821	5.02262		0.000846187	0.00405413	2.3921	-1.21443	Not sig
320	Q9UNN5	320Q9UNN5	FAF1	956620	868550	813560	828350	841080	868560	-0.00872901	19.7167	-0.149582		0.884575	0.916782	0.0377339	-7.7279	Not sig
321	Q86WB0	321Q86WB0	ZC3HC1	1378300	1386300	1190800	1423700	1269800	1336300	0.0567024	20.3406	0.964365		0.361434	0.460936	0.336359	-7.2482	Not sig
474	Q8NHM5	474Q8NHM5	KDM2B	845020	812300	884660	550680	523140	497950	-0.649811	19.341	-8.2866		2.32864e-05	0.000280756	3.55167	2.67927	Down
322	P48551	322P48551	IFNAR2	52143	50449	41221	43483	56125	43054	0.0491466	15.5461	0.330981		0.748653	0.807966	0.092607	-7.67967	Not sig
322	Q86WC4	322Q86WC4	OSTM1	1764100	1742900	1458700	1381800	1213900	1403800	-0.279826	20.4965	-4.20206		0.00259717	0.00944477	2.02481	-2.41563	Not sig
322	Q8NBU5	322Q8NBU5	ATAD1	331410	331170	297270	356700	347900	413570	0.259914	18.3925	4.1386		0.00284409	0.0101242	1.99464	-2.51231	Not sig
323	O43823	323O43823	AKAP8	319270	340350	339140	447070	388290	427890	0.3814	18.5106	5.49974		0.000460951	0.00258879	2.5869	-0.559434	Not sig
323	Q15417	323Q15417	CNN3	164060	165530	166550	171110	151810	185380	0.0802761	17.351	1.25161		0.243982	0.3354	0.474438	-6.93857	Not sig
323	Q16204	323Q16204	CCDC6	95422	78544	71417	76574	68123	81700	-0.0708925	16.2551	-0.867497		0.409437	0.508791	0.29346	-7.33825	Not sig
324	O75909	324O75909	CCNK	13083000	13438000	11576000	13813000	12342000	12303000	-0.0291558	23.6045	-0.464559		0.653889	0.729538	0.136952	-7.62152	Not sig
324	P43897	324P43897	TSFM	239640	227510	267910	290590	247910	300170	0.221849	18.0072	2.53114		0.0335269	0.0681014	1.16684	-5.07791	Not sig
325	Q9UK58	325Q9UK58	CCNL1	683170	644680	583620	757790	723250	781720	0.293452	19.4063	5.33718		0.000564912	0.00302618	2.5191	-0.778995	Not sig
325	Q9UQB8	325Q9UQB8	BAIAP2	405140	359340	324560	258040	241280	263030	-0.48214	18.2108	-7.59234		4.52719e-05	0.0004552	3.3418	1.95696	Not sig
326	P16220	326P16220	CREB1	226710	227570	221940	247600	234570	271180	0.177249	17.8662	3.13799		0.0128002	0.0317028	1.4989	-4.09421	Not sig
326	Q8ND76	326Q8ND76	CCNY	2032200	2031900	2056800	2398700	2091400	2301600	0.173408	21.0337	2.86155		0.0197879	0.0443643	1.35297	-4.54297	Not sig
327	O14545	327O14545	TRAFD1	601270	541710	547590	460100	522780	496920	-0.153035	19.0077	-1.94515		0.0854316	0.145213	0.837995	-5.99509	Not sig
327	P49768	327P49768	PSEN1	95027	107480	114470	125480	137050	141540	0.390342	16.8673	3.60408		0.00625112	0.0183641	1.73603	-3.34569	Not sig
327	P50552	327P50552	VASP	524780	453830	387870	344120	303750	365300	-0.392725	18.5741	-4.70445		0.00129194	0.00562133	2.25016	-1.66911	Not sig
327	Q99569	327Q99569	PKP4	789770	635870	757730	805150	764840	793460	0.167463	19.5287	1.91718		0.0892808	0.150411	0.822721	-6.03696	Not sig
327	Q99708	327Q99708	RBBP8	808390	793550	784560	994450	933450	903070	0.293561	19.7255	4.74438		0.00122413	0.00538298	2.26898	-1.61126	Not sig
327	Q9UJZ1	327Q9UJZ1	STOML2	212960	192440	194850	207320	183700	212930	0.0306265	17.6131	0.527016		0.611626	0.692114	0.159822	-7.58796	Not sig
328	P15336	328P15336	ATF2	93939	66138	68058	110150	95516	105280	0.511656	16.4208	4.48956		0.00173377	0.00697819	2.15626	-1.98422	Not sig
905	O75151	905O75151	PHF2	307920	259200	328130	165490	151230	169660	-0.829267	17.7488	-8.47974		1.95078e-05	0.000250447	3.60129	2.87159	Down
328	Q93075	328Q93075	TATDN2	43579	42120	44327	37779	34054	32437	-0.305359	15.2286	-3.9533		0.00372009	0.0124229	1.90578	-2.79751	Not sig
946	Q9Y2H0	946Q9Y2H0	DLGAP4	623870	612640	677220	395420	346290	435280	-0.670537	18.9318	-8.48424		1.94283e-05	0.000250204	3.60171	2.87602	Down
107	P06454	107P06454	PTMA	3319300	2961100	2885600	1679200	1967500	1831000	-0.713655	21.1729	-8.49627		1.92173e-05	0.00024865	3.60441	2.88788	Down
32	Q9H0W8	32Q9H0W8	SMG9	218950	219250	213180	236460	223010	252510	0.143072	17.788	2.68953		0.0260226	0.0553081	1.25721	-4.82212	Not sig
32	Q9ULW3	32Q9ULW3	ABT1	310740	298460	246370	291830	249670	300940	0.03422	18.107	0.474047		0.647378	0.723857	0.140347	-7.61668	Not sig
101	Q13541	101Q13541	EIF4EBP1	2003400	1933700	1957400	1051500	1242600	1009100	-0.816716	20.4888	-8.5335		1.85805e-05	0.000243078	3.61426	2.92448	Down
883	P07814	883P07814	EPRS	307740	310750	259130	183360	163730	205330	-0.630549	17.8149	-8.53926		1.84841e-05	0.000242201	3.61582	2.93013	Down
188	Q9ULG6	188Q9ULG6	CCPG1	892750	922370	848560	554020	512670	639700	-0.606847	19.4339	-8.70565		1.59238e-05	0.00021555	3.66645	3.09203	Down
331	Q8N3S3	331Q8N3S3	PHTF2	163860	157210	165770	201320	218040	225870	0.431882	17.5009	5.68841		0.000365693	0.00216556	2.66443	-0.309232	Not sig
331	Q92833	331Q92833	JARID2	980780	996850	1020600	1445300	1318100	1356100	0.498705	20.1566	7.80544		3.67348e-05	0.000390277	3.40863	2.18401	Not sig
331	Q96GA3	331Q96GA3	LTV1	2141400	1950900	1728600	1556200	1559800	1773900	-0.211376	20.7646	-2.87464		0.0193813	0.043702	1.3595	-4.52171	Not sig
332	Q66PJ3	332Q66PJ3	ARL6IP4	1730500	1739000	1504800	1259400	1263200	1355400	-0.328605	20.4778	-5.77969		0.000327509	0.00198939	2.70128	-0.189948	Not sig
332	Q68CZ2	332Q68CZ2	TNS3	387910	380210	333360	316630	281850	352570	-0.178007	18.378	-2.65776		0.0273771	0.0577112	1.23874	-4.87354	Not sig
332	Q9BVS4	332Q9BVS4	RIOK2	2312600	2198500	2071100	1763700	1736300	1783100	-0.288846	20.9118	-5.67024		0.000373859	0.00219972	2.65763	-0.333115	Not sig
333;333	Q9H7F4	333;333Q9H7F4	TMEM185B;TMEM185A	1196300	1174900	1115200	1194100	1224100	1268700	0.10741	20.1888	2.00695		0.0774804	0.13364	0.874064	-5.90178	Not sig
333	Q8IY81	333Q8IY81	FTSJ3	1950200	2024300	1674500	1411700	1280400	1435400	-0.417883	20.6138	-6.63109		0.000123263	0.000959037	3.01816	0.869117	Not sig
334	Q9H1B7	334Q9H1B7	IRF2BPL	684060	635660	551690	526040	466440	476350	-0.313016	19.0717	-4.47075		0.00177956	0.00710707	2.14831	-2.0121	Not sig
335	Q5VSL9	335Q5VSL9	STRIP1	4017300	3512200	3506600	3509600	3531200	3879900	0.00754167	21.8085	0.107974		0.916516	0.940323	0.0267228	-7.73387	Not sig
335	Q9GZR1	335Q9GZR1	SENP6	323650	314090	284420	287950	296710	294470	-0.0165235	18.1941	-0.28713		0.780873	0.8338	0.0789382	-7.69461	Not sig
335	Q9NQQ7	335Q9NQQ7	SLC35C2	393610	346730	344220	361100	355470	365340	0.0383771	18.4596	0.635698		0.541668	0.63201	0.199276	-7.5202	Not sig
335	Q9Y3F4	335Q9Y3F4	STRAP	1608700	1602200	1200100	1281200	1080800	1134000	-0.291797	20.3106	-3.13204		0.0129199	0.0319322	1.49577	-4.10386	Not sig
574	Q86V48	574Q86V48	LUZP1	8294800	8362800	6828400	5126000	5159700	5271700	-0.625754	22.6137	-8.81415		1.44667e-05	0.000201048	3.6967	3.19622	Down
336	Q58WW2	336Q58WW2	DCAF6	374300	334390	300630	408110	339580	371650	0.193566	18.4302	2.66989		0.0268518	0.0567782	1.24582	-4.85392	Not sig
336	Q9NQ29	336Q9NQ29	LUC7L	426460	393180	345530	392710	380630	387940	0.0350177	18.5644	0.555765		0.592663	0.676124	0.169974	-7.57118	Not sig
336	Q9UHV7	336Q9UHV7	MED13	605210	495440	377530	536300	454510	519660	0.0804133	18.9124	0.644659		0.536117	0.627751	0.202213	-7.5141	Not sig
337	O95365	337O95365	ZBTB7A	2262500	2100100	1954700	2240500	2116400	2176800	0.0754737	21.0277	1.38176		0.202195	0.286988	0.542137	-6.77988	Not sig
337	Q96F63	337Q96F63	CCDC97	216880	221360	189040	267340	274330	278920	0.431053	17.8728	6.86822		9.53721e-05	0.000794446	3.09994	1.1476	Not sig
337	Q9UHE8	337Q9UHE8	STEAP1	57949	51456	52038	67693	48555	65659	0.204378	15.7841	2.3062		0.0480787	0.0911342	1.04032	-5.43706	Not sig
338	Q99590	338Q99590	SCAF11	4434000	4121400	4181700	4022200	4373600	3841800	-0.0599073	21.988	-0.770908		0.461603	0.557748	0.253562	-7.42002	Not sig
338	Q9BYK8	338Q9BYK8	HELZ2	906080	865250	884760	842720	887340	937400	0.04715	19.7614	0.734989		0.482085	0.577081	0.238763	-7.4483	Not sig
338	Q9HCN4	338Q9HCN4	GPN1	3194600	2732300	2484300	2175900	2282600	2183400	-0.314004	21.2417	-3.66058		0.0057412	0.017209	1.76424	-3.25613	Not sig
339;305	P08670	339;305P08670	VIM;GFAP	913340	880620	873440	971390	939450	1027700	0.186116	19.8358	3.53993		0.00688853	0.0198481	1.70228	-3.44773	Not sig
339	O95747	339O95747	OXSR1	410460	359330	310610	328210	300510	349690	-0.111214	18.3825	-1.46341		0.179247	0.26129	0.582877	-6.67526	Not sig
339	P17612	339P17612	PRKACA	1265200	1202800	1118600	1331100	1386200	1416500	0.239318	20.2933	4.14028		0.00283722	0.0101084	1.99532	-2.50974	Not sig
339	Q8NCJ5	339Q8NCJ5	SPRYD3	50692	49290	46468	38733	45387	41782	-0.201265	15.4475	-2.02376		0.0754437	0.130701	0.883723	-5.87622	Not sig
33	Q9Y3Z3	33Q9Y3Z3	SAMHD1	253520	263810	241530	259560	227770	222960	-0.0707762	17.9022	-1.02083		0.335444	0.436351	0.360164	-7.19218	Not sig
340	Q659C4	340Q659C4	LARP1B	615490	665530	646980	624030	606780	577960	-0.0552718	19.2458	-0.797505		0.446813	0.543804	0.264558	-7.39833	Not sig
341	P28715	341P28715	ERCC5	127710	132380	124510	144830	138850	152610	0.21789	17.0645	3.97534		0.00360222	0.0121027	1.91712	-2.76337	Not sig
24	P61289	24P61289	PSME3	1625200	1501700	1321800	955630	821970	796420	-0.74942	20.1055	-9.10362		1.12513e-05	0.000165561	3.78104	3.46904	Down
48;48;48;48;48;48	Q71U36	48;48;48;48;48;48Q71U36	TUBA1A;TUBA1B;TUBA3E;TUBA1C	2183600	1808100	1671300	911760	1054600	1015900	-0.883705	20.3822	-9.10687		1.12201e-05	0.000165396	3.78148	3.47206	Down
341	Q8N556	341Q8N556	AFAP1	466440	454250	462440	453450	477450	513040	0.0976438	18.8454	1.44868		0.183209	0.26551	0.575919	-6.69439	Not sig
341	Q96G23	341Q96G23	CERS2	1043500	1100100	1098900	1194100	1004400	1215200	0.106368	20.0777	1.46373		0.179162	0.261212	0.583006	-6.67484	Not sig
342	Q6PL18	342Q6PL18	ATAD2	698800	622970	1008600	574840	622790	696150	-0.235505	19.4028	-1.29923		0.227918	0.317012	0.498924	-6.88172	Not sig
79	P50747	79P50747	HLCS	517980	458020	432660	279190	275700	323830	-0.640913	18.5022	-9.22109		1.01795e-05	0.000152231	3.8175	3.57766	Down
709	Q14671	709Q14671	PUM1	1391500	1290700	1099600	736730	770130	793990	-0.672345	19.9099	-9.27984		9.6862e-06	0.000148624	3.82791	3.63154	Down
343	O75676	343O75676	RPS6KA4	733210	758850	673370	766160	728220	835700	0.154838	19.5142	2.76984		0.022894	0.0497603	1.30312	-4.69189	Not sig
343	P01889	343P01889	HLA-B	124710	142480	147420	85572	91711	101440	-0.543691	16.7855	-5.40302		0.000520014	0.00283722	2.54711	-0.68962	Not sig
343	Q8N6T3	343Q8N6T3	ARFGAP1	1090400	1007100	866060	989020	966550	1020500	0.0624724	19.9135	0.950431		0.368072	0.467236	0.330463	-7.26163	Not sig
343	Q9BQP7	343Q9BQP7	MGME1	584550	618970	663060	724060	703080	812450	0.311895	19.3786	3.84599		0.00435558	0.0139724	1.85473	-2.96455	Not sig
344	Q15942	344Q15942	ZYX	1193900	1077300	994540	915110	877770	958200	-0.202307	19.9305	-3.48198		0.00752347	0.0211894	1.67388	-3.54023	Not sig
344	Q8N7R7	344Q8N7R7	CCNYL1	1548400	1453900	1483500	1639400	1542400	1622100	0.136253	20.5646	2.48643		0.0360168	0.0721296	1.14189	-5.14976	Not sig
344	Q9NVF7	344Q9NVF7	FBXO28	658330	684960	679800	746130	629680	703430	0.0837138	19.3844	1.3168		0.222222	0.310371	0.508119	-6.86038	Not sig
345	Q9HCI7	345Q9HCI7	MSL2	319240	319710	334050	396950	387530	414040	0.344081	18.4543	5.20191		0.000670962	0.00341503	2.46661	-0.964529	Not sig
345	Q9Y6M4	345Q9Y6M4	CSNK1G3	496240	460180	429530	451080	435180	486510	0.0223443	18.8092	0.415939		0.687735	0.758788	0.11988	-7.64486	Not sig
229	Q15555	229Q15555	MAPRE2	1089700	924010	888730	603640	583000	633070	-0.631215	19.5415	-9.41717		8.63322e-06	0.000135747	3.86727	3.75636	Down
347	Q07617	347Q07617	SPAG1	52834	61726	56343	50099	44678	47753	-0.210337	15.6633	-2.73791		0.0240892	0.0519749	1.28421	-4.7437	Not sig
513	Q8TEV9	513Q8TEV9	SMCR8	2749100	2139000	2230800	1205300	1199900	1372800	-0.880803	20.7194	-9.46953		8.26565e-06	0.00013147	3.88117	3.80354	Down
349	Q12792	349Q12792	TWF1	171710	146090	143740	202550	186510	168340	0.306546	17.3586	3.57888		0.00649371	0.018962	1.72212	-3.38572	Not sig
349	Q15696	349Q15696	ZRSR2	639700	652290	626370	740250	710200	772990	0.261181	19.3969	5.13475		0.000731499	0.00362892	2.44022	-1.05761	Not sig
349	Q8IY22	349Q8IY22	CMIP	1945900	1786000	1700300	1628900	1631400	1782600	-0.0674438	20.7351	-1.14521		0.283271	0.379549	0.420732	-7.06021	Not sig
349	Q96AP0	349Q96AP0	ACD	843740	798200	817180	865850	801610	915050	0.117735	19.677	1.99881		0.0784865	0.135093	0.869367	-5.91414	Not sig
34	P02786	34P02786	TFRC	539160	578900	508260	664870	624500	684010	0.318702	19.1918	5.63352		0.000390974	0.00226838	2.64428	-0.38151	Not sig
685	O14617	685O14617	AP3D1	664210	630220	632590	401430	388390	351400	-0.719215	18.9171	-9.5005		8.0564e-06	0.000129894	3.88641	3.83134	Down
35;35	P0DP91;Q03468	35;35P0DP91;Q03468	ERCC6	52103	55795	64291	47368	39376	50395	-0.252847	15.6319	-2.33881		0.0456315	0.0874799	1.05809	-5.3854	Not sig
350	Q00587	350Q00587	CDC42EP1	85333	67067	44241	70246	50433	54189	-0.0580183	15.882	-0.310528		0.763621	0.819939	0.0862184	-7.6869	Not sig
350	Q92547	350Q92547	TOPBP1	126920	116610	91851	108740	105670	104620	-0.032004	16.7281	-0.34715		0.736899	0.799146	0.0973738	-7.67363	Not sig
350	Q9UNY4	350Q9UNY4	TTF2	319110	358880	269850	319700	271580	303610	-0.0277649	18.2256	-0.323353		0.754223	0.812172	0.0903521	-7.68241	Not sig
36	P50443	36P50443	SLC26A2	1031400	1012200	1042200	684910	631350	635660	-0.615486	19.6436	-9.62308		7.28404e-06	0.000118599	3.92592	3.9406	Down
351	Q7Z6J6	351Q7Z6J6	FRMD5	663000	637500	633740	692660	626220	692830	0.0996859	19.3304	1.92237		0.0885542	0.149502	0.825352	-6.0292	Not sig
351	Q96NB3	351Q96NB3	ZNF830	2857400	2818300	2582500	2950300	2883500	2767500	0.0825432	21.4222	1.4054		0.195302	0.279414	0.553752	-6.74997	Not sig
351	Q96PV6	351Q96PV6	LENG8	2762600	2567900	2561800	3629200	3330200	3502700	0.423318	21.5284	7.89273		3.37644e-05	0.000366083	3.43642	2.27562	Not sig
351	Q9NRH2	351Q9NRH2	SNRK	1173300	1017700	932750	682390	737740	720530	-0.494001	19.7158	-6.23289		0.000192498	0.00133654	2.87402	0.385603	Not sig
351	Q9NRX5	351Q9NRX5	SERINC1	50914	34619	43501	49727	45264	39999	0.140802	15.4174	1.02858		0.331993	0.432612	0.363901	-7.18431	Not sig
185	P18433	185P18433	PTPRA	102500	95884	80365	52071	49172	59977	-0.754611	16.119	-9.7096		6.78829e-06	0.000111851	3.95136	4.01699	Down
352	Q9UGV2	352Q9UGV2	NDRG3	119230	125690	106500	94537	94656	110880	-0.211345	16.7217	-2.86314		0.0197381	0.0442647	1.35394	-4.5404	Not sig
353	P30305	353P30305	CDC25B	93119	93298	91897	108790	90702	98905	0.117428	16.5522	1.88185		0.0943806	0.157142	0.803707	-6.08951	Not sig
354	Q96K21	354Q96K21	ZFYVE19	396260	357850	379310	319680	342900	348780	-0.129505	18.4479	-1.79983		0.107296	0.173775	0.760013	-6.20987	Not sig
354	Q96NA2	354Q96NA2	RILP	262890	281590	271230	289260	269020	299030	0.120132	18.0914	2.0368		0.0739001	0.128756	0.890233	-5.85634	Not sig
3556	Q96Q15	3556Q96Q15	SMG1	325080	337830	252510	418840	335660	397310	0.380432	18.3724	4.09598		0.00302393	0.0106179	1.97396	-2.57753	Not sig
355	Q658Y4	355Q658Y4	FAM91A1	1029800	1026400	899560	1047100	1124600	1250000	0.249223	20.0099	3.4437		0.00797641	0.0221254	1.65511	-3.60147	Not sig
356	P06400	356P06400	RB1	490510	467900	406380	370160	394260	374250	-0.224585	18.661	-3.13093		0.0129422	0.0319682	1.49528	-4.10565	Not sig
357	P13747	357P13747	HLA-E	849720	884440	764210	1096400	988040	1088000	0.390811	19.8352	6.94226		8.81454e-05	0.000754219	3.1225	1.23316	Not sig
357	Q04656	357Q04656	ATP7A	414970	395910	386410	577960	518660	551040	0.498139	18.8374	9.54287		7.77962e-06	0.000125923	3.89989	3.86925	Not sig
357	Q52LW3	357Q52LW3	ARHGAP29	122700	121480	111620	113260	118610	127240	0.0307006	16.8613	0.479686		0.643524	0.721037	0.142043	-7.61376	Not sig
357	Q8N554	357Q8N554	ZNF276	3072200	3151100	2970200	3640300	3204200	3595500	0.201663	21.6404	3.81928		0.00453109	0.0143918	1.84189	-3.00633	Not sig
357	Q8TBZ3	357Q8TBZ3	WDR20	810740	835380	916490	829730	786740	826180	-0.0228251	19.6712	-0.294483		0.775437	0.829605	0.0811288	-7.69225	Not sig
358	P51991	358P51991	HNRNPA3	88803	91043	83247	95250	67959	84230	-0.0800845	16.3761	-1.01909		0.336222	0.437226	0.359294	-7.19395	Not sig
358	Q92994	358Q92994	BRF1	352250	346160	299840	444730	378610	416260	0.346844	18.4995	5.55085		0.000432724	0.00246184	2.60874	-0.491164	Not sig
436	Q13045	436Q13045	FLII	5240700	4679700	4305700	2980600	3000300	2984500	-0.663472	21.8503	-9.84107		6.10499e-06	0.000105432	3.97703	4.13194	Down
35	Q01650	35Q01650	SLC7A5	424080	440870	433420	478980	436200	422960	0.0680943	18.7449	0.948993		0.368763	0.467969	0.329783	-7.26301	Not sig
35	Q8WVV9	35Q8WVV9	HNRNPLL	1534400	1682200	1642700	1814800	1619900	1887400	0.168211	20.6879	2.48873		0.0358841	0.0718989	1.14328	-5.14606	Not sig
35	Q9GZS1	35Q9GZS1	POLR1E	667150	606700	601290	598610	522640	545540	-0.138846	19.1692	-2.3017		0.0484263	0.0916879	1.03769	-5.44418	Not sig
35	Q9H4A6	35Q9H4A6	GOLPH3	404170	407070	409710	499800	482610	524180	0.339041	18.7891	5.84193		0.000303976	0.00187683	2.72657	-0.109263	Not sig
35	Q9Y4H4	35Q9Y4H4	GPSM3	543800	513290	478680	355980	343100	385230	-0.467045	18.7132	-8.70167		1.59802e-05	0.00021555	3.66645	3.08819	Not sig
360	Q16566	360Q16566	CAMK4	257770	266950	232000	262630	257000	264640	0.0888903	17.9738	1.55664		0.155873	0.233357	0.631979	-6.55147	Not sig
360	Q9BVA0	360Q9BVA0	KATNB1	294570	294180	270980	281780	255660	248960	-0.085039	18.0596	-1.27451		0.236144	0.3262	0.486516	-6.91142	Not sig
360	Q9H3C7	360Q9H3C7	GGNBP2	222020	216210	213670	207530	227190	229120	0.0405282	17.7396	0.578514		0.577886	0.663531	0.178139	-7.55731	Not sig
361;352	Q9H2X6	361;352Q9H2X6	HIPK2;HIPK1	1036600	1049500	1001600	749620	784370	768190	-0.378409	19.7648	-6.32297		0.000173741	0.00123747	2.90746	0.496756	Not sig
361	O76021	361O76021	RSL1D1	64640000	59772000	63731000	64754000	63027000	67522000	0.00268681	25.9217	0.0403822		0.968719	0.976407	0.0103691	-7.73946	Not sig
361	O95677	361O95677	EYA4	624970	431590	418130	435650	425350	417470	-0.156166	18.7953	-1.22978		0.251656	0.344171	0.463225	-6.96415	Not sig
362	Q9H5J0	362Q9H5J0	ZBTB3	288540	296790	268870	367900	291930	361070	0.290538	18.2399	4.23516		0.00247757	0.00910207	2.04086	-2.3654	Not sig
362	Q9H6X2	362Q9H6X2	ANTXR1	2656800	2941300	2648300	3740900	3168800	3852600	0.388353	21.5815	5.46427		0.000481717	0.00268144	2.57163	-0.607024	Not sig
362	Q9UHB6	362Q9UHB6	LIMA1	436810	399160	391320	382790	381870	383800	-0.0592507	18.5929	-1.01209		0.33937	0.440348	0.356204	-7.20102	Not sig
363	P49674	363P49674	CSNK1E	3180300	3144200	2826700	2542600	2670900	2761300	-0.177658	21.4395	-2.93259		0.0176818	0.0406695	1.39073	-4.42757	Not sig
363	Q99728	363Q99728	BARD1	378500	356810	345660	308870	302310	316880	-0.182714	18.3522	-3.5526		0.00675738	0.0195796	1.7082	-3.42754	Not sig
364	O60502	364O60502	MGEA5	3832800	3314200	3097800	3109700	3175900	3052600	-0.110437	21.6336	-1.48523		0.173513	0.25455	0.594227	-6.64668	Not sig
365	Q14694	365Q14694	USP10	697710	720510	626040	685010	642310	654560	0.00544302	19.3559	0.0969366		0.925019	0.945755	0.0242212	-7.73513	Not sig
365	Q15554	365Q15554	TERF2	396880	424570	371830	450820	403170	462560	0.178385	18.6711	3.1035		0.0135101	0.032986	1.48167	-4.15011	Not sig
365	Q6VN20	365Q6VN20	RANBP10	139140	154230	117680	119620	110600	121610	-0.19524	16.9472	-2.72106		0.0247453	0.0530854	1.27503	-4.77102	Not sig
365	Q9NQZ2	365Q9NQZ2	UTP3	3583800	3971300	3702000	3835500	4021300	4394700	0.13002	21.8909	1.74745		0.116393	0.185954	0.730595	-6.2855	Not sig
366	P05455	366P05455	SSB	12332000	12808000	11625000	12866000	11742000	11100000	-0.113516	23.5204	-1.81981		0.104006	0.169778	0.770118	-6.18077	Not sig
367	Q12874	367Q12874	SF3A3	130240	118480	137530	159150	137880	156980	0.281015	17.0934	3.65939		0.00575149	0.0172105	1.76421	-3.25802	Not sig
367	Q13530	367Q13530	SERINC3	333490	299420	273470	290280	273690	320470	0.0162356	18.1849	0.244038		0.812976	0.858762	0.0661271	-7.70727	Not sig
367	Q8TCT9	367Q8TCT9	HM13	597750	520920	468440	672600	632690	617120	0.324571	19.1524	4.33394		0.00215447	0.00823004	2.0846	-2.21636	Not sig
367	Q9Y613	367Q9Y613	FHOD1	1094500	1030000	1023300	785900	865920	862940	-0.279129	19.841	-4.09635		0.0030223	0.0106166	1.97401	-2.57696	Not sig
368	Q8IXJ6	368Q8IXJ6	SIRT2	535300	537130	514730	478290	469130	515460	-0.0827459	18.9533	-1.53945		0.159967	0.238276	0.622919	-6.57463	Not sig
368	Q9H814	368Q9H814	PHAX	68374	69921	63165	79302	59089	72038	0.108947	16.0636	1.64404		0.13648	0.211368	0.67496	-6.43161	Not sig
369	Q96NE9	369Q96NE9	FRMD6	349760	292380	309790	263510	245330	271970	-0.236998	18.1341	-3.29752		0.00998764	0.0264256	1.57797	-3.83637	Not sig
36	O00559	36O00559	EBAG9	554150	586580	523220	548110	524760	564900	0.014527	19.0689	0.26421		0.797897	0.847484	0.0718687	-7.7016	Not sig
36	P29590	36P29590	PML	4475200	4489900	4355400	5307500	5085200	5543900	0.247363	22.2063	4.72468		0.00125709	0.00549924	2.2597	-1.63977	Not sig
36	Q8N6S5	36Q8N6S5	ARL6IP6	79369	79686	76295	86222	74462	79886	0.0615523	16.2739	1.09286		0.304392	0.401784	0.396007	-7.11716	Not sig
77	Q15397	77Q15397	KIAA0020	4221800	4264200	4371900	2843900	2647300	2620500	-0.662305	21.7041	-10.0579		5.1383e-06	9.26543e-05	4.03313	4.31864	Down
370	P55197	370P55197	MLLT10	291010	293600	265880	291050	269740	270550	0.0157173	18.094	0.277527		0.787991	0.839555	0.0759511	-7.69761	Not sig
370	Q5F1R6	370Q5F1R6	DNAJC21	537340	514400	401120	407120	341300	400720	-0.295967	18.7104	-3.45277		0.00786655	0.0219096	1.65937	-3.58695	Not sig
371	O75052	371O75052	NOS1AP	437060	432990	353980	422030	438260	454150	0.142613	18.6875	2.03513		0.0740958	0.129042	0.889268	-5.85889	Not sig
70	Q9UM11	70Q9UM11	FZR1	709980	817640	728390	454560	424870	483830	-0.681356	19.1513	-10.0797		5.05097e-06	9.16066e-05	4.03807	4.3372	Down
371	Q6P6C2	371Q6P6C2	ALKBH5	480610	480040	438950	548220	452490	504510	0.131542	18.8816	2.18421		0.0584387	0.106681	0.971913	-5.62875	Not sig
371	Q8IXU6	371Q8IXU6	SLC35F2	225900	218540	208900	293090	252050	278780	0.371763	17.9079	6.96907		8.56796e-05	0.000742947	3.12904	1.26397	Not sig
372	A8CG34	372A8CG34	POM121C	568090	518960	486230	549720	514820	622770	0.13488	19.0468	2.00089		0.0782279	0.134732	0.870529	-5.91098	Not sig
372	Q9H2G2	372Q9H2G2	SLK	969160	836940	817150	813170	821840	704280	-0.119119	19.6527	-1.33827		0.215424	0.302333	0.519514	-6.83406	Not sig
373	O94929	373O94929	ABLIM3	487710	303820	570320	496630	350580	441530	0.000268999	18.7202	0.00121078		0.999062	0.99991	3.92159e-05	-7.74036	Not sig
394	P26045	394P26045	PTPN3	450140	481850	443930	248730	268290	243570	-0.825255	18.379	-10.1825		4.66078e-06	8.60733e-05	4.06513	4.42423	Down
373	Q08209	373Q08209	PPP3CA	67017	58481	64652	59100	58506	54649	-0.0735683	15.8892	-0.855111		0.415887	0.514828	0.288338	-7.34919	Not sig
374	Q15276	374Q15276	RABEP1	387260	342170	318220	374840	344350	379030	0.107336	18.4446	1.81308		0.105103	0.171062	0.766848	-6.19059	Not sig
375	Q63ZY3	375Q63ZY3	KANK2	476770	432980	395160	419120	468120	492970	0.120816	18.768	1.54755		0.158025	0.235767	0.627517	-6.56373	Not sig
376	O96028	376O96028	WHSC1	157000	154300	153550	106690	91902	135670	-0.458468	16.9904	-4.76211		0.00119526	0.0052934	2.27626	-1.58565	Not sig
376	Q9HD26	376Q9HD26	GOPC	118510	100170	97954	90415	86123	118340	-0.103574	16.6226	-1.00473		0.342705	0.443978	0.352638	-7.20841	Not sig
376	Q9Y6R9	376Q9Y6R9	CCDC61	886400	839490	805810	713810	715170	746180	-0.168901	19.581	-3.20427		0.0115427	0.0294007	1.53164	-3.98693	Not sig
377	Q8TF42	377Q8TF42	UBASH3B	1407200	1281200	1246100	1247300	1083000	1234200	-0.114928	20.2519	-1.97444		0.081571	0.139356	0.855874	-5.95101	Not sig
2236	Q14315	2236Q14315	FLNC	4669300	4239600	3170700	1371400	1388500	979870	-1.67101	21.0855	-10.2236		4.51401e-06	8.41154e-05	4.07512	4.45886	Down
378	Q96CB8	378Q96CB8	INTS12	576560	572180	491540	516630	511200	539270	-0.0270481	19.0277	-0.461285		0.656143	0.731065	0.136044	-7.62317	Not sig
102	P54105	102P54105	CLNS1A	12761000	11929000	9979700	6651200	7051500	6804800	-0.800841	23.0832	-10.2308		4.4887e-06	8.3833e-05	4.07658	4.46494	Down
29	Q12797	29Q12797	ASPH	807210	873620	929930	499800	433510	481890	-0.84619	19.2856	-10.2925		4.2795e-06	8.04721e-05	4.09435	4.51659	Down
37	Q03135	37Q03135	CAV1	9626400	8852100	8617900	9311900	8809500	9923300	-0.0207972	23.1287	-0.353304		0.732444	0.794733	0.0997789	-7.67126	Not sig
37	Q86U90	37Q86U90	YRDC	321640	306190	282340	242930	223730	257880	-0.296681	18.0342	-5.54574		0.00043546	0.0024757	2.6063	-0.497974	Not sig
37	Q99567	37Q99567	NUP88	2051000	2123000	2014000	2578500	2488500	2444600	0.305463	21.1136	5.26785		0.000616788	0.00322048	2.49208	-0.873764	Not sig
380	Q15910	380Q15910	EZH2	1161600	1400000	1236600	1252900	1054700	1257800	-0.0625137	20.2222	-0.734738		0.48223	0.577096	0.238752	-7.44849	Not sig
381	Q13555	381Q13555	CAMK2G	284590	283930	247920	381810	309600	349460	0.388194	18.2211	6.01455		0.00024785	0.00161484	2.79187	0.111744	Not sig
381	Q92625	381Q92625	ANKS1A	1671000	1728400	1401600	1223300	1231800	1237200	-0.340635	20.4118	-5.16525		0.000703297	0.00352503	2.45284	-1.01525	Not sig
381	Q9H5I1	381Q9H5I1	SUV39H2	426160	408070	507140	413930	377790	443760	-0.0739277	18.7077	-0.712031		0.495479	0.58843	0.230305	-7.46575	Not sig
382	O94876	382O94876	TMCC1	820120	909680	780800	983160	914150	952290	0.227503	19.7679	3.69397		0.00546079	0.0165731	1.7806	-3.20336	Not sig
382	Q12906	382Q12906	ILF3	13947000	14331000	12966000	15793000	13973000	14805000	0.0546483	23.7534	1.10763		0.298308	0.395715	0.402618	-7.10128	Not sig
383;383	G9CGD6	383;383G9CGD6	CNKSR3	207630	169360	172700	208210	214310	228890	0.277283	17.5927	3.38108		0.00878022	0.0238392	1.62271	-3.7019	Not sig
383	Q6RFH5	383Q6RFH5	WDR74	2503600	2605600	2640200	2623600	2629500	2548900	0.03021	21.3095	0.454816		0.660608	0.734946	0.133745	-7.62639	Not sig
383	Q9UQ80	383Q9UQ80	PA2G4	113270	114970	110600	92228	83852	110940	-0.243589	16.6546	-3.07403		0.014149	0.0341725	1.46632	-4.19789	Not sig
383	Q9Y4P1	383Q9Y4P1	ATG4B	603790	656960	553240	563740	832230	660280	0.209398	19.2841	1.44277		0.184822	0.267433	0.572785	-6.70205	Not sig
384	Q16254	384Q16254	E2F4	90292	77068	75004	85433	62283	80416	-0.055435	16.2565	-0.680427		0.514297	0.606503	0.217167	-7.48897	Not sig
384	Q86SQ0	384Q86SQ0	PHLDB2	23218	25847	20915	20385	13659	19662	-0.27769	14.3198	-2.52193		0.0340249	0.0688589	1.16204	-5.09272	Not sig
384	Q8IU81	384Q8IU81	IRF2BP1	2131000	2113700	1773900	1990600	1642000	1655100	-0.166733	20.8401	-2.09284		0.0676033	0.120001	0.920817	-5.77041	Not sig
386	P18031	386P18031	PTPN1	1392600	1362600	1383300	871720	846730	942680	-0.599085	20.082	-10.5036		3.64122e-06	7.26044e-05	4.13904	4.6913	Down
385	Q9HAW0	385Q9HAW0	BRF2	369520	343750	338750	316470	318500	345050	-0.0627772	18.3681	-1.10125		0.300926	0.398675	0.399381	-7.10816	Not sig
385	Q9UEW8	385Q9UEW8	STK39	2051600	2014600	1662800	1788100	1770500	1839900	-0.0452466	20.818	-0.677049		0.516334	0.60847	0.215761	-7.49139	Not sig
386	P40692	386P40692	MLH1	363540	336580	345810	333340	300240	272050	-0.174688	18.3031	-2.05179		0.0721614	0.126313	0.898552	-5.83342	Not sig
386	Q01813	386Q01813	PFKP	458040	373490	378620	383100	353640	326650	-0.142791	18.5248	-1.63135		0.139153	0.214271	0.669037	-6.44923	Not sig
386	Q6UWZ7	386Q6UWZ7	FAM175A	614920	732310	652650	831430	716960	855280	0.30816	19.478	3.94667		0.00375632	0.0125034	1.90297	-2.80779	Not sig
573	P17812	573P17812	CTPS1	1149000	1178900	1069900	724650	626700	759280	-0.650566	19.7744	-10.6027		3.37869e-06	6.87262e-05	4.16288	4.7722	Down
386	Q9C0E8	386Q9C0E8	LNP	224160	261900	240400	340430	238350	322450	0.334903	18.0378	3.12297		0.0131043	0.0322626	1.4913	-4.11854	Not sig
386	Q9Y3X0	386Q9Y3X0	CCDC9	1775200	1778500	1718500	1605800	1486700	1785700	-0.0786093	20.6889	-1.27636		0.235519	0.325717	0.487159	-6.9092	Not sig
387	O95243	387O95243	MBD4	1200600	1232000	1249400	1375700	1320400	1395300	0.185567	20.3039	3.01071		0.0156304	0.0368129	1.434	-4.30067	Not sig
387	Q9H0E9	387Q9H0E9	BRD8	793970	730660	670380	726800	706260	745000	0.0442713	19.476	0.772137		0.460913	0.557077	0.254085	-7.41903	Not sig
388	Q9Y2X7	388Q9Y2X7	GIT1	755540	880720	799050	612170	701050	616810	-0.297178	19.4612	-3.09867		0.0136127	0.0331581	1.47941	-4.15794	Not sig
389	O43318	389O43318	MAP3K7	154000	167350	158430	171060	153520	140180	-0.00590924	17.2582	-0.0662012		0.948745	0.962858	0.0164376	-7.73792	Not sig
389	P17480	389P17480	UBTF	5808200	5687400	6931900	4812500	5337100	5089900	-0.28627	22.4153	-2.64185		0.0280825	0.0588976	1.2299	-4.89929	Not sig
389	P55010	389P55010	EIF5	2058000	2152500	1955100	2146200	1873600	2091800	0.0121455	20.962	0.224083		0.827973	0.869693	0.0606339	-7.71245	Not sig
38	O60551	38O60551	NMT2	1025600	1005100	900030	957480	911260	944080	-0.004829	19.8685	-0.0937435		0.92748	0.947317	0.0235048	-7.73547	Not sig
38	P30050	38P30050	RPL12	1247500	1264400	1257500	1011700	1012900	1050700	-0.262687	20.1177	-4.51416		0.00167578	0.00680116	2.16742	-1.94782	Not sig
390	O95793	390O95793	STAU1	433930	446650	461340	391450	363190	412220	-0.169746	18.6703	-2.5574		0.032146	0.065831	1.18157	-5.03563	Not sig
390	Q8WXI2	390Q8WXI2	CNKSR2	227640	203860	216380	253480	233050	223140	0.153982	17.7907	2.07269		0.0698048	0.122944	0.910292	-5.80139	Not sig
391	O43463	391O43463	SUV39H1	280600	252850	264040	259120	250170	287240	0.045252	18.0227	0.699373		0.502963	0.594836	0.225602	-7.47516	Not sig
391	Q9H211	391Q9H211	CDT1	185330	206970	189280	254570	232130	225510	0.317492	17.7143	4.3232		0.00218729	0.00832845	2.07944	-2.2325	Not sig
20	P31350	20P31350	RRM2	925870	827400	795310	529650	505180	485230	-0.705585	19.3174	-10.6891		3.16665e-06	6.63469e-05	4.17818	4.84225	Down
393	Q13547	393Q13547	HDAC1	15465000	15145000	12630000	13085000	12364000	12967000	-0.230147	23.7022	-3.33646		0.00940474	0.0251098	1.60016	-3.77366	Not sig
394;394	O95239	394;394O95239	KIF4A;KIF4B	170590	183770	179570	156260	130810	149180	-0.253631	17.2986	-3.62366		0.00606916	0.0179509	1.74591	-3.31462	Not sig
394	Q0JRZ9	394Q0JRZ9	FCHO2	504870	538020	484350	444710	443580	416670	-0.188524	18.841	-2.73495		0.0242033	0.0521802	1.28249	-4.7485	Not sig
394	Q8N7H5	394Q8N7H5	PAF1	262660	330870	314880	365740	288290	357090	0.191067	18.2771	1.77234		0.111985	0.180061	0.74458	-6.2497	Not sig
394	Q92769	394Q92769	HDAC2	4603700	4335600	4074800	4268600	3684900	4101300	-0.111663	21.9948	-2.04271		0.0732101	0.127878	0.893205	-5.84732	Not sig
94	Q99618	94Q99618	CDCA3	503990	465840	447460	324050	282540	294640	-0.613211	18.5264	-10.7231		3.08732e-06	6.50861e-05	4.18651	4.86966	Down
396	Q5VYV7	396Q5VYV7	SLX4IP	330480	338100	316720	345340	350360	341750	0.112135	18.3605	1.80738		0.106041	0.172181	0.764015	-6.19889	Not sig
396	Q96HA1	396Q96HA1	POM121	233790	240870	226400	247370	229230	265980	0.0965788	17.8801	1.78816		0.109263	0.176235	0.753909	-6.22681	Not sig
397	P78344	397P78344	EIF4G2	1001600	950470	872260	1162600	1139300	985090	0.257467	19.9483	3.1286		0.0129895	0.0320564	1.49409	-4.10943	Not sig
397	Q01831	397Q01831	XPC	4626300	4523100	5509000	5585000	5574500	5601100	0.191006	22.3156	1.90142		0.0915221	0.15328	0.814516	-6.06044	Not sig
397	Q14527	397Q14527	HLTF	445820	423650	456410	437520	379820	464890	-0.0102623	18.7288	-0.13869		0.892917	0.922532	0.0350185	-7.72965	Not sig
397	Q96BT3	397Q96BT3	CENPT	258350	248580	257470	331980	330520	373130	0.463095	18.1799	7.30418		6.04925e-05	0.000562349	3.24999	1.64207	Not sig
207	Q9UDT6	207Q9UDT6	CLIP2	146070	147390	138460	94469	80981	100220	-0.631415	16.7982	-10.7613		3.00083e-06	6.39618e-05	4.19408	4.90037	Down
39	O43491	39O43491	EPB41L2	1184100	1194300	1015700	1287100	1242800	1286700	0.202686	20.1899	3.5304		0.00698894	0.0200674	1.69751	-3.46292	Not sig
39	Q8TDD1	39Q8TDD1	DDX54	4337300	4297600	3890100	3912200	3812700	4216200	-0.0704245	21.9621	-1.26465		0.239491	0.330215	0.481203	-6.92315	Not sig
39	Q9Y5A9	39Q9Y5A9	YTHDF2	258060	252500	228740	241940	235500	236610	-0.0250498	17.8845	-0.436526		0.673307	0.745875	0.127334	-7.63528	Not sig
3	O75531	3O75531	BANF1	528150	439030	514700	682940	753080	627400	0.522703	19.1533	4.79099		0.0011498	0.00514449	2.28866	-1.54402	Not sig
3	P55072	3P55072	VCP	1326900	1267700	1247400	1432300	1339400	1301900	0.117882	20.3323	1.9824		0.0805506	0.13807	0.859901	-5.93898	Not sig
3	Q9GZT5	3Q9GZT5	WNT10A	324110	314870	277660	466960	403510	413700	0.527527	18.4577	7.95793		3.17188e-05	0.000348653	3.45761	2.34353	Not sig
400	Q8N5Y2	400Q8N5Y2	MSL3	1310300	1293700	1357200	1562800	1300100	1498100	0.172363	20.4005	2.40558		0.0410004	0.0802225	1.0957	-5.27915	Not sig
401	P51116	401P51116	FXR2	271990	257950	255510	285380	227590	245010	-0.0236186	17.9695	-0.313685		0.761304	0.818196	0.0871428	-7.68581	Not sig
401	P98082	401P98082	DAB2	276740	261300	240870	208860	205450	189260	-0.334321	17.7988	-4.99829		0.000873562	0.00416836	2.38004	-1.24869	Not sig
401	Q14247	401Q14247	CTTN	3767300	3201900	3082500	2225500	2594900	2204800	-0.497859	21.4129	-5.02661		0.000841791	0.00403542	2.39411	-1.20883	Not sig
401	Q9BS91	401Q9BS91	SLC35A5	1227300	1243300	1197500	1436300	1289000	1407500	0.20075	20.3083	3.74179		0.00508412	0.0157012	1.80407	-3.12798	Not sig
401	Q9C0C9	401Q9C0C9	UBE2O	149580	137620	121720	163620	168170	169950	0.336913	17.2064	5.28095		0.000606604	0.00318342	2.49711	-0.855808	Not sig
401	Q9UKG1	401Q9UKG1	APPL1	333450	317520	308190	296330	290150	293120	-0.0782663	18.2263	-1.47301		0.176704	0.258221	0.588008	-6.66271	Not sig
402	A6NKF1	402A6NKF1	SAC3D1	249290	234340	237290	224540	231980	264640	0.0175628	17.8758	0.251702		0.807237	0.854545	0.068265	-7.70517	Not sig
402	Q9BZH6	402Q9BZH6	WDR11	624470	623400	593420	579000	565240	610770	-0.0389118	19.1945	-0.770629		0.46176	0.557856	0.253478	-7.42025	Not sig
402	Q9Y519	402Q9Y519	TMEM184B	1061800	978530	1035700	871450	829750	762360	-0.27715	19.8076	-3.54711		0.00681391	0.0196961	1.70562	-3.43629	Not sig
403	Q15326	403Q15326	ZMYND11	131800	123740	100120	87262	82058	91462	-0.407732	16.6201	-5.33562		0.000566021	0.00303016	2.51853	-0.781112	Not sig
403	Q8TC92	403Q8TC92	ENOX1	174460	179920	174190	186250	147810	145540	-0.110633	17.3512	-1.27404		0.236302	0.326308	0.486372	-6.91197	Not sig
403	Q9UHK0	403Q9UHK0	NUFIP1	284220	287840	272950	300440	236800	275530	-0.0085602	18.0729	-0.127491		0.90151	0.928968	0.0319991	-7.73131	Not sig
403	Q9Y4F1	403Q9Y4F1	FARP1	419110	483480	412290	450390	442080	449510	0.0670704	18.7562	0.948265		0.369112	0.46834	0.329438	-7.2637	Not sig
404	Q96AD5	404Q96AD5	PNPLA2	251790	229690	223620	244340	233730	249190	0.0622926	17.8665	1.15658		0.278841	0.375135	0.425812	-7.04758	Not sig
405	Q3YBR2	405Q3YBR2	TBRG1	113330	95482	101100	136500	98497	112990	0.181934	16.7432	1.79811		0.107585	0.174037	0.759357	-6.21238	Not sig
405	Q8WUI4	405Q8WUI4	HDAC7	93048	92062	81379	75578	81201	78905	-0.16572	16.3454	-2.24197		0.0532851	0.0991589	1.00367	-5.53832	Not sig
405	Q9UQC2	405Q9UQC2	GAB2	138460	103210	97784	111490	108140	117540	0.0371443	16.7688	0.362329		0.72593	0.789325	0.102744	-7.66772	Not sig
406	P23588	406P23588	EIF4B	519660	473550	410730	354870	379060	324020	-0.370328	18.6303	-3.98769		0.00353794	0.0119207	1.9237	-2.74427	Not sig
407	P15151	407P15151	PVR	774080	690140	684810	584980	608730	592670	-0.224664	19.3108	-3.33163		0.00947499	0.0252717	1.59736	-3.78143	Not sig
407	Q9UBB5	407Q9UBB5	MBD2	3897100	3851300	3732900	3857800	3588500	3968500	0.00771579	21.8614	0.148201		0.885632	0.917647	0.0373245	-7.72813	Not sig
408	O00159	408O00159	MYO1C	518240	498540	512820	555430	546580	546920	0.148199	19.0145	2.52507		0.0338544	0.068598	1.16369	-5.08768	Not sig
409	Q15036	409Q15036	SNX17	1833100	1900200	1508700	2565100	2415300	2730900	0.587484	21.0103	8.27903		2.34501e-05	0.000281368	3.55073	2.67166	Not sig
409	Q8TBE7	409Q8TBE7	SLC35G2	551730	545180	521510	502820	432990	479370	-0.160539	18.9444	-2.92087		0.0180126	0.0413268	1.38377	-4.44661	Not sig
409	Q96AJ1	409Q96AJ1	CLUAP1	372710	348710	333730	330970	314140	313640	-0.0944902	18.3565	-1.7172		0.121967	0.192992	0.714461	-6.32869	Not sig
409	Q96KM6	409Q96KM6	ZNF512B	92018	77543	103170	95085	97442	153820	0.349953	16.6214	1.91621		0.0894176	0.150571	0.822259	-6.03841	Not sig
4108	Q8WXH0	4108Q8WXH0	SYNE2	379990	370420	338090	320810	320320	353890	-0.0906987	18.4049	-1.64389		0.136511	0.211368	0.67496	-6.43182	Not sig
410	Q13112	410Q13112	CHAF1B	426060	448350	392870	351210	345670	307370	-0.297661	18.5205	-3.79925		0.0046676	0.0147198	1.8321	-3.0377	Not sig
410	Q92622	410Q92622	KIAA0226	217900	211060	218830	280170	274320	284590	0.409527	17.9129	6.93835		8.85114e-05	0.000754219	3.1225	1.22866	Not sig
410	Q9BTX1	410Q9BTX1	NDC1	736590	622990	615050	466110	410560	492100	-0.492415	19.0601	-6.74655		0.000108702	0.000872891	3.05904	1.00557	Not sig
410	Q9UNS2	410Q9UNS2	COPS3	103290	93258	92921	105390	98487	118370	0.159272	16.6407	2.59674		0.0301836	0.062636	1.20318	-4.97217	Not sig
411	Q7L1Q6	411Q7L1Q6	BZW1	1304200	1465600	1354400	1385000	1289400	1380800	0.0144839	20.3762	0.221629		0.829823	0.871082	0.059941	-7.71305	Not sig
412	P49407	412P49407	ARRB1	4998200	4819400	4523500	4944500	5040500	5174200	0.0679663	22.224	1.30017		0.22761	0.316743	0.499293	-6.88058	Not sig
412	Q13772	412Q13772	NCOA4	271930	277510	256410	365100	343260	348760	0.433318	18.2267	8.05031		2.90505e-05	0.000330634	3.48065	2.439	Not sig
412	Q9Y6E2	412Q9Y6E2	BZW2	4051000	3972000	3488800	3592500	3877100	3858800	-0.00687049	21.8594	-0.101211		0.921724	0.943439	0.0252863	-7.73466	Not sig
413	Q9NTZ6	413Q9NTZ6	RBM12	1731900	1758600	1333100	1700400	1421800	1216700	-0.118048	20.5312	-0.91763		0.384053	0.483479	0.315622	-7.29262	Not sig
413	Q9Y4P8	413Q9Y4P8	WIPI2	279420	280650	252530	221160	230410	238720	-0.196467	17.9214	-3.25928		0.010597	0.0275435	1.55998	-3.89805	Not sig
415	P51812	415P51812	RPS6KA3	1172800	1167800	1103500	1206500	1197400	1302100	0.134851	20.1851	2.54564		0.0327571	0.0668918	1.17463	-5.05457	Not sig
415	Q13641	415Q13641	TPBG	189170	194490	181480	231370	199380	248590	0.273461	17.652	4.39613		0.00197447	0.00767385	2.11499	-2.1232	Not sig
415	Q14161	415Q14161	GIT2	923120	932870	775320	982500	872110	927800	0.132445	19.7805	2.05781		0.0714752	0.125256	0.902201	-5.82421	Not sig
415	Q9Y5T5	415Q9Y5T5	USP16	2508500	2610300	2399300	2225000	2184400	2402900	-0.122599	21.1861	-2.30647		0.0480582	0.0911163	1.0404	-5.43664	Not sig
415	Q9Y606	415Q9Y606	PUS1	92031	100860	84551	104530	80761	96055	0.0274377	16.5027	0.353972		0.731961	0.794313	0.100009	-7.671	Not sig
416	P78314	416P78314	SH3BP2	387140	326590	357780	379570	393620	386600	0.153861	18.4986	1.92226		0.0885709	0.149502	0.825352	-6.02938	Not sig
416	Q9H8E8	416Q9H8E8	CSRP2BP	239380	252800	237500	273060	235240	271190	0.123724	17.9465	2.19521		0.0574211	0.105289	0.977617	-5.61158	Not sig
416	Q9HAV4	416Q9HAV4	XPO5	183810	180290	177040	223350	204450	186350	0.207441	17.5497	2.6952		0.0257877	0.0548897	1.26051	-4.81292	Not sig
417	O60524	417O60524	NEMF	1850700	1961300	1764600	1489900	1291400	1550700	-0.338439	20.6448	-5.32056		0.000576901	0.00306653	2.51335	-0.801652	Not sig
246	P07550	246P07550	ADRB2	438780	396620	445210	200800	224100	211540	-0.987529	18.1949	-10.8502		2.80989e-06	6.04053e-05	4.21893	4.97139	Down
417	Q6DN90	417Q6DN90	IQSEC1	1327200	1230900	1184000	982960	1101700	1102100	-0.192093	20.1331	-2.74287		0.0238995	0.0516601	1.28684	-4.73565	Not sig
418	O75815	418O75815	BCAR3	207870	199260	176810	146180	150140	151200	-0.347837	17.3845	-5.41277		0.000513699	0.00281892	2.54992	-0.676432	Not sig
418	Q8TBB5	418Q8TBB5	KLHDC4	64352	63552	59712	73249	68999	63720	0.180603	15.9999	2.2191		0.0552702	0.101984	0.99147	-5.57421	Not sig
418	Q96I34	418Q96I34	PPP1R16A	343650	301850	377480	392480	372840	387420	0.216117	18.462	2.1934		0.0575875	0.1055	0.976746	-5.61441	Not sig
419	Q2VPK5	419Q2VPK5	CTU2	864950	849090	770370	748200	792470	820280	-0.0201659	19.6222	-0.330552		0.748966	0.808198	0.0924824	-7.67982	Not sig
41	O14662	41O14662	STX16	61914	58923	65494	66082	50500	51133	-0.113316	15.8388	-1.06541		0.315949	0.414309	0.382675	-7.14621	Not sig
41	O75821	41O75821	EIF3G	2673700	2262100	2498100	2173500	2289000	2297800	-0.115164	21.171	-1.45071		0.182659	0.264801	0.577081	-6.69176	Not sig
41	Q92805	41Q92805	GOLGA1	730040	738040	757880	690730	675160	756260	-0.0209749	19.4671	-0.334311		0.746226	0.806205	0.0935543	-7.67845	Not sig
41	Q9BQ39	41Q9BQ39	DDX50	2860700	2912800	2732100	3094700	2912800	3466500	0.172738	21.5156	2.84354		0.0203618	0.0454166	1.34279	-4.57223	Not sig
41	Q9NPE2	41Q9NPE2	NGRN	233880	253820	193040	232130	210070	229250	-0.00199664	17.7774	-0.0255587		0.980198	0.985786	0.00621725	-7.74	Not sig
420	Q5VUB5	420Q5VUB5	FAM171A1	279760	280090	249910	217830	200460	209980	-0.32295	17.8526	-6.30109		0.000178105	0.00126387	2.8983	0.469859	Not sig
420	Q8IY17	420Q8IY17	PNPLA6	236150	241210	219400	237910	223410	255620	0.0456412	17.847	0.851335		0.417867	0.516154	0.287221	-7.3525	Not sig
420	Q9BXK5	420Q9BXK5	BCL2L13	150140	131840	157090	120880	135070	137750	-0.117595	17.0747	-1.14902		0.281779	0.378041	0.422461	-7.05598	Not sig
421	P04035	421P04035	HMGCR	271700	220850	210410	228130	215230	208860	-0.070867	17.7752	-0.867071		0.409658	0.508913	0.293357	-7.33863	Not sig
421	P49321	421P49321	NASP	1292900	1054600	990630	1504800	1247000	1117400	0.241089	20.1763	2.09277		0.0676103	0.120001	0.920817	-5.77051	Not sig
421	Q7L7X3	421Q7L7X3	TAOK1	2135900	1766600	1982200	1484500	1466600	1767600	-0.287016	20.7422	-3.07265		0.0141797	0.0341725	1.46632	-4.20013	Not sig
422;29;445	A8CG34;Q96HA1	422;29;445A8CG34;Q96HA1	POM121C;POM121B;POM121	187410	213360	162060	207220	155270	203610	0.0309254	17.5116	0.300834		0.770753	0.825556	0.0832533	-7.69016	Not sig
422	O14974	422O14974	PPP1R12A	588000	538680	468240	469400	404550	394460	-0.296942	18.8502	-3.56302		0.00665149	0.0193202	1.71399	-3.41095	Not sig
27	Q09161	27Q09161	NCBP1	5924200	5897400	5438900	2017500	2142100	2959000	-1.30062	21.8163	-11.0276		2.4678e-06	5.466e-05	4.26233	5.11156	Down
423	Q96S38	423Q96S38	RPS6KC1	1087000	1033700	988190	720760	743390	745350	-0.4445	19.7395	-7.97827		3.11088e-05	0.00034634	3.4605	2.36462	Not sig
424	O15379	424O15379	HDAC3	724370	702700	720820	809870	617820	829580	0.117649	19.4772	1.31891		0.221544	0.309607	0.50919	-6.8578	Not sig
931	Q63HR2	931Q63HR2	TNS2	217700	204760	201170	136640	131130	136060	-0.597216	17.3553	-11.0502		2.42749e-06	5.41594e-05	4.26633	5.12933	Down
424	Q6NZY4	424Q6NZY4	ZCCHC8	200500	225210	212260	215170	209280	234690	0.0620197	17.7175	0.918842		0.383454	0.483121	0.315944	-7.29149	Not sig
425	Q3YEC7	425Q3YEC7	RABL6	241890	242050	213760	198120	192040	206820	-0.211412	17.7166	-3.75923		0.00495365	0.0153904	1.81275	-3.10053	Not sig
425	Q8IZT6	425Q8IZT6	ASPM	273280	256220	255490	247470	235890	277440	-0.00592878	17.9753	-0.0969406		0.925015	0.945755	0.0242212	-7.73513	Not sig
426	O00148	426O00148	DDX39A	334890	291830	307150	289570	286130	335290	0.00609964	18.2274	0.0812206		0.937142	0.954251	0.0203376	-7.73669	Not sig
428	Q13535	428Q13535	ATR	411650	410550	375160	391160	330890	370720	-0.0985626	18.5379	-1.74286		0.117223	0.187027	0.728095	-6.29208	Not sig
428	Q15084	428Q15084	PDIA6	203260	199000	162330	163610	162420	161880	-0.170884	17.4183	-2.23676		0.0537311	0.0998088	1.00083	-5.54651	Not sig
428	Q9UBF8	428Q9UBF8	PI4KB	467980	442350	420040	446610	416060	455730	0.0224126	18.7507	0.456208		0.659646	0.734274	0.134142	-7.6257	Not sig
42	Q92917	42Q92917	GPKOW	121630	117950	113010	120640	117200	123620	0.0536723	16.8626	1.00847		0.341007	0.441987	0.35459	-7.20466	Not sig
42	Q9P0B6	42Q9P0B6	CCDC167	218390	195880	210670	276200	232450	231350	0.271137	17.7882	3.27438		0.0103519	0.0271372	1.56644	-3.87369	Not sig
42	Q9Y3P9	42Q9Y3P9	RABGAP1	963710	875730	855230	781360	884190	861280	-0.0477476	19.7273	-0.647557		0.534328	0.626368	0.203171	-7.51211	Not sig
42	Q9Y5S9	42Q9Y5S9	RBM8A	871200	791960	788770	778490	811780	841570	0.0409176	19.6322	0.66623		0.522891	0.614706	0.211332	-7.49909	Not sig
430	P35658	430P35658	NUP214	2392900	2447400	2257200	2331100	2190300	2207100	-0.050555	21.1348	-0.934722		0.375664	0.474756	0.32353	-7.27658	Not sig
430	Q96KC8	430Q96KC8	DNAJC1	1327400	1264300	1201800	1197600	1151900	1224900	-0.0549705	20.2277	-1.11985		0.29335	0.390644	0.408218	-7.08804	Not sig
431	O95232	431O95232	LUC7L3	177080	208330	203070	210930	192830	185190	0.0333662	17.5785	0.360619		0.727163	0.79004	0.102351	-7.66839	Not sig
431	Q15025	431Q15025	TNIP1	1839200	1572200	1535900	1358100	1266400	1294500	-0.301914	20.4788	-4.50371		0.00170016	0.00686946	2.16308	-1.96327	Not sig
432	O60934	432O60934	NBN	1419100	1412900	1301200	1837000	1612200	1693500	0.348447	20.5481	6.38424		0.00016213	0.00118441	2.9265	0.571763	Not sig
432	Q96KP1	432Q96KP1	EXOC2	432010	375910	412140	282830	284960	295670	-0.453777	18.3884	-6.48729		0.000144474	0.0010886	2.96313	0.696828	Not sig
24	Q96A57	24Q96A57	TMEM230	24256000	22621000	23606000	13739000	13572000	15909000	-0.80239	24.1477	-11.2761		2.06356e-06	4.79849e-05	4.3189	5.30458	Down
432	Q9Y4G2	432Q9Y4G2	PLEKHM1	529180	506550	494400	624850	600470	644590	0.324545	19.1062	6.47959		0.000145718	0.00109554	2.96037	0.687532	Not sig
433	O15014	433O15014	ZNF609	1064700	1087500	930330	993560	884820	1054500	-0.0283633	19.9309	-0.450292		0.663738	0.737536	0.132217	-7.62862	Not sig
434	P47712	434P47712	PLA2G4A	986760	992260	902270	1076200	1073900	1300200	0.296975	19.9963	4.06211		0.00317556	0.0109867	1.95913	-2.62953	Not sig
434	Q15223	434Q15223	PVRL1	226240	217950	243420	260510	248980	268360	0.20863	17.9009	2.94296		0.0173941	0.0400636	1.39725	-4.41071	Not sig
434	Q92754	434Q92754	TFAP2C	392870	358460	341180	371650	330890	394820	0.0362655	18.4727	0.622234		0.550075	0.639378	0.194242	-7.52923	Not sig
434	Q9Y6A5	434Q9Y6A5	TACC3	74219	61159	49221	45187	48387	52685	-0.246302	15.7323	-2.17901		0.0589263	0.1075	0.968592	-5.63686	Not sig
435	Q9Y6I3	435Q9Y6I3	EPN1	480890	415310	406980	403260	361540	415200	-0.101093	18.6535	-1.63663		0.138034	0.213105	0.671406	-6.4419	Not sig
462	Q9H4H8	462Q9H4H8	FAM83D	325590	317250	281810	151030	118620	168050	-1.03664	17.6857	-11.4311		1.84901e-06	4.45003e-05	4.35164	5.42294	Down
436	O15427	436O15427	SLC16A3	1081600	1041700	984060	899090	810410	942750	-0.182476	19.8681	-3.34548		0.00927483	0.024802	1.60551	-3.75914	Not sig
436	Q9NPQ8	436Q9NPQ8	RIC8A	6061900	4892900	4358700	4045300	4574900	3973500	-0.280496	22.1393	-2.51703		0.0342931	0.0693167	1.15916	-5.1006	Not sig
437	Q86WN1	437Q86WN1	FCHSD1	13552	20607	13304	18186	11099	14212	0.336312	13.672	1.11774		0.294204	0.391655	0.407096	-7.09034	Not sig
330	O14681	330O14681	EI24	1151000	1154800	1103500	701690	711860	731510	-0.630406	19.789	-11.6282		1.61114e-06	4.07974e-05	4.38937	5.57131	Down
438	Q9NZN4	438Q9NZN4	EHD2	7440000	6968700	6726800	6738500	7146200	6783700	-0.0697437	22.7339	-1.08901		0.305992	0.403638	0.394008	-7.12126	Not sig
439;439	Q71U36	439;439Q71U36	TUBA1A;TUBA1B	163660	130700	148450	185270	177930	180720	0.333157	17.3106	4.06737		0.00315148	0.0109217	1.96171	-2.62144	Not sig
439	Q8WWY3	439Q8WWY3	PRPF31	553270	570080	370800	641340	548650	564900	0.289807	19.0307	2.23249		0.0540992	0.100357	0.998452	-5.55321	Not sig
43	O60508	43O60508	CDC40	558410	588340	552190	505750	455560	513560	-0.167342	19.009	-3.01297		0.0155748	0.036728	1.435	-4.297	Not sig
43	Q92609	43Q92609	TBC1D5	468590	396110	422110	352880	304400	375560	-0.284442	18.5469	-3.78832		0.00474392	0.0148958	1.82694	-3.05484	Not sig
43	Q96AQ6	43Q96AQ6	PBXIP1	434710	451490	431200	342380	336220	400190	-0.262829	18.5989	-3.86884		0.00421117	0.0136701	1.86423	-2.92887	Not sig
44;61;63	Q15836	44;61;63Q15836	VAMP3;VAMP2;VAMP1	373700	375300	363570	248830	232540	246240	-0.583144	18.1938	-11.1027		2.33695e-06	5.25655e-05	4.2793	5.17036	Not sig
440	Q96RT1	440Q96RT1	ERBB2IP	1529700	1559000	1287500	1379200	1435300	1330700	-0.0369224	20.4356	-0.497107		0.631687	0.710875	0.148207	-7.60453	Not sig
441	P23443	441P23443	RPS6KB1	394100	349000	346270	291900	283740	311800	-0.25276	18.3238	-4.2759		0.00233842	0.0087744	2.05678	-2.30378	Not sig
442	P46060	442P46060	RANGAP1	901980	879390	757760	513650	489560	499270	-0.707935	19.3089	-11.7156		1.5167e-06	3.91261e-05	4.40753	5.63636	Down
442	O94763	442O94763	URI1	1072000	929710	866520	751290	681600	798410	-0.307946	19.6837	-4.49631		0.00171765	0.0069336	2.15904	-1.97422	Not sig
442	P48651	442P48651	PTDSS1	2045900	2100200	2156300	1502400	1334000	1581600	-0.485543	20.7472	-7.01783		8.13858e-05	0.000711695	3.14771	1.31981	Not sig
442	Q9H2K8	442Q9H2K8	TAOK3	618450	564840	501260	566890	543120	507170	-0.0265712	19.0695	-0.350649		0.734364	0.796607	0.0987561	-7.67229	Not sig
526	Q96QB1	526Q96QB1	DLC1	3842300	3601400	3240300	1847900	2023300	1994200	-0.840432	21.3334	-11.8178		1.41402e-06	3.68224e-05	4.43389	5.71182	Down
445	Q9NPF5	445Q9NPF5	DMAP1	283500	257240	263520	256780	262070	223230	-0.0795361	17.9739	-0.875457		0.405329	0.504979	0.296726	-7.33115	Not sig
445	Q9UPN6	445Q9UPN6	SCAF8	423190	419920	381390	298960	275690	319400	-0.41027	18.413	-7.66839		4.19968e-05	0.000429012	3.36753	2.03855	Not sig
446	Q9BZ67	446Q9BZ67	FRMD8	286680	279730	265620	259910	242040	257030	-0.0898923	18.0109	-1.79877		0.107474	0.17396	0.759551	-6.21142	Not sig
447	Q9ULM3	447Q9ULM3	YEATS2	586160	624290	577190	614630	530720	589580	-0.00952526	19.1609	-0.161435		0.875513	0.909157	0.0413612	-7.72585	Not sig
448	O43290	448O43290	SART1	68682	71093	47883	68990	55692	73477	0.157919	15.9682	1.2899		0.230994	0.320641	0.493981	-6.89297	Not sig
448	P14859	448P14859	POU2F1	2121200	2055200	1969800	2045200	1934200	2097800	0.0102406	20.9576	0.206714		0.841089	0.879423	0.0558024	-7.7166	Not sig
448	Q9H0D6	448Q9H0D6	XRN2	993210	1012200	985720	759510	728690	759670	-0.361703	19.7239	-6.77652		0.000105238	0.00085254	3.06929	1.04072	Not sig
449	Q96GE4	449Q96GE4	CEP95	1596600	1552800	1521000	1975900	1814700	1835400	0.295451	20.6985	5.41398		0.000512921	0.00281892	2.54992	-0.674795	Not sig
44	Q8NDX6	44Q8NDX6	ZNF740	416860	427760	474320	494970	444320	471190	0.134481	18.7925	1.62409		0.140703	0.216134	0.665277	-6.45927	Not sig
44	Q9BZF3	44Q9BZF3	OSBPL6	354400	288200	287670	244490	215850	246100	-0.366628	18.0318	-4.65918		0.00137377	0.0058698	2.23138	-1.73496	Not sig
44	Q9P291	44Q9P291	ARMCX1	113010	117570	99879	122150	113140	138350	0.20162	16.8306	3.04528		0.0148027	0.0353169	1.45202	-4.24455	Not sig
450	Q15233	450Q15233	NONO	457730	484940	421200	406470	386760	396380	-0.156758	18.6953	-2.67517		0.026626	0.0563874	1.24882	-4.84536	Not sig
450	Q9NYJ8	450Q9NYJ8	TAB2	298320	262120	254010	217930	231320	202140	-0.282242	17.8836	-3.2698		0.0104256	0.0272872	1.56404	-3.88108	Not sig
451	O60832	451O60832	DKC1	13413000	12733000	15510000	12583000	13074000	13546000	-0.148247	23.6824	-1.33193		0.217413	0.304658	0.516187	-6.84186	Not sig
451	Q9H8Y8	451Q9H8Y8	GORASP2	2986900	2768600	2668600	2071300	2098900	2167600	-0.392188	21.2154	-6.77216		0.000105734	0.000854939	3.06806	1.03561	Not sig
245	O94808	245O94808	GFPT2	1542100	1321300	1228500	762900	724900	721690	-0.849101	19.9411	-11.8529		1.3806e-06	3.61063e-05	4.44242	5.73756	Down
452	O14639	452O14639	ABLIM1	848860	999300	667960	866530	807790	830940	0.0627306	19.6623	0.574745		0.58032	0.665567	0.176808	-7.55964	Not sig
4538	Q9NU22	4538Q9NU22	MDN1	823990	833490	770930	905620	842800	919650	0.186382	19.695	3.79916		0.00466825	0.0147198	1.8321	-3.03785	Not sig
453	P29374	453P29374	ARID4A	108860	124070	87515	128240	95800	121080	0.140513	16.7543	1.29654		0.228802	0.31792	0.497682	-6.88497	Not sig
453	Q02790	453Q02790	FKBP4	228310	210550	229760	286170	244730	258800	0.26792	17.89	3.67168		0.00564629	0.0170082	1.76934	-3.23857	Not sig
454	Q5T764	454Q5T764	IFIT1B	355170	374800	359870	429320	365360	446830	0.217771	18.566	3.29943		0.00995815	0.0263645	1.57898	-3.83329	Not sig
455	P36956	455P36956	SREBF1	766620	825430	791420	703630	665240	648320	-0.195861	19.4821	-2.97888		0.0164347	0.0383245	1.41652	-4.35236	Not sig
455	P53396	455P53396	ACLY	8126200	6223100	5918800	5051800	5322300	5191400	-0.394049	22.5033	-3.50223		0.00729479	0.0207028	1.68397	-3.50786	Not sig
455	Q9NUQ6	455Q9NUQ6	SPATS2L	896400	890800	741830	691730	617270	692550	-0.282642	19.5139	-4.28986		0.00229268	0.0086436	2.06331	-2.28271	Not sig
456	Q08J23	456Q08J23	NSUN2	1126000	1126400	1012200	1144000	1067200	904690	-0.0390004	20.0186	-0.424421		0.681774	0.753256	0.123057	-7.64096	Not sig
456	Q8N5U6	456Q8N5U6	RNF10	121710	111330	101610	111760	104490	110230	-0.00907806	16.7481	-0.151114		0.883403	0.915682	0.0382553	-7.72765	Not sig
457	Q2TB10	457Q2TB10	ZNF800	2201500	2189200	2284500	1609200	1494300	1603300	-0.475284	20.8393	-7.90203		3.34642e-05	0.000363483	3.43952	2.28533	Not sig
678	Q2M2I8	678Q2M2I8	AAK1	1276300	1080800	954110	563520	532150	529190	-0.974366	19.556	-11.9339		1.30665e-06	3.51251e-05	4.45438	5.79679	Down
457	Q9NR82	457Q9NR82	KCNQ5	416460	342210	375790	431060	451870	431040	0.252987	18.6309	3.03014		0.0151595	0.0359705	1.44405	-4.26912	Not sig
458	O94874	458O94874	UFL1	6741200	6380700	6245000	6610500	7064600	7758600	0.11103	22.6816	1.63514		0.138349	0.213399	0.670808	-6.44397	Not sig
458	Q96NT5	458Q96NT5	SLC46A1	368860	399020	331330	391000	366710	414340	0.130167	18.5273	2.08969		0.0679426	0.120383	0.919433	-5.77525	Not sig
459	Q8N1G1	459Q8N1G1	REXO1	184070	199740	183170	185040	186870	174780	-0.027562	17.5048	-0.387803		0.707672	0.77447	0.110995	-7.65723	Not sig
45	A6NCL7	45A6NCL7	ANKRD33B	124620	115340	114440	113300	88129	116070	-0.150388	16.7662	-2.01018		0.0770858	0.133086	0.875867	-5.89688	Not sig
45	Q8N2F6	45Q8N2F6	ARMC10	1078300	1039200	1024700	1105500	1094900	1175000	0.1374	20.0478	2.55372		0.0323356	0.0660718	1.17998	-5.04154	Not sig
45	Q9NS69	45Q9NS69	TOMM22	445770	452380	421230	563690	501330	558860	0.336236	18.8966	6.42243		0.000155325	0.0011498	2.93938	0.618271	Not sig
46;31	Q9Y2W1	46;31Q9Y2W1	THRAP3;RSRP1	216260	254760	211460	204840	153220	210240	-0.238614	17.6528	-2.37159		0.0432965	0.0838002	1.07675	-5.33332	Not sig
460	Q92610	460Q92610	ZNF592	514400	542270	509040	533780	538170	593230	0.121068	19.0357	1.91254		0.0899352	0.151205	0.820435	-6.04388	Not sig
460	Q9Y4A0	460Q9Y4A0	JRKL	575380	568300	554520	539250	413050	528160	-0.172568	19.0051	-2.19435		0.0574998	0.105363	0.977311	-5.61292	Not sig
461	Q16875	461Q16875	PFKFB3	532360	434780	416240	314900	301440	354050	-0.47335	18.5545	-5.92638		0.000274953	0.00173901	2.7597	-0.000636592	Not sig
461	Q6PJG2	461Q6PJG2	ELMSAN1	1181500	1127200	1077100	1320500	1156100	1257400	0.166832	20.177	3.16536		0.0122645	0.0307917	1.51157	-4.04989	Not sig
301	Q8NFJ5	301Q8NFJ5	GPRC5A	2043900	1775600	1802700	877400	876450	1060600	-0.968259	20.3395	-11.9948		1.25395e-06	3.40634e-05	4.46771	5.84107	Down
464	O95835	464O95835	LATS1	968220	842990	764000	604000	571240	620860	-0.469607	19.4437	-6.88436		9.37428e-05	0.000783246	3.1061	1.16631	Not sig
464	Q08AE8	464Q08AE8	SPIRE1	618620	642700	573330	566710	531710	600920	-0.0765104	19.1659	-1.45168		0.182397	0.264526	0.577531	-6.69051	Not sig
464	Q14202	464Q14202	ZMYM3	448120	460030	426840	501020	476270	496810	0.179031	18.8362	3.4523		0.00787222	0.0219096	1.65937	-3.5877	Not sig
464	Q6GQQ9	464Q6GQQ9	OTUD7B	513340	475070	449320	459520	488540	482910	0.0279154	18.8691	0.441147		0.670088	0.743691	0.128607	-7.63306	Not sig
464	Q9BZZ5	464Q9BZZ5	API5	47413000	47607000	43543000	48000000	41757000	41706000	-0.271919	25.4458	-4.27207		0.00235114	0.00879792	2.05562	-2.30957	Not sig
465	Q5SR56	465Q5SR56	HIATL1	65802	70436	70049	37896	49025	63584	-0.461901	15.8163	-2.75475		0.023451	0.050778	1.29432	-4.71638	Not sig
465	Q99717	465Q99717	SMAD5	507710	464310	433270	446950	467970	469760	0.0134952	18.8268	0.219002		0.831804	0.872178	0.0593949	-7.71369	Not sig
465	Q9NQS3	465Q9NQS3	PVRL3	1293300	1305000	1242100	1876800	1718600	1917600	0.544075	20.5446	10.5158		3.60762e-06	7.21087e-05	4.14201	4.70132	Not sig
465	Q9UBU7	465Q9UBU7	DBF4	232890	256980	208690	284090	251420	272920	0.249058	17.9409	3.65117		0.00582301	0.0173785	1.75999	-3.27103	Not sig
466	O75925	466O75925	PIAS1	2998600	3338700	2990700	2964000	2470300	2853300	-0.150311	21.4821	-2.25686		0.0520308	0.0973461	1.01168	-5.51491	Not sig
466	Q99700	466Q99700	ATXN2	133980	139610	136700	183440	160980	178730	0.386844	17.2323	6.64605		0.000121262	0.000948487	3.02297	0.886886	Not sig
468	Q9BZE4	468Q9BZE4	GTPBP4	959130	1020400	932560	977740	899540	979110	0.0203976	19.8729	0.375185		0.716691	0.781234	0.107219	-7.66251	Not sig
469	P27448	469P27448	MARK3	315470	298670	280240	358710	338850	353980	0.284084	18.2953	5.56094		0.000427375	0.00243814	2.61294	-0.477725	Not sig
469	Q96K49	469Q96K49	TMEM87B	458420	437410	403920	463880	423670	470150	0.0964901	18.7544	1.93085		0.0873795	0.147902	0.830026	-6.01653	Not sig
46	Q96TC7	46Q96TC7	RMDN3	2451000	2501500	2391300	2871500	2674600	2844400	0.209351	21.3166	4.17381		0.0027041	0.00974777	2.01109	-2.4586	Not sig
470	P24394	470P24394	IL4R	187640	182830	174270	152470	168590	170060	-0.117989	17.401	-1.69834		0.125566	0.197249	0.704985	-6.35543	Not sig
470	Q9UJX6	470Q9UJX6	ANAPC2	174550	176140	167560	201200	192400	186030	0.193765	17.4719	3.26838		0.0104486	0.02733	1.56336	-3.88337	Not sig
471	Q13263	471Q13263	TRIM28	881190	610430	553530	693520	580730	569500	-0.0858034	19.2856	-0.59978		0.56426	0.652107	0.185681	-7.54389	Not sig
471	Q9BRZ2	471Q9BRZ2	TRIM56	282480	296930	267810	208490	183770	203430	-0.47204	17.8466	-8.92462		1.3133e-05	0.000187891	3.72609	3.30121	Not sig
472	Q2T9K0	472Q2T9K0	TMEM44	321920	315080	285460	312070	356420	391620	0.238922	18.3239	2.83811		0.0205382	0.0456989	1.34009	-4.58105	Not sig
162	Q68EM7	162Q68EM7	ARHGAP17	3262600	2817300	2626000	1598300	1490400	1668500	-0.840621	21.0342	-12.1714		1.11405e-06	3.1507e-05	4.50159	5.96824	Down
473	A2RRP1	473A2RRP1	NBAS	1086700	1103800	1039900	1382300	1244400	1375600	0.340215	20.1902	6.40548		0.000158306	0.00116785	2.93261	0.59765	Not sig
473	Q9NV70	473Q9NV70	EXOC1	997430	986420	819600	1327600	1282700	1202600	0.481861	20.0473	6.58093		0.000130247	0.000999245	3.00033	0.809311	Not sig
473	Q9UMZ2	473Q9UMZ2	SYNRG	331770	326980	257070	263870	250530	230430	-0.246804	18.0656	-2.6337		0.0284507	0.05952	1.22534	-4.91246	Not sig
474	Q13098	474Q13098	GPS1	1858500	1752400	1623100	1202700	1143400	1218200	-0.514098	20.454	-9.74903		6.57483e-06	0.000109869	3.95913	4.05161	Not sig
476	O75928	476O75928	PIAS2	1261600	1199100	1088300	1241900	1006500	1130000	-0.0397146	20.1351	-0.587992		0.571791	0.659409	0.180845	-7.55138	Not sig
477	O75385	477O75385	ULK1	120730	122150	113590	92696	80617	84421	-0.460724	16.6213	-8.42964		2.04182e-05	0.000258692	3.58722	2.82204	Not sig
163	P37802	163P37802	TAGLN2	4830400	3928200	3533400	1777800	1821100	1792700	-1.15277	21.3726	-12.2761		1.03933e-06	2.98942e-05	4.52441	6.04284	Down
477	Q8WXF1	477Q8WXF1	PSPC1	458830	417260	372150	390320	410060	397070	-0.0216137	18.6303	-0.306954		0.766247	0.821797	0.0852354	-7.68811	Not sig
478	Q13433	478Q13433	SLC39A6	702650	636180	742890	830150	653060	891380	0.226548	19.4928	2.19311		0.0576139	0.105525	0.976643	-5.61486	Not sig
478	Q15361	478Q15361	TTF1	1567600	1550800	1425100	1553400	1398000	1511500	0.0151576	20.518	0.298885		0.772189	0.826559	0.0827263	-7.69081	Not sig
478	Q76N32	478Q76N32	CEP68	27918	33474	30008	26477	35307	40888	0.196321	14.9636	1.26739		0.238557	0.329038	0.482755	-6.91989	Not sig
328	Q96D09	328Q96D09	GPRASP2	488700	434800	453590	244960	233780	274770	-0.83485	18.3718	-12.3038		1.02052e-06	2.9456e-05	4.53083	6.06245	Down
478	Q9UK59	478Q9UK59	DBR1	193730	192790	182680	163320	165950	170280	-0.152853	17.4475	-2.77926		0.0225532	0.049162	1.30837	-4.67661	Not sig
479	Q2TBE0	479Q2TBE0	CWF19L2	609240	698080	651230	689980	637810	678070	0.0855456	19.3332	1.281		0.233959	0.323886	0.489608	-6.90365	Not sig
126	Q8WUZ0	126Q8WUZ0	BCL7C	999120	963960	876360	576660	551830	615340	-0.661995	19.4978	-12.3917		9.63279e-07	2.79995e-05	4.55285	6.12444	Down
47	Q8N7B6	47Q8N7B6	PACRGL	226070	220940	215380	190000	165030	182270	-0.284433	17.6033	-5.51502		0.000452309	0.00254867	2.59369	-0.538988	Not sig
47	Q96EB6	47Q96EB6	SIRT1	278120	289160	276890	280040	184140	218170	-0.282201	17.9337	-2.42496		0.0397462	0.0784003	1.10568	-5.2482	Not sig
47	Q99543	47Q99543	DNAJC2	955010	1069600	789260	634900	608940	710860	-0.472535	19.5676	-5.19558		0.00067643	0.00342401	2.46546	-0.973277	Not sig
47	Q9UKY1	47Q9UKY1	ZHX1	214490	228360	255380	239160	196170	205940	-0.100528	17.7614	-1.02956		0.331558	0.432182	0.364333	-7.18331	Not sig
480	O60583	480O60583	CCNT2	519640	513590	506250	578180	551100	588840	0.194017	19.0477	3.74702		0.0050446	0.0156007	1.80686	-3.11974	Not sig
480	Q13625	480Q13625	TP53BP2	697930	751540	554900	816360	751960	790170	0.294203	19.4629	3.48668		0.00746975	0.0210885	1.67595	-3.53271	Not sig
480	Q9NR09	480Q9NR09	BIRC6	520140	485730	493720	464740	388870	464900	-0.153338	18.8381	-2.45993		0.0375797	0.07477	1.12627	-5.19225	Not sig
351	Q6ZS17	351Q6ZS17	FAM65A	655410	583940	626320	330230	337630	355030	-0.834353	18.8145	-12.4073		9.53444e-07	2.79102e-05	4.55424	6.13545	Down
481	P31948	481P31948	STIP1	832670	796400	750770	622680	621760	581160	-0.331983	19.3991	-5.0894		0.000775715	0.00380257	2.41992	-1.12082	Not sig
481	Q8WY36	481Q8WY36	BBX	1342700	1121400	1197700	789230	737290	841830	-0.5858	19.9102	-8.24591		2.41816e-05	0.000286809	3.54241	2.63829	Not sig
481	Q9P2B4	481Q9P2B4	CTTNBP2NL	175420	158310	147340	134420	120910	140510	-0.237179	17.1483	-4.07581		0.00311326	0.0108393	1.965	-2.60848	Not sig
482	P23327	482P23327	HRC	203800	176770	276020	188760	181050	189710	-0.172723	17.611	-1.08998		0.305588	0.403169	0.394513	-7.12023	Not sig
483	Q96L73	483Q96L73	NSD1	167240	168960	176670	145900	134960	141530	-0.234441	17.2415	-3.54707		0.00681431	0.0196961	1.70562	-3.43635	Not sig
483	Q96Q42	483Q96Q42	ALS2	407500	373380	363320	373480	342430	394500	-0.0145327	18.5181	-0.26568		0.796802	0.846926	0.0721547	-7.70117	Not sig
484	O00401	484O00401	WASL	156420	125560	133180	153260	128740	143240	0.0772369	17.0935	0.981617		0.353338	0.453132	0.343776	-7.23135	Not sig
485	O15042	485O15042	U2SURP	265490	255680	247750	244860	231160	265550	-0.023934	17.9401	-0.447374		0.665761	0.739486	0.13107	-7.63005	Not sig
485	P11169	485P11169	SLC2A3	341030	330900	288350	401020	369000	405500	0.333271	18.4321	6.09698		0.000225135	0.00151281	2.82022	0.215874	Not sig
486	Q8TF40	486Q8TF40	FNIP1	864140	833590	714580	537250	530920	560060	-0.515622	19.3252	-8.03076		2.95938e-05	0.000334653	3.4754	2.41887	Not sig
4876	Q6V0I7	4876Q6V0I7	FAT4	64223	68683	71125	62571	73154	64635	0.00541083	16.0324	0.0480444		0.962788	0.971853	0.0123993	-7.73908	Not sig
487	Q9NW07	487Q9NW07	ZNF358	120480	113460	92827	112610	100690	105440	-0.00461564	16.7112	-0.0614275		0.952435	0.965535	0.0152318	-7.73826	Not sig
488	O94762	488O94762	RECQL5	462630	435270	395510	417400	383690	411090	-0.0547836	18.6708	-1.04629		0.324199	0.423661	0.372982	-7.16611	Not sig
488	Q9BQC3	488Q9BQC3	DPH2	327380	319500	288530	320260	320010	312390	0.0773036	18.2655	1.34653		0.212855	0.299696	0.523319	-6.82385	Not sig
488	Q9NUL3	488Q9NUL3	STAU2	237290	204980	237980	180320	184470	202220	-0.243632	17.6623	-2.93617		0.017582	0.0404513	1.39307	-4.42175	Not sig
488	Q9UGP8	488Q9UGP8	SEC63	66228	69229	63344	97028	70178	71671	0.301808	16.1397	3.07058		0.0142258	0.0342374	1.4655	-4.20349	Not sig
489	Q8WUQ7	489Q8WUQ7	CACTIN	862190	854210	790200	831900	913510	933170	0.145026	19.72	2.19977		0.0570044	0.104571	0.980587	-5.60446	Not sig
48	O76080	48O76080	ZFAND5	422150	355150	369220	349660	347220	403590	-0.0230332	18.5102	-0.302414		0.769589	0.824523	0.083797	-7.68964	Not sig
48	P36915	48P36915	GNL1	564030	573020	590970	555260	518400	606790	-0.00718241	19.1142	-0.110066		0.914906	0.939205	0.0272395	-7.73361	Not sig
48	Q6P1R3	48Q6P1R3	MSANTD2	291210	272920	269740	274120	258800	271610	-0.00384771	18.0607	-0.072882		0.943582	0.959034	0.0181662	-7.7374	Not sig
48	Q8N684	48Q8N684	CPSF7	1041400	1065000	1128500	1409300	1302200	1414400	0.383809	20.2163	5.44767		0.000491785	0.00272624	2.56444	-0.629361	Not sig
491	Q08AM6	491Q08AM6	VAC14	92235	88626	98883	103830	84128	102020	0.0697666	16.5228	0.909826		0.387928	0.487271	0.312229	-7.29986	Not sig
491	Q96PN7	491Q96PN7	TRERF1	97275	83474	96954	115270	103710	105900	0.255124	16.6083	3.15569		0.0124509	0.0311179	1.50699	-4.06554	Not sig
492	Q5TZA2	492Q5TZA2	CROCC	117930	125240	101510	132560	132670	138740	0.26013	16.9259	3.80598		0.00462123	0.0145994	1.83567	-3.02715	Not sig
492	Q86YR5	492Q86YR5	GPSM1	466330	449750	414380	376890	395610	432260	-0.111061	18.6836	-1.70732		0.12384	0.19502	0.709921	-6.34271	Not sig
493	Q15758	493Q15758	SLC1A5	1098000	1138800	1105100	1406000	1262600	1369000	0.302369	20.2216	5.24501		0.000634995	0.00328239	2.48381	-0.905135	Not sig
495	Q9NRG9	495Q9NRG9	AAAS	2100100	1845400	1938400	1830800	1763300	1870200	-0.080077	20.8495	-1.28471		0.232721	0.322659	0.491256	-6.89921	Not sig
496	Q8N3E9	496Q8N3E9	PLCD3	792210	852390	786550	909100	842300	1002000	0.221646	19.7185	3.52886		0.00700532	0.0200934	1.69695	-3.46538	Not sig
496	Q9C0H2	496Q9C0H2	TTYH3	575860	596380	575940	624040	581160	663960	0.129689	19.1987	2.2523		0.0524119	0.0978648	1.00937	-5.52209	Not sig
497;500;514	P17252	497;500;514P17252	PRKCA;PRKCB;PRKCG	1920900	1875900	1735700	1401800	1321900	1461200	-0.369588	20.6125	-7.30172		6.06452e-05	0.000562501	3.24988	1.63933	Not sig
497	Q9UJA5	497Q9UJA5	TRMT6	1411800	1398200	1262400	1152900	1227000	1321000	-0.110918	20.3011	-1.74088		0.117583	0.187456	0.7271	-6.29491	Not sig
498	Q8TCJ2	498Q8TCJ2	STT3B	7086300	7284800	7137600	8452800	7521700	8996000	0.150043	22.8718	2.40338		0.041145	0.080391	1.09479	-5.28265	Not sig
498	Q9H7N4	498Q9H7N4	SCAF1	3334600	3254100	3054900	3751600	3212000	3376900	0.116005	21.6661	2.0619		0.0710119	0.124671	0.904234	-5.81794	Not sig
49	P17026	49P17026	ZNF22	4088600	3441100	3683500	5657200	5378700	5512700	0.562703	22.1083	7.59503		4.51512e-05	0.000454541	3.34243	1.95986	Not sig
49	Q13620	49Q13620	CUL4B	819100	736130	732640	762410	662580	770620	-0.00648663	19.5091	-0.104724		0.919019	0.941837	0.0260241	-7.73425	Not sig
49	Q5TAX3	49Q5TAX3	ZCCHC11	141460	136810	121330	151060	151400	147650	0.209867	17.1122	3.361		0.0090557	0.0243342	1.61378	-3.73418	Not sig
49	Q9H2H9	49Q9H2H9	SLC38A1	3708000	3756000	3384100	3392700	3421200	4281400	0.0445887	21.7935	0.536016		0.605655	0.687242	0.16289	-7.58279	Not sig
501	Q5T0N5	501Q5T0N5	FNBP1L	94462	99646	84791	94296	87186	97308	0.0138893	16.503	0.240972		0.815275	0.860406	0.0652964	-7.70809	Not sig
502	Q9UGU5	502Q9UGU5	HMGXB4	916320	910730	785280	922740	827550	921920	0.0780677	19.7485	1.35541		0.210124	0.296305	0.52826	-6.81283	Not sig
502	Q9Y2X3	502Q9Y2X3	NOP58	17728000	17311000	18308000	17380000	18191000	19195000	-0.0755187	24.0983	-1.10065		0.301173	0.398874	0.399165	-7.10881	Not sig
504	Q8WU20	504Q8WU20	FRS2	128480	114720	104150	101440	83956	99684	-0.265912	16.6665	-4.02524		0.00334985	0.0114268	1.94208	-2.68628	Not sig
506	P83436	506P83436	COG7	524230	503710	461750	431400	572730	575900	0.108638	18.9587	0.939713		0.37324	0.472488	0.325609	-7.27185	Not sig
234	Q9BYG3	234Q9BYG3	NIFK	161380	141850	118530	37452	45183	48195	-1.67624	16.2409	-12.9452		6.75198e-07	2.16037e-05	4.66547	6.50546	Down
506	Q3MII6	506Q3MII6	TBC1D25	719300	664220	629210	468720	509700	513190	-0.387494	19.1361	-5.6875		0.000366095	0.00216639	2.66426	-0.310422	Not sig
506	Q9BY44	506Q9BY44	EIF2A	2485500	2527100	2405800	2611300	2492500	2580300	0.077183	21.2653	1.53575		0.16086	0.23939	0.620893	-6.57959	Not sig
506	Q9Y6M5	506Q9Y6M5	SLC30A1	565570	556410	545120	616030	675790	695140	0.289045	19.2124	4.16183		0.00275088	0.00986468	2.00592	-2.47685	Not sig
508	Q13131	508Q13131	PRKAA1	5016100	4304600	4460300	3363100	3116500	3379400	-0.479838	21.8923	-7.31044		6.01075e-05	0.000560663	3.2513	1.64901	Not sig
508	Q86SJ2	508Q86SJ2	AMIGO2	23379	28821	21257	22191	18267	21128	-0.174921	14.458	-1.61538		0.142583	0.218655	0.66024	-6.47129	Not sig
50	O43818	50O43818	RRP9	346830	345920	307000	383640	363590	380990	0.210683	18.4318	4.07286		0.00312656	0.0108718	1.9637	-2.61301	Not sig
50	O75896	50O75896	TUSC2	388130	371570	285100	279400	255780	272670	-0.312441	18.2189	-3.6292		0.00601874	0.0178145	1.74923	-3.30584	Not sig
50	Q13610	50Q13610	PWP1	2571100	2465100	2204200	2314000	2271700	2375500	-0.0338645	21.1728	-0.604873		0.561025	0.648999	0.187756	-7.5406	Not sig
50	Q9NX63	50Q9NX63	CHCHD3	1720800	1658300	1489600	1412600	1314900	1415500	-0.198455	20.5137	-3.77984		0.00480408	0.0150389	1.82278	-3.06815	Not sig
511	Q9BTA9	511Q9BTA9	WAC	524280	516490	449270	502650	431820	442380	-0.083194	18.8632	-1.24388		0.246676	0.338444	0.470513	-6.94767	Not sig
512	Q9NZJ0	512Q9NZJ0	DTL	1682400	1425800	1295300	1223300	1150700	1203900	-0.264768	20.3314	-3.54076		0.00687987	0.0198434	1.70238	-3.44641	Not sig
513	P52272	513P52272	HNRNPM	216930	192150	176220	271260	232770	238150	0.38227	17.7414	4.95068		0.000929954	0.0043618	2.36033	-1.31598	Not sig
513	Q8N1W1	513Q8N1W1	ARHGEF28	451320	463520	415910	556510	521420	546430	0.327417	18.9049	6.33718		0.000170969	0.00122513	2.91182	0.514194	Not sig
513	Q8N8Z6	513Q8N8Z6	DCBLD1	666200	746700	702680	646690	604250	657140	-0.104119	19.3515	-1.71731		0.121947	0.192992	0.714461	-6.32854	Not sig
621	O76094	621O76094	SRP72	8685100	7251400	8507000	3442800	3516700	3395300	-1.24758	22.358	-13.2461		5.59829e-07	1.89401e-05	4.72262	6.70598	Down
515	P40222	515P40222	TXLNA	383250	352760	335600	393420	340850	335150	0.0350675	18.4426	0.493701		0.633993	0.713026	0.146895	-7.60635	Not sig
515	Q96CW5	515Q96CW5	TUBGCP3	331440	313630	272400	339010	332120	319440	0.158891	18.2749	2.38258		0.0425406	0.0827067	1.08246	-5.31583	Not sig
516	Q96II8	516Q96II8	LRCH3	697570	683430	605270	835350	828290	693400	0.293215	19.4576	3.22063		0.0112525	0.0288566	1.53975	-3.96048	Not sig
517	Q5TF58	517Q5TF58	IFFO2	207200	208650	206360	210300	198250	213440	0.0255003	17.6631	0.489159		0.637074	0.715419	0.14544	-7.60878	Not sig
58;58	P01106	58;58P01106	MYC;MYCN	654630	676310	643130	288040	331390	304320	-1.05068	18.781	-13.2923		5.44124e-07	1.87156e-05	4.7278	6.73641	Down
518;488	Q14155	518;488Q14155	ARHGEF7;ARHGEF6	2935700	2927900	2684600	2317900	2875800	2698200	-0.110371	21.3857	-1.19781		0.263248	0.35743	0.446809	-7.00103	Not sig
518	P11021	518P11021	HSPA5	886550	774260	670550	875220	1127900	873860	0.346517	19.7066	2.68648		0.0261494	0.0555347	1.25544	-4.82705	Not sig
518	Q14119	518Q14119	VEZF1	115150	95913	97818	107530	91492	112640	0.0239311	16.6548	0.335296		0.745509	0.806073	0.0936255	-7.67808	Not sig
518	Q8N1G4	518Q8N1G4	LRRC47	1518400	1512100	1412400	1813100	1604600	1727700	0.24788	20.603	4.76647		0.00118828	0.00527945	2.27741	-1.57936	Not sig
519	P10636	519P10636	MAPT	162380	141240	138710	167090	161350	172120	0.228962	17.259	3.81431		0.00456457	0.0144843	1.8391	-3.01411	Not sig
51	O95801	51O95801	TTC4	158300	115410	137680	146180	146260	151040	0.166482	17.1137	1.62891		0.139671	0.214949	0.667664	-6.4526	Not sig
51	P17544	51P17544	ATF7	433310	408090	397690	541100	464320	544490	0.354169	18.814	6.20172		0.000199496	0.00137422	2.86194	0.346896	Not sig
51	Q07960	51Q07960	ARHGAP1	3747500	3140100	3136800	2271300	2571200	2450200	-0.438102	21.4385	-5.08603		0.000779111	0.00381469	2.41854	-1.12553	Not sig
51	Q16514	51Q16514	TAF12	277820	262810	288000	436930	407290	371960	0.586267	18.3511	6.65536		0.000120034	0.000941902	3.02599	0.897928	Not sig
51	Q8N1G2	51Q8N1G2	CMTR1	920490	942110	913310	1176700	1034000	1106600	0.29306	19.9451	5.1099		0.000755374	0.00372275	2.42914	-1.09221	Not sig
520;517	Q8TAA9	520;517Q8TAA9	VANGL1;VANGL2	331620	347380	320470	373740	356270	328470	0.116809	18.3868	1.6205		0.141475	0.217199	0.663142	-6.46423	Not sig
520	O75164	520O75164	KDM4A	143540	116660	116820	109200	112460	96845	-0.214692	16.8137	-2.12422		0.0643082	0.115682	0.936735	-5.72196	Not sig
520	Q86UU1	520Q86UU1	PHLDB1	304090	306850	293740	330810	345000	353220	0.225557	18.2945	3.69015		0.00549208	0.0166375	1.77891	-3.20939	Not sig
521	Q07866	521Q07866	KLC1	1353900	1269700	1240900	1417900	1272000	1322000	0.0800788	20.3241	1.45662		0.181064	0.262917	0.580182	-6.68409	Not sig
521	Q15057	521Q15057	ACAP2	1127000	1031700	988220	829470	867090	992260	-0.185709	19.8886	-2.56387		0.0318143	0.0652814	1.18521	-5.02519	Not sig
521	Q9C0E2	521Q9C0E2	XPO4	2156100	2029300	1990300	1831100	1810500	1945500	-0.120897	20.9007	-2.21975		0.0552124	0.101941	0.991651	-5.57318	Not sig
[truncated: 451 more rows]

## Sheet: Down
Positions within proteins	Leading proteins	Positions within proteinsLeading proteins	Gene names	WT-1	WT-2	WT-3	KO-1	KO-2	KO-3	logFC	AveExpr	t	P.Value	adj.P.Val	B	group	KEGG Analysis	ID	Description	GeneRatio	BgRatio	pvalue	p.adjust	qvalue	geneID	Count	GO Analysis		ONTOLOGY	ID	Description	GeneRatio	BgRatio	pvalue	p.adjust	qvalue	geneID	Count
101	Q13541	101Q13541	EIF4EBP1	2003400	1933700	1957400	1051500	1242600	1009100	-0.816716	20.4888	-8.5335	1.85805e-05	0.000243078	2.92448	Down		hsa03013	RNA transport	11/103	186/8105	2.1976e-05	0.0038458	0.00379375	1978/1207/8672/57187/22985/10556/2521/4686/8894/1975/5905	11		GO:0051056	BP	GO:0051056	regulation of small GTPase mediated signal transduction	17/224	338/18670	7.38536e-07	0.00113168	0.000988011	IRS2/MYO9B/TSC2/ARHGAP17/GBF1/MAPRE2/CD2AP/TRIO/STMN1/ARFGEF2/F2RL1/ARHGAP1/DLC1/DNMBP/ARHGEF7/MAP4K4/MADD	17
102	P54105	102P54105	CLNS1A	12761000	11929000	9979700	6651200	7051500	6804800	-0.800841	23.0832	-10.2308	4.4887e-06	8.3833e-05	4.46494	Down		hsa04910	Insulin signaling pathway	8/103	137/8105	0.000334866	0.0293008	0.0289042	1978/8660/7249/6194/31/5770/5562/5576	8		GO:0051261	BP	GO:0051261	protein depolymerization	10/224	109/18670	7.65057e-07	0.00113168	0.000988011	MAP1B/SPTBN1/LIMA1/STMN1/ASPH/CLASP2/F2RL1/CLASP1/MAP1S/MICAL3	10
105	Q8NE71	105Q8NE71	ABCF1	3783600	3768100	3340400	1497200	1504200	1605300	-1.20849	21.1728	-21.9628	8.4557e-09	1.25862e-06	11.0807	Down		hsa03040	Spliceosome	8/103	150/8105	0.000615108	0.0358813	0.0353957	57187/494115/3183/6432/6431/22985/2521/4686	8		GO:0043244	BP	GO:0043244	regulation of protein complex disassembly	10/224	113/18670	1.06863e-06	0.00113168	0.000988011	MAP1B/SPTBN1/LIMA1/ADRB2/ASPH/CLASP2/F2RL1/SMCR8/CLASP1/MAP1S	10
105	Q9UNL2	105Q9UNL2	SSR3	8189500	9105400	9516400	5169200	5189500	6327900	-0.731804	22.7559	-8.29289	2.31514e-05	0.000280227	2.68559	Down		hsa00240	Pyrimidine metabolism	4/103	57/8105	0.00580055	0.253774	0.25034	790/6241/7371/1503	4		GO:0043902	BP	GO:0043902	positive regulation of multi-organism process	12/224	188/18670	2.95055e-06	0.00215094	0.00187788	TOP2A/TARBP2/TOP2B/NUCKS1/LARP1/IGF2R/SASH1/F2RL1/GTF2F1/SRPK2/PUM1/RRP1B	12
1073	Q12789	1073Q12789	GTF3C1	2858800	2694300	2683200	1366800	1545200	1669700	-0.82319	20.968	-9.8523	6.05025e-06	0.000104706	4.1417	Down		hsa03008	Ribosome biogenesis in eukaryotes	5/103	110/8105	0.012851	0.40451	0.399035	6949/10556/23160/10813/10528	5		GO:0045070	BP	GO:0045070	positive regulation of viral genome replication	6/224	35/18670	3.38518e-06	0.00215094	0.00187788	TOP2A/TARBP2/TOP2B/NUCKS1/LARP1/SRPK2	6
107	P06454	107P06454	PTMA	3319300	2961100	2885600	1679200	1967500	1831000	-0.713655	21.1729	-8.49627	1.92173e-05	0.00024865	2.88788	Down		hsa04150	mTOR signaling pathway	6/103	155/8105	0.0138689	0.40451	0.399035	1978/7249/9663/6194/1975/5562	6		GO:0048524	BP	GO:0048524	positive regulation of viral process	9/224	107/18670	5.68019e-06	0.00243546	0.00212628	TOP2A/TARBP2/TOP2B/NUCKS1/LARP1/IGF2R/GTF2F1/SRPK2/RRP1B	9
1100	Q9Y4H2	1100Q9Y4H2	IRS2	1600900	1386600	1177700	896300	931550	798320	-0.61805	20.0711	-5.96428	0.000262924	0.00168121	0.0478019	Down		hsa04152	AMPK signaling pathway	5/103	120/8105	0.0181283	0.453207	0.447073	1978/8660/7249/31/5562	5		GO:0010639	BP	GO:0010639	negative regulation of organelle organization	17/224	395/18670	6.07026e-06	0.00243546	0.00212628	TOP2A/TSC2/ESPL1/HNRNPC/MAP1B/ATRX/SPTBN1/MLLT6/NPM1/LIMA1/STMN1/BAG3/CLASP2/SMCR8/DLC1/CLASP1/PHF2	17
1106	P11388	1106P11388	TOP2A	28081000	27658000	36063000	20768000	19624000	20535000	-0.652768	24.5471	-5.83264	0.000307369	0.00189169	-0.121273	Down		hsa04211	Longevity regulating pathway	4/103	89/8105	0.0263792	0.577046	0.569236	1978/8660/7249/5562	4		GO:0046578	BP	GO:0046578	regulation of Ras protein signal transduction	13/224	238/18670	6.339e-06	0.00243546	0.00212628	IRS2/MYO9B/GBF1/MAPRE2/TRIO/STMN1/ARFGEF2/F2RL1/DLC1/DNMBP/ARHGEF7/MAP4K4/MADD	13
110	Q71F23	110Q71F23	CENPU	588280	572950	531500	371700	347690	358710	-0.614652	18.7806	-11.8512	1.38214e-06	3.61063e-05	5.73636	Down		hsa05017	Spinocerebellar ataxia	5/103	143/8105	0.0352279	0.684987	0.675716	23152/5707/5331/10528/9698	5		GO:1901879	BP	GO:1901879	regulation of protein depolymerization	8/224	83/18670	6.89931e-06	0.00243546	0.00212628	MAP1B/SPTBN1/LIMA1/ASPH/CLASP2/F2RL1/CLASP1/MAP1S	8
111	Q14493	111Q14493	SLBP	1494100	1254800	1357500	859720	809830	731490	-0.738536	19.9992	-8.39456	2.10836e-05	0.000264092	2.78721	Down		hsa04218	Cellular senescence	5/103	156/8105	0.0482186	0.769158	0.758748	1978/7249/4773/2113/286826	5		GO:0071375	BP	GO:0071375	cellular response to peptide hormone stimulus	15/224	321/18670	8.20244e-06	0.00260592	0.0022751	EIF4EBP1/IRS2/PXN/TSC2/MAP1B/PTPRA/LPIN2/NDEL1/NUCKS1/C2CD5/ERRFI1/PTPN1/RANGAP1/PRKAA1/PRKAR2A	15
112	P02686	112P02686	MBP	774400	629850	695890	334520	307110	353380	-1.03518	18.8729	-13.4411	4.96826e-07	1.72323e-05	6.8336	Down		hsa04931	Insulin resistance	4/103	108/8105	0.0483471	0.769158	0.758748	8660/9945/5770/5562	4		GO:0010212	BP	GO:0010212	response to ionizing radiation	10/224	147/18670	1.14672e-05	0.00331195	0.0028915	POLE3/FANCD2/TP53BP1/EEF1D/TNKS1BP1/RAD51AP1/NUCKS1/BABAM1/PRKAA1/YAP1	10
112	Q9UBW7	112Q9UBW7	ZMYM2	486310	443310	372270	193700	194860	213310	-1.07309	18.1635	-13.9946	3.57084e-07	1.34878e-05	7.18595	Down												GO:1901653	BP	GO:1901653	cellular response to peptide	16/224	385/18670	1.76511e-05	0.00448417	0.00391491	EIF4EBP1/IRS2/PXN/TSC2/MAP1B/PTPRA/LPIN2/NDEL1/NUCKS1/ADRB2/C2CD5/ERRFI1/PTPN1/RANGAP1/PRKAA1/PRKAR2A	16
1131	P46013	1131P46013	MKI67	818060	847980	742420	490410	430170	482680	-0.736316	19.2193	-12.9582	6.69685e-07	2.15993e-05	6.51424	Down												GO:0033157	BP	GO:0033157	regulation of intracellular protein transport	12/224	225/18670	1.83488e-05	0.00448417	0.00391491	SETD2/MTCL1/PCM1/NDEL1/HUWE1/BAG3/C2CD5/PTPN1/RANGAP1/PRKAA1/NOLC1/LCP1	12
113	Q9HB09	113Q9HB09	BCL2L12	394740	376010	376020	122550	133310	161030	-1.43251	17.8127	-15.4729	1.56296e-07	7.7806e-06	8.06264	Down												GO:0043087	BP	GO:0043087	regulation of GTPase activity	18/224	479/18670	2.03485e-05	0.00448421	0.00391494	MYO9B/TBC1D22B/TSC2/DOCK7/ARHGAP17/NDEL1/MAPRE2/RIN1/ERRFI1/F2RL1/RANGAP1/ARHGAP1/DLC1/LRCH1/ARHGEF7/MAP4K4/RRP1B/EPHA2	18
114	O96028	114O96028	WHSC1	1009800	971570	1032700	514300	499890	492080	-0.965062	19.4386	-14.0366	3.48407e-07	1.32539e-05	7.21216	Down												GO:0043434	BP	GO:0043434	response to peptide hormone	17/224	436/18670	2.18031e-05	0.00448421	0.00391494	EIF4EBP1/IRS2/PXN/TSC2/MAP1B/CAD/PTPRA/LPIN2/SRSF6/NDEL1/NUCKS1/C2CD5/ERRFI1/PTPN1/RANGAP1/PRKAA1/PRKAR2A	17
114	Q8WUZ0	114Q8WUZ0	BCL7C	931240	906140	819440	497530	470850	534410	-0.78107	19.3442	-14.4133	2.80342e-07	1.15028e-05	7.44343	Down												GO:0071479	BP	GO:0071479	cellular response to ionizing radiation	7/224	71/18670	2.25834e-05	0.00448421	0.00391494	POLE3/TP53BP1/EEF1D/TNKS1BP1/RAD51AP1/NUCKS1/YAP1	7
1157	O43432	1157O43432	EIF4G3	2726300	2499500	2149000	1621800	1553800	1504200	-0.6153	20.9036	-8.28296	2.33651e-05	0.000280756	2.6756	Down												GO:0032868	BP	GO:0032868	response to insulin	13/224	272/18670	2.62425e-05	0.0048856	0.00426538	EIF4EBP1/IRS2/TSC2/CAD/PTPRA/LPIN2/SRSF6/NDEL1/NUCKS1/C2CD5/ERRFI1/PTPN1/PRKAA1	13
328	O60488	328O60488	ACSL4	3421930	3319870	2987500	1092350	1117800	982980	-1.48918	19.8812	-16.3528	1.66292e-07	6.25662e-06	9.26454	Down
1159	Q9BQG0	1159Q9BQG0	MYBBP1A	1962900	1733300	1684600	491740	452380	492690	-1.86212	19.8197	-30.62	5.14922e-10	3.10346e-07	13.7953	Down												GO:0031099	BP	GO:0031099	regeneration	11/224	198/18670	2.82295e-05	0.0048856	0.00426538	TARBP2/MAP1B/CAD/NDEL1/IGF2R/PTPN3/PTPN12/LCP1/YAP1/MAP4K4/MED1	11
115	O96028	115O96028	WHSC1	1009800	971570	1032700	514300	499890	492080	-0.965062	19.4386	-14.0366	3.48407e-07	1.32539e-05	7.21216	Down												GO:1902850	BP	GO:1902850	microtubule cytoskeleton organization involved in mitosis	9/224	131/18670	2.92183e-05	0.0048856	0.00426538	SETD2/ESPL1/NDEL1/TACC2/STMN1/CLASP2/MECP2/DYNC1H1/CLASP1	9
117	Q9HB09	117Q9HB09	BCL2L12	394740	376010	376020	122550	133310	161030	-1.43251	17.8127	-15.4729	1.56296e-07	7.7806e-06	8.06264	Down												GO:0043547	BP	GO:0043547	positive regulation of GTPase activity	16/224	405/18670	3.26433e-05	0.00518539	0.00452711	MYO9B/TBC1D22B/TSC2/DOCK7/ARHGAP17/NDEL1/MAPRE2/RIN1/ERRFI1/F2RL1/RANGAP1/ARHGAP1/DLC1/ARHGEF7/MAP4K4/EPHA2	16
1207	Q9BYW2	1207Q9BYW2	SETD2	673020	672350	481290	387440	325080	460840	-0.597009	18.883	-4.77038	0.00118204	0.00525994	-1.57371	Down												GO:1903311	BP	GO:1903311	regulation of mRNA metabolic process	14/224	324/18670	3.90947e-05	0.00591446	0.00516363	RBMXL1/IGF2BP2/HNRNPC/SRSF7/SRSF6/NPM1/LARP1/PSME3/GIGYF2/NCBP1/PSMD1/SRPK2/CARHSP1/PUM1	14
121	Q9HB09	121Q9HB09	BCL2L12	394740	376010	376020	122550	133310	161030	-1.43251	17.8127	-15.4729	1.56296e-07	7.7806e-06	8.06264	Down												GO:0031110	BP	GO:0031110	regulation of microtubule polymerization or depolymerization	7/224	79/18670	4.53901e-05	0.00655474	0.00572263	MAP1B/MAPRE2/STMN1/CLASP2/MECP2/CLASP1/MAP1S	7
122	Q9NRF9	122Q9NRF9	POLE3	679790	793620	722980	549300	416040	455170	-0.595044	19.1538	-6.34493	0.000169477	0.00121973	0.523702	Down												GO:0008286	BP	GO:0008286	insulin receptor signaling pathway	9/224	141/18670	5.21381e-05	0.00719892	0.00628503	EIF4EBP1/IRS2/TSC2/PTPRA/NDEL1/NUCKS1/C2CD5/PTPN1/PRKAA1	9
1257	Q9NTI5	1257Q9NTI5	PDS5B	1172500	1177300	1107100	570910	531170	728900	-0.89514	19.6753	-9.47979	8.1957e-06	0.000131362	3.81276	Down												GO:0008380	BP	GO:0008380	RNA splicing	17/224	469/18670	5.43828e-05	0.00719892	0.00628503	CLNS1A/THOC2/AHNAK/ZC3H13/RBMXL1/HNRNPC/SRSF7/PCBP2/SRSF6/ACIN1/FUS/NCBP1/IVNS1ABP/LUC7L3/GTF2F1/SRPK2/RRP1B	17
1259	Q9NTI5	1259Q9NTI5	PDS5B	2125000	2132100	2002600	894660	858310	1100600	-1.10529	20.4277	-14.3963	2.83066e-07	1.15028e-05	7.43316	Down												GO:0016072	BP	GO:0016072	rRNA metabolic process	12/224	253/18670	5.78056e-05	0.00734195	0.0064099	GTF3C1/TCOF1/NIFK/RPS6/RPP30/RSL1D1/WDR43/UTP14A/NOLC1/NOP56/RRP1B/DDX21	12
125	Q3KQU3	125Q3KQU3	MAP7D1	475440	428980	429420	261330	260180	287510	-0.670973	18.407	-10.9203	2.66877e-06	5.79756e-05	5.02703	Down												GO:0031109	BP	GO:0031109	microtubule polymerization or depolymerization	8/224	112/18670	6.17754e-05	0.00734195	0.0064099	MAP1B/NDEL1/MAPRE2/STMN1/CLASP2/MECP2/CLASP1/MAP1S	8
125	Q5SW79	125Q5SW79	CEP170	691320	603790	552580	354050	329880	367580	-0.777298	18.8222	-11.4852	1.78006e-06	4.3864e-05	5.46389	Down												GO:0032869	BP	GO:0032869	cellular response to insulin stimulus	11/224	216/18670	6.23961e-05	0.00734195	0.0064099	EIF4EBP1/IRS2/TSC2/PTPRA/LPIN2/NDEL1/NUCKS1/C2CD5/ERRFI1/PTPN1/PRKAA1	11
1267	Q13459	1267Q13459	MYO9B	191620	207510	176340	118530	111390	120690	-0.692539	17.1892	-11.3732	1.92611e-06	4.58214e-05	5.3789	Down												GO:0032011	BP	GO:0032011	ARF protein signal transduction	4/224	19/18670	6.78709e-05	0.00743537	0.00649146	GBF1/MAPRE2/ARFGEF2/MAP4K4	4
126	P49023	126P49023	PXN	3066500	2738100	2525900	1733200	1755800	1820300	-0.61641	21.0805	-9.3102	9.44174e-06	0.000145413	3.65927	Down												GO:0032012	BP	GO:0032012	regulation of ARF protein signal transduction	4/224	19/18670	6.78709e-05	0.00743537	0.00649146	GBF1/MAPRE2/ARFGEF2/MAP4K4	4
126	Q8WUZ0	126Q8WUZ0	BCL7C	999120	963960	876360	576660	551830	615340	-0.661995	19.4978	-12.3917	9.63279e-07	2.79995e-05	6.12444	Down												GO:0070507	BP	GO:0070507	regulation of microtubule cytoskeleton organization	10/224	186/18670	8.59674e-05	0.00910395	0.00794821	MAP1B/NPM1/MAPRE2/STMN1/CLASP2/MECP2/DYNC1H1/PRKAA1/CLASP1/MAP1S	10
1271	Q13459	1271Q13459	MYO9B	191620	207510	176340	118530	111390	120690	-0.692539	17.1892	-11.3732	1.92611e-06	4.58214e-05	5.3789	Down												GO:1903902	BP	GO:1903902	positive regulation of viral life cycle	6/224	61/18670	8.93132e-05	0.00915316	0.00799118	TOP2A/TARBP2/TOP2B/NUCKS1/LARP1/SRPK2	6
1285	Q8NI27	1285Q8NI27	THOC2	3032100	2788200	2326900	799860	758880	863960	-1.70935	20.4997	-22.0885	8.06052e-09	1.23811e-06	11.1289	Down												GO:0051017	BP	GO:0051017	actin filament bundle assembly	9/224	153/18670	9.80995e-05	0.00973944	0.00850303	PXN/ZYX/MARCKS/LIMA1/STMN1/CLASP2/DLC1/LCP1/CLASP1	9
1289	Q8NI27	1289Q8NI27	THOC2	2584000	2392700	1985800	697570	649230	728030	-1.70328	20.2771	-22.4986	6.90779e-09	1.16375e-06	11.284	Down												GO:0007015	BP	GO:0007015	actin filament organization	15/224	400/18670	0.000103314	0.00994636	0.00868369	PXN/ZYX/ARHGAP17/MARCKS/SPTBN1/LIMA1/CD2AP/STMN1/CLASP2/DBN1/F2RL1/DLC1/LCP1/CLASP1/MICAL3	15
132	Q9NU19	132Q9NU19	TBC1D22B	517010	416870	436830	230540	198070	208620	-1.07277	18.2421	-13.5712	4.59217e-07	1.6307e-05	6.91767	Down												GO:0061572	BP	GO:0061572	actin filament bundle organization	9/224	157/18670	0.000119489	0.0111652	0.00974778	PXN/ZYX/MARCKS/LIMA1/STMN1/CLASP2/DLC1/LCP1/CLASP1	9
1331	Q02952	1331Q02952	AKAP12	3240500	2874000	2674600	982070	1037700	906710	-1.55557	20.6942	-18.7027	3.24138e-08	2.59783e-06	9.7081	Down												GO:0007059	BP	GO:0007059	chromosome segregation	13/224	321/18670	0.000141319	0.0128277	0.0111992	TOP2A/MKI67/PDS5B/POGZ/FANCD2/ESPL1/TOP2B/NDEL1/ATRX/CHAMP1/DYNC1H1/FAM83D/PUM1	13
134;102;137	P16989;P67809	134;102;137P16989;P67809	YBX3;YBX1;YBX2	562840	477500	435310	182850	186890	220320	-1.2943	18.2405	-14.7282	2.34694e-07	1.01968e-05	7.63219	Down												GO:0006541	BP	GO:0006541	glutamine metabolic process	4/224	23/18670	0.000149324	0.0131778	0.0115049	CAD/GFPT2/MECP2/CTPS1	4
1350	Q13428	1350Q13428	TCOF1	26175000	25348000	24048000	15908000	14750000	17318000	-0.764871	24.2551	-12.7143	7.81757e-07	2.42609e-05	6.34845	Down												GO:0007019	BP	GO:0007019	microtubule depolymerization	5/224	44/18670	0.000176367	0.0151437	0.0132212	MAP1B/STMN1/CLASP2/CLASP1/MAP1S	5
135	Q09666	135Q09666	AHNAK	4902200	4316800	3219800	1929500	1767700	1395100	-1.27361	21.3288	-8.39296	2.11146e-05	0.000264092	2.78562	Down												GO:0032386	BP	GO:0032386	regulation of intracellular transport	15/224	423/18670	0.000190299	0.01591	0.0138903	SETD2/MTCL1/PCM1/MAP1B/NDEL1/HUWE1/BAG3/C2CD5/PTPN1/DYNC1H1/RANGAP1/PRKAA1/ARHGAP1/NOLC1/LCP1	15
135	Q5SW79	135Q5SW79	CEP170	6182600	5157900	4842700	2734700	2834400	3010800	-0.908695	21.907	-11.3085	2.01651e-06	4.71566e-05	5.32945	Down												GO:0007051	BP	GO:0007051	spindle organization	9/224	170/18670	0.000217761	0.0176967	0.0154501	ESPL1/ATRX/MAPRE2/TACC2/STMN1/CLASP2/MECP2/DYNC1H1/CLASP1	9
135	Q7Z2E3	135Q7Z2E3	APTX	325070	306600	314920	131280	116250	145510	-1.2282	17.6329	-18.0714	4.31472e-08	3.17317e-06	9.41165	Down												GO:0043484	BP	GO:0043484	regulation of RNA splicing	8/224	135/18670	0.000227451	0.0176967	0.0154501	AHNAK/RBMXL1/SRSF7/SRSF6/FUS/NCBP1/SRPK2/RRP1B	8
1364	Q5T200	1364Q5T200	ZC3H13	220670	183630	152720	112670	92073	102750	-0.815638	17.0671	-8.0869	2.80632e-05	0.000324002	2.47657	Down												GO:1901987	BP	GO:1901987	regulation of cell cycle phase transition	16/224	480/18670	0.000235019	0.0176967	0.0154501	ESPL1/FGFR1OP/TNKS1BP1/PCM1/MEPCE/NPM1/PSME3/GIGYF2/BABAM1/PSMD1/MECP2/DYNC1H1/FAM83D/CLASP1/ANLN/FZR1	16
1368	Q7Z3K3	1368Q7Z3K3	POGZ	416100	422640	382820	221620	205390	256670	-0.814402	18.2077	-12.1646	1.11907e-06	3.1507e-05	5.96341	Down												GO:0007020	BP	GO:0007020	microtubule nucleation	4/224	26/18670	0.000245091	0.0176967	0.0154501	NDEL1/CLASP2/MECP2/CLASP1	4
1380	Q9ULT8	1380Q9ULT8	HECTD1	1144100	1026100	941470	90725	102620	116660	-3.30751	18.3071	-33.0002	2.7342e-10	2.25708e-07	14.3735	Down												GO:0034453	BP	GO:0034453	microtubule anchoring	4/224	26/18670	0.000245091	0.0176967	0.0154501	FGFR1OP/PCM1/CLASP2/CLASP1	4
1388	P49815	1388P49815	TSC2	311940	281070	271630	138140	168860	159970	-0.846042	17.6853	-9.05761	1.17047e-05	0.00017071	3.42618	Down												GO:0051497	BP	GO:0051497	negative regulation of stress fiber assembly	4/224	26/18670	0.000245091	0.0176967	0.0154501	STMN1/CLASP2/DLC1/CLASP1	4
138	Q5SW79	138Q5SW79	CEP170	6182600	5157900	4842700	2734700	2834400	3010800	-0.908695	21.907	-11.3085	2.01651e-06	4.71566e-05	5.32945	Down												GO:1902749	BP	GO:1902749	regulation of cell cycle G2/M phase transition	10/224	213/18670	0.000260098	0.0183629	0.0160318	FGFR1OP/PCM1/NPM1/PSME3/BABAM1/PSMD1/MECP2/DYNC1H1/CLASP1/FZR1	10
1393	P11388	1393P11388	TOP2A	1682700	1825600	2076100	1100300	1260800	1162000	-0.640194	20.4915	-5.68937	0.000365268	0.00216556	-0.307976	Down												GO:0033673	BP	GO:0033673	negative regulation of kinase activity	11/224	257/18670	0.000287076	0.0196386	0.0171455	IRS2/TSC2/TARBP2/FGFR1OP/NPM1/GPRC5A/ERRFI1/PTPN1/PDCD4/SMCR8/PRKAR2A	11
1412	Q9BXW9	1412Q9BXW9	FANCD2	468530	426510	392880	235460	216610	220360	-0.908613	18.2325	-15.636	1.43332e-07	7.39503e-06	8.15408	Down												GO:0043488	BP	GO:0043488	regulation of mRNA stability	9/224	177/18670	0.000293873	0.0196386	0.0171455	IGF2BP2/HNRNPC/NPM1/LARP1/PSME3/GIGYF2/PSMD1/CARHSP1/PUM1	9
1417	Q9Y4B5	1417Q9Y4B5	MTCL1	4871600	4700200	4146200	2777200	2920700	3045400	-0.644457	21.8016	-10.0476	5.18037e-06	9.29651e-05	4.30981	Down												GO:0043624	BP	GO:0043624	cellular protein complex disassembly	10/224	217/18670	0.000301776	0.0196386	0.0171455	MAP1B/SPTBN1/LIMA1/STMN1/ASPH/CLASP2/F2RL1/CLASP1/MAP1S/MICAL3	10
141	Q5SW79	141Q5SW79	CEP170	2375500	1911200	1797800	878740	964460	990200	-1.06262	20.4017	-11.2641	2.08138e-06	4.80733e-05	5.2953	Down												GO:0046785	BP	GO:0046785	microtubule polymerization	6/224	76/18670	0.000302894	0.0196386	0.0171455	MAP1B/NDEL1/STMN1/CLASP2/MECP2/CLASP1	6
1421	Q9Y4B5	1421Q9Y4B5	MTCL1	4871600	4700200	4146200	2777200	2920700	3045400	-0.644457	21.8016	-10.0476	5.18037e-06	9.29651e-05	4.30981	Down												GO:0032886	BP	GO:0032886	regulation of microtubule-based process	10/224	218/18670	0.000313025	0.0198886	0.0173638	MAP1B/NPM1/MAPRE2/STMN1/CLASP2/MECP2/DYNC1H1/PRKAA1/CLASP1/MAP1S	10
1426	Q12888	1426Q12888	TP53BP1	3673100	3627700	3121400	1720700	1681600	2041400	-0.914798	21.2599	-12.7752	7.51919e-07	2.36011e-05	6.39016	Down												GO:0006611	BP	GO:0006611	protein export from nucleus	9/224	179/18670	0.00031927	0.0198886	0.0173638	SLBP/SETD2/THOC2/SRSF7/SRSF6/NPM1/BAG3/NCBP1/RANGAP1	9
142	Q15633	142Q15633	TARBP2	1554600	1698800	1477900	838280	818870	868540	-0.863078	20.1352	-15.462	1.57204e-07	7.7806e-06	8.05652	Down												GO:1904424	BP	GO:1904424	regulation of GTP binding	3/224	12/18670	0.000346085	0.0210994	0.0184209	CCPG1/STMN1/ARHGEF7	3
1438	Q96N67	1438Q96N67	DOCK7	344480	369300	358740	217490	192410	203230	-0.777127	18.0427	-12.057	1.20254e-06	3.298e-05	5.88608	Down												GO:0043903	BP	GO:0043903	regulation of symbiosis, encompassing mutualism through parasitism	10/224	222/18670	0.00036159	0.0210994	0.0184209	TOP2A/TARBP2/TOP2B/NUCKS1/LARP1/IGF2R/F2RL1/GTF2F1/SRPK2/RRP1B	10
143	Q15942	143Q15942	ZYX	882620	843710	742190	448300	433820	467290	-0.823401	19.2078	-14.2406	3.0951e-07	1.21667e-05	7.33818	Down												GO:0006446	BP	GO:0006446	regulation of translational initiation	6/224	79/18670	0.000373807	0.0210994	0.0184209	EIF4EBP1/EIF4G3/NPM1/LARP1/NCBP1/EIF4B	6
143	Q96B23	143Q96B23	C18orf25	2379700	1941400	1835900	1302000	1179400	1230100	-0.69917	20.6037	-8.78368	1.48604e-05	0.00020574	3.16707	Down												GO:0043487	BP	GO:0043487	regulation of RNA stability	9/224	183/18670	0.000375525	0.0210994	0.0184209	IGF2BP2/HNRNPC/NPM1/LARP1/PSME3/GIGYF2/PSMD1/CARHSP1/PUM1	9
147	P29692	147P29692	EEF1D	3590900	3590800	3092900	2382800	2070000	2214500	-0.606382	21.3944	-10.1872	4.64356e-06	8.59475e-05	4.42824	Down												GO:0031114	BP	GO:0031114	regulation of microtubule depolymerization	4/224	29/18670	0.000378555	0.0210994	0.0184209	MAP1B/CLASP2/CLASP1/MAP1S	4
1508	Q14674	1508Q14674	ESPL1	877970	813190	847150	446080	385810	439940	-0.949326	19.1876	-15.5593	1.49271e-07	7.6064e-06	8.11121	Down												GO:0032232	BP	GO:0032232	negative regulation of actin filament bundle assembly	4/224	29/18670	0.000378555	0.0210994	0.0184209	STMN1/CLASP2/DLC1/CLASP1	4
151	Q96SK2	151Q96SK2	TMEM209	208560	228480	211420	151540	130520	140170	-0.590238	17.4137	-9.06653	1.16152e-05	0.000169706	3.4345	Down												GO:0000280	BP	GO:0000280	nuclear division	14/224	407/18670	0.000421807	0.0226096	0.0197393	TOP2A/MKI67/PDS5B/POGZ/FANCD2/ESPL1/TOP2B/NDEL1/ATRX/CLASP2/CHAMP1/CLASP1/ANLN/FZR1	14
1525	P11388	1525P11388	TOP2A	1771600	1475800	1971000	1060000	1240700	1077700	-0.592695	20.4111	-4.5287	0.00164249	0.00671173	-1.92635	Down												GO:0051494	BP	GO:0051494	negative regulation of cytoskeleton organization	8/224	148/18670	0.000423551	0.0226096	0.0197393	MAP1B/SPTBN1/NPM1/LIMA1/STMN1/CLASP2/DLC1/CLASP1	8
1531	Q14839	1531Q14839	CHD4	7045100	6846200	6821300	1736800	1720600	1664300	-2.01701	21.7302	-34.5601	1.84965e-10	1.80083e-07	14.7225	Down												GO:1901185	BP	GO:1901185	negative regulation of ERBB signaling pathway	5/224	53/18670	0.000426999	0.0226096	0.0197393	GPRC5A/ERRFI1/PTPN3/PTPN12/ARHGEF7	5
1550	Q02880	1550Q02880	TOP2B	1066100	911390	1081900	580120	591900	609260	-0.739063	19.5668	-8.52309	1.87562e-05	0.000243928	2.91426	Down												GO:0006402	BP	GO:0006402	mRNA catabolic process	13/224	364/18670	0.000475216	0.0247502	0.0216082	RPL29/IGF2BP2/HNRNPC/TNKS1BP1/NPM1/LARP1/RPS6/PSME3/GIGYF2/NCBP1/PSMD1/CARHSP1/PUM1	13
157	Q96E39	157Q96E39	RBMXL1	470620	458190	393130	263920	211630	265850	-0.805713	18.3248	-10.4218	3.87516e-06	7.47416e-05	4.62396	Down												GO:0044380	BP	GO:0044380	protein localization to cytoskeleton	5/224	55/18670	0.000507676	0.0260143	0.0227118	PCM1/MAPRE2/CHAMP1/FAM83D/ANLN	5
157	Q9UL58	157Q9UL58	ZNF215	1166500	1036100	1065200	477870	476130	457140	-1.17757	19.4491	-17.3541	6.04262e-08	4.2634e-06	9.06091	Down												GO:0022618	BP	GO:0022618	ribonucleoprotein complex assembly	11/224	277/18670	0.000540162	0.0272396	0.0237816	CLNS1A/TARBP2/SRSF6/NPM1/NCBP1/EIF2S2/LUC7L3/EIF4B/DYNC1H1/PRKAA1/SRPK2	11
158	P47914	158P47914	RPL29	1103100	1165900	1096100	471480	483430	508140	-1.16459	19.4987	-18.8839	2.99095e-08	2.49397e-06	9.79118	Down												GO:0006413	BP	GO:0006413	translational initiation	9/224	193/18670	0.000552725	0.0274376	0.0239545	EIF4EBP1/EIF4G3/RPL29/NPM1/LARP1/RPS6/NCBP1/EIF2S2/EIF4B	9
159;159	P42166;P42167	159;159P42166;P42167	TMPO	959790	1023700	1003600	545530	519960	630220	-0.781051	19.5126	-10.3321	4.15101e-06	7.85931e-05	4.54957	Down												GO:0006469	BP	GO:0006469	negative regulation of protein kinase activity	10/224	235/18670	0.000564867	0.027609	0.024104	TSC2/TARBP2/FGFR1OP/NPM1/GPRC5A/ERRFI1/PTPN1/PDCD4/SMCR8/PRKAR2A	10
160	O95684	160O95684	FGFR1OP	1344400	1364800	1238100	768560	814430	861900	-0.656238	19.9874	-10.8166	2.88046e-06	6.17616e-05	4.94459	Down												GO:0051168	BP	GO:0051168	nuclear export	9/224	194/18670	0.000573689	0.0276153	0.0241096	SLBP/SETD2/THOC2/SRSF7/SRSF6/NPM1/BAG3/NCBP1/RANGAP1	9
161	Q9Y6M1	161Q9Y6M1	IGF2BP2	153970	135220	132460	92649	72936	91712	-0.684514	16.7376	-10.0574	5.1406e-06	9.26543e-05	4.31816	Down												GO:0032984	BP	GO:0032984	protein-containing complex disassembly	12/224	329/18670	0.000649539	0.0307539	0.0268498	MAP1B/SPTBN1/LIMA1/ADRB2/STMN1/ASPH/CLASP2/F2RL1/SMCR8/CLASP1/MAP1S/MICAL3	12
162	P07910	162P07910	HNRNPC	1214100	1048300	937100	621000	581070	737710	-0.682692	19.6544	-7.4654	5.13831e-05	0.000496102	1.81938	Down												GO:0043044	BP	GO:0043044	ATP-dependent chromatin remodeling	6/224	88/18670	0.000666544	0.0307539	0.0268498	PTMA/CENPU/POLE3/CHD4/HNRNPC/NPM1	6
162	Q68EM7	162Q68EM7	ARHGAP17	3262600	2817300	2626000	1598300	1490400	1668500	-0.840621	21.0342	-12.1714	1.11405e-06	3.1507e-05	5.96824	Down												GO:0019079	BP	GO:0019079	viral genome replication	7/224	122/18670	0.000679368	0.0307539	0.0268498	TOP2A/TARBP2/TOP2B/PCBP2/NUCKS1/LARP1/SRPK2	7
162	Q9BV36	162Q9BV36	MLPH	1029700	923130	949980	637780	585340	624710	-0.608374	19.5561	-10.5936	3.40187e-06	6.89832e-05	4.76481	Down												GO:0051348	BP	GO:0051348	negative regulation of transferase activity	11/224	285/18670	0.000683761	0.0307539	0.0268498	IRS2/TSC2/TARBP2/FGFR1OP/NPM1/GPRC5A/ERRFI1/PTPN1/PDCD4/SMCR8/PRKAR2A	11
163	P37802	163P37802	TAGLN2	4830400	3928200	3533400	1777800	1821100	1792700	-1.15277	21.3726	-12.2761	1.03933e-06	2.98942e-05	6.04284	Down												GO:0061013	BP	GO:0061013	regulation of mRNA catabolic process	9/224	199/18670	0.000688522	0.0307539	0.0268498	IGF2BP2/HNRNPC/NPM1/LARP1/PSME3/GIGYF2/PSMD1/CARHSP1/PUM1	9
1647	Q5T4S7	1647Q5T4S7	UBR4	42820	39485	35225	19621	19173	27550	-0.76208	14.8503	-7.51429	4.89281e-05	0.000481983	1.87258	Down												GO:0009209	BP	GO:0009209	pyrimidine ribonucleoside triphosphate biosynthetic process	3/224	15/18670	0.000696973	0.0307539	0.0268498	CAD/UCK2/CTPS1	3
164	Q9NVW2	164Q9NVW2	RLIM	449310	371530	302150	219240	228820	219920	-0.699448	18.126	-6.48976	0.000144077	0.00108716	0.699814	Down												GO:0006605	BP	GO:0006605	protein targeting	14/224	432/18670	0.000757322	0.0324475	0.0283283	SSR3/AKAP12/MTCL1/RPL29/RPS6/HUWE1/BAG3/SSR1/SGTA/C2CD5/PRKAA1/SRP72/MICALL1/AP3D1	14
164	Q9Y6M1	164Q9Y6M1	IGF2BP2	347890	307830	307890	181020	157460	179690	-0.859865	17.8448	-14.3889	2.84261e-07	1.15028e-05	7.42868	Down												GO:0034248	BP	GO:0034248	regulation of cellular amide metabolic process	15/224	483/18670	0.000763593	0.0324475	0.0283283	EIF4EBP1/EIF4G3/TCOF1/TARBP2/IGF2BP2/NPM1/LARP1/GIGYF2/SLC7A11/NCBP1/EIF4B/PRKAA1/NOLC1/PUM1/LARP4B	15
165	Q96G74	165Q96G74	OTUD5	228540	188690	178510	98060	113950	114070	-0.856059	17.1552	-8.07746	2.83144e-05	0.00032599	2.46688	Down												GO:0006612	BP	GO:0006612	protein targeting to membrane	9/224	202/18670	0.000765994	0.0324475	0.0283283	SSR3/MTCL1/RPL29/RPS6/SSR1/SGTA/C2CD5/SRP72/MICALL1	9
1666	Q9C0C2	1666Q9C0C2	TNKS1BP1	777480	724070	740340	394780	368510	421210	-0.877707	19.0465	-15.4597	1.57403e-07	7.7806e-06	8.05518	Down												GO:0031929	BP	GO:0031929	TOR signaling	7/224	125/18670	0.0007847	0.0325411	0.0284101	EIF4EBP1/TSC2/LARP1/RPS6/FAM83D/PRKAA1/SMCR8	7
170	P29966	170P29966	MARCKS	637140	711070	433460	166050	205860	256680	-1.46545	18.4027	-8.27335	2.35739e-05	0.000282442	2.66594	Down												GO:0034330	BP	GO:0034330	cell junction organization	11/224	290/18670	0.000788689	0.0325411	0.0284101	FLNC/MAPRE2/CLASP2/F2RL1/PLEC/DLC1/CLASP1/ARHGEF7/DSG2/MAP4K4/EPHA2	11
171	Q16629	171Q16629	SRSF7	1219000	1142100	1863600	752340	935140	764160	-0.716955	20.0195	-3.48837	0.0074505	0.0210485	-3.53001	Down												GO:0071826	BP	GO:0071826	ribonucleoprotein complex subunit organization	11/224	291/18670	0.000811202	0.0330409	0.0288464	CLNS1A/TARBP2/SRSF6/NPM1/NCBP1/EIF2S2/LUC7L3/EIF4B/DYNC1H1/PRKAA1/SRPK2	11
173	Q15366	173Q15366	PCBP2	1072800	1055600	945520	656470	627570	668510	-0.60811	19.6392	-11.9231	1.31619e-06	3.51251e-05	5.78896	Down												GO:0009208	BP	GO:0009208	pyrimidine ribonucleoside triphosphate metabolic process	3/224	16/18670	0.000850248	0.0341929	0.0298521	CAD/UCK2/CTPS1	3
173	Q16629	173Q16629	SRSF7	1480200	1348800	2048800	921360	1177100	937890	-0.636437	20.2808	-3.47892	0.00755861	0.0212594	-3.54511	Down												GO:0071426	BP	GO:0071426	ribonucleoprotein complex export from nucleus	7/224	127/18670	0.00086181	0.0342246	0.0298799	SLBP/SETD2/THOC2/SRSF7/SRSF6/NPM1/NCBP1	7
1760	Q5T4S7	1760Q5T4S7	UBR4	1240800	1107800	928910	563370	542330	570380	-0.920185	19.5698	-11.8743	1.36059e-06	3.57742e-05	5.75327	Down												GO:0045787	BP	GO:0045787	positive regulation of cell cycle	13/224	389/18670	0.000879703	0.0345039	0.0301237	EIF4EBP1/MYBBP1A/ESPL1/TNKS1BP1/CCPG1/ATRX/MEPCE/NPM1/MECP2/DYNC1H1/FAM83D/SRPK2/MED1	13
1763	Q5T4S7	1763Q5T4S7	UBR4	814860	703160	643680	199190	214920	212290	-1.7475	18.5506	-20.9851	1.23846e-08	1.57285e-06	10.6945	Down												GO:0071166	BP	GO:0071166	ribonucleoprotein complex localization	7/224	128/18670	0.000902544	0.0349681	0.0305289	SLBP/SETD2/THOC2/SRSF7/SRSF6/NPM1/NCBP1	7
1765	Q15154	1765Q15154	PCM1	1229400	1287900	1178200	747080	711420	851130	-0.642269	19.8962	-10.0356	5.22958e-06	9.3002e-05	4.29957	Down												GO:0006913	BP	GO:0006913	nucleocytoplasmic transport	12/224	343/18670	0.000933228	0.0356388	0.0311145	SLBP/SETD2/THOC2/TSC2/SRSF7/SRSF6/NPM1/BAG3/NCBP1/RANGAP1/NOLC1/MED1	12
177	Q96G74	177Q96G74	OTUD5	228540	188690	178510	98060	113950	114070	-0.856059	17.1552	-8.07746	2.83144e-05	0.00032599	2.46688	Down												GO:0050792	BP	GO:0050792	regulation of viral process	9/224	208/18670	0.000942291	0.0356388	0.0311145	TOP2A/TARBP2/TOP2B/NUCKS1/LARP1/IGF2R/GTF2F1/SRPK2/RRP1B	9
1780	Q92538	1780Q92538	GBF1	377420	422430	360650	181120	148930	175510	-1.16002	17.9606	-16.8451	7.73676e-08	4.87534e-06	8.80247	Down												GO:0042254	BP	GO:0042254	ribosome biogenesis	11/224	297/18670	0.00095777	0.0357981	0.0312535	MYBBP1A/NPM1/RPS6/RPP30/RSL1D1/WDR43/UTP14A/NOLC1/NOP56/RRP1B/DDX21	11
1784	Q92538	1784Q92538	GBF1	1155700	1025400	943850	553080	558650	545270	-0.875284	19.5293	-12.74	7.69004e-07	2.39552e-05	6.36608	Down												GO:0031111	BP	GO:0031111	negative regulation of microtubule polymerization or depolymerization	4/224	37/18670	0.000976598	0.0360773	0.0314974	MAP1B/STMN1/CLASP2/CLASP1	4
1788	P46821	1788P46821	MAP1B	5467900	4874300	4779200	3089900	2840500	3225600	-0.723239	21.91	-11.7633	1.46781e-06	3.8103e-05	5.67163	Down												GO:0045069	BP	GO:0045069	regulation of viral genome replication	6/224	95/18670	0.000997352	0.0363129	0.031703	TOP2A/TARBP2/TOP2B/NUCKS1/LARP1/SRPK2	6
1793	P46821	1793P46821	MAP1B	18779000	17105000	16128000	9628300	9753700	10328000	-0.88275	23.6507	-13.6755	4.31326e-07	1.56166e-05	6.98455	Down												GO:0051169	BP	GO:0051169	nuclear transport	12/224	346/18670	0.00100583	0.0363129	0.031703	SLBP/SETD2/THOC2/TSC2/SRSF7/SRSF6/NPM1/BAG3/NCBP1/RANGAP1/NOLC1/MED1	12
1797	P46821	1797P46821	MAP1B	19635000	17879000	16914000	10531000	10730000	11376000	-0.831253	23.7569	-12.4252	9.42346e-07	2.78042e-05	6.14802	Down												GO:0010715	BP	GO:0010715	regulation of extracellular matrix disassembly	3/224	17/18670	0.00102334	0.0365299	0.0318925	ETS1/CLASP2/CLASP1	3
182	P07910	182P07910	HNRNPC	1039000	873240	767910	397910	452520	469360	-0.971028	19.2473	-9.59795	7.43543e-06	0.000120826	3.9183	Down												GO:0006401	BP	GO:0006401	RNA catabolic process	13/224	397/18670	0.00105853	0.0370718	0.0323656	RPL29/IGF2BP2/HNRNPC/TNKS1BP1/NPM1/LARP1/RPS6/PSME3/GIGYF2/NCBP1/PSMD1/CARHSP1/PUM1	13
184	Q9ULG6	184Q9ULG6	CCPG1	1399100	1430600	1362800	534120	500030	589260	-1.34102	19.7276	-22.7608	6.26769e-09	1.13501e-06	11.3814	Down												GO:0007265	BP	GO:0007265	Ras protein signal transduction	14/224	448/18670	0.00107353	0.0370718	0.0323656	IRS2/MYO9B/GBF1/MAPRE2/TRIO/STMN1/ARFGEF2/F2RL1/ARHGAP1/DLC1/DNMBP/ARHGEF7/MAP4K4/MADD	14
1859	P27708	1859P27708	CAD	2417100	2231700	1920700	939770	969720	1029300	-1.12598	20.4897	-15.6168	1.44793e-07	7.42401e-06	8.14337	Down												GO:0009314	BP	GO:0009314	response to radiation	14/224	448/18670	0.00107353	0.0370718	0.0323656	POLE3/FANCD2/TP53BP1/EEF1D/TNKS1BP1/RAD51AP1/NUCKS1/NPM1/JUNB/SLC7A11/BABAM1/MECP2/PRKAA1/YAP1	14
185	P18433	185P18433	PTPRA	102500	95884	80365	52071	49172	59977	-0.754611	16.119	-9.7096	6.78829e-06	0.000111851	4.01699	Down												GO:0048285	BP	GO:0048285	organelle fission	14/224	449/18670	0.00109652	0.0374584	0.0327031	TOP2A/MKI67/PDS5B/POGZ/FANCD2/ESPL1/TOP2B/NDEL1/ATRX/CLASP2/CHAMP1/CLASP1/ANLN/FZR1	14
186	Q92539	186Q92539	LPIN2	818130	729580	673270	350090	355120	365360	-1.00816	18.9657	-14.8998	2.13353e-07	9.46898e-06	7.7333	Down												GO:0007044	BP	GO:0007044	cell-substrate junction assembly	6/224	97/18670	0.00111176	0.0375753	0.0328052	CLASP2/PLEC/DLC1/CLASP1/ARHGEF7/MAP4K4	6
186	Q9ULG6	186Q9ULG6	CCPG1	1596600	1627900	1551900	787750	757140	896780	-0.92348	20.119	-15.133	1.87722e-07	8.83669e-06	7.86888	Down												GO:0006364	BP	GO:0006364	rRNA processing	9/224	214/18670	0.00115021	0.0376303	0.0328531	RPS6/RPP30/RSL1D1/WDR43/UTP14A/NOLC1/NOP56/RRP1B/DDX21	9
187	Q92539	187Q92539	LPIN2	818130	729580	673270	350090	355120	365360	-1.00816	18.9657	-14.8998	2.13353e-07	9.46898e-06	7.7333	Down												GO:1902903	BP	GO:1902903	regulation of supramolecular fiber organization	12/224	352/18670	0.0011652	0.0376303	0.0328531	PXN/MAP1B/SPTBN1/LIMA1/STMN1/CLASP2/DBN1/MECP2/F2RL1/DLC1/CLASP1/MAP1S	12
188	Q9ULG6	188Q9ULG6	CCPG1	892750	922370	848560	554020	512670	639700	-0.606847	19.4339	-8.70565	1.59238e-05	0.00021555	3.09203	Down												GO:1901880	BP	GO:1901880	negative regulation of protein depolymerization	5/224	66/18670	0.00117238	0.0376303	0.0328531	MAP1B/SPTBN1/LIMA1/CLASP2/CLASP1	5
189	P18433	189P18433	PTPRA	102500	95884	80365	52071	49172	59977	-0.754611	16.119	-9.7096	6.78829e-06	0.000111851	4.01699	Down												GO:0030038	BP	GO:0030038	contractile actin filament bundle assembly	6/224	98/18670	0.00117261	0.0376303	0.0328531	PXN/ZYX/STMN1/CLASP2/DLC1/CLASP1	6
190	Q01433	190Q01433	AMPD2	1150100	944670	874630	551610	533890	641530	-0.735301	19.5196	-8.00547	3.03134e-05	0.000339997	2.39276	Down												GO:0043149	BP	GO:0043149	stress fiber assembly	6/224	98/18670	0.00117261	0.0376303	0.0328531	PXN/ZYX/STMN1/CLASP2/DLC1/CLASP1	6
190	Q13247	190Q13247	SRSF6	891990	1023100	1162900	635260	525300	530200	-0.817708	19.5332	-6.59638	0.000128051	0.000986209	0.827762	Down												GO:0006405	BP	GO:0006405	RNA export from nucleus	7/224	135/18670	0.00123197	0.0391397	0.034171	SLBP/SETD2/THOC2/SRSF7/SRSF6/NPM1/NCBP1	7
192	Q13247	192Q13247	SRSF6	514480	608680	640600	359700	307300	331230	-0.774637	18.7489	-7.53182	4.80793e-05	0.000477037	1.89159	Down												GO:1903391	BP	GO:1903391	regulation of adherens junction organization	5/224	67/18670	0.00125473	0.0394585	0.0344493	MAPRE2/CLASP2/DLC1/CLASP1/MAP4K4	5
193	O95772	193O95772	STARD3NL	1861700	1964100	1740400	954820	960480	1058900	-0.865716	20.3751	-14.6424	2.46255e-07	1.04769e-05	7.58115	Down												GO:0043900	BP	GO:0043900	regulation of multi-organism process	13/224	405/18670	0.00126684	0.0394585	0.0344493	TOP2A/TARBP2/TOP2B/PCBP2/NUCKS1/LARP1/IGF2R/SASH1/F2RL1/GTF2F1/SRPK2/PUM1/RRP1B	13
194	Q13247	194Q13247	SRSF6	891990	1023100	1162900	635260	525300	530200	-0.817708	19.5332	-6.59638	0.000128051	0.000986209	0.827762	Down												GO:0098813	BP	GO:0098813	nuclear chromosome segregation	10/224	262/18670	0.00129397	0.0399121	0.0348453	TOP2A/PDS5B/POGZ/FANCD2/ESPL1/TOP2B/ATRX/CHAMP1/DYNC1H1/FAM83D	10
194	Q9GZM8	194Q9GZM8	NDEL1	337720	314700	301000	171070	154490	158830	-0.940843	17.7897	-16.1889	1.07536e-07	5.99806e-06	8.45684	Down												GO:0016239	BP	GO:0016239	positive regulation of macroautophagy	5/224	68/18670	0.00134128	0.0409736	0.0357721	TSC2/LARP1/ADRB2/BAG3/SMCR8	5
1965	P46821	1965P46821	MAP1B	982380	995650	931620	576140	612450	649550	-0.620228	19.5523	-9.63119	7.23587e-06	0.000118048	3.94779	Down												GO:0140014	BP	GO:0140014	mitotic nuclear division	10/224	264/18670	0.00136951	0.0414376	0.0361772	MKI67/PDS5B/POGZ/ESPL1/NDEL1/ATRX/CLASP2/CHAMP1/CLASP1/ANLN	10
1996	P46100	1996P46100	ATRX	1348500	1321800	1325700	615120	672260	693920	-0.980426	19.8439	-13.7072	4.23243e-07	1.53915e-05	7.00473	Down												GO:0009148	BP	GO:0009148	pyrimidine nucleoside triphosphate biosynthetic process	3/224	19/18670	0.00143269	0.0429402	0.037489	CAD/UCK2/CTPS1	3
19	Q96B01	19Q96B01	RAD51AP1	2396700	2814800	2830200	1706000	1413100	1566900	-0.740109	20.9646	-8.03351	2.95168e-05	0.000334241	2.4217	Down												GO:0044839	BP	GO:0044839	cell cycle G2/M phase transition	10/224	266/18670	0.00144861	0.0430116	0.0375514	FGFR1OP/PCM1/NPM1/PSME3/BABAM1/PSMD1/MECP2/DYNC1H1/CLASP1/FZR1	10
19	Q9H1E3	19Q9H1E3	NUCKS1	36781000	36931000	40088000	25153000	25203000	31007000	-0.608819	24.9541	-6.19254	0.000201612	0.00138577	0.33546	Down												GO:0035023	BP	GO:0035023	regulation of Rho protein signal transduction	7/224	140/18670	0.00152002	0.0447138	0.0390374	MYO9B/TRIO/STMN1/F2RL1/DLC1/DNMBP/ARHGEF7	7
2009	Q6ZNJ1	2009Q6ZNJ1	NBEAL2	179400	165920	136350	108810	86335	96751	-0.683036	16.9153	-7.8642	3.47052e-05	0.00037401	2.24576	Down												GO:0007409	BP	GO:0007409	axonogenesis	14/224	468/18670	0.00161853	0.0469477	0.0409878	IRS2/DOCK7/TOP2B/MAP1B/PTPRA/NDEL1/SPTBN1/TRIO/STMN1/DBN1/ZSWIM8/MAP1S/PALLD/EPHA2	14
2075	Q3L8U1	2075Q3L8U1	CHD9	904110	859630	728940	274640	311080	273010	-1.483	18.8901	-15.7263	1.36673e-07	7.18621e-06	8.20428	Down												GO:0006338	BP	GO:0006338	chromatin remodeling	8/224	182/18670	0.00162551	0.0469477	0.0409878	PTMA/CENPU/POLE3/CHD4/HNRNPC/ATRX/NPM1/CBX3	8
2079	Q3L8U1	2079Q3L8U1	CHD9	904110	859630	728940	274640	311080	273010	-1.483	18.8901	-15.7263	1.36673e-07	7.18621e-06	8.20428	Down												GO:1902904	BP	GO:1902904	negative regulation of supramolecular fiber organization	7/224	142/18670	0.00164892	0.0471949	0.0412035	MAP1B/SPTBN1/LIMA1/STMN1/CLASP2/DLC1/CLASP1	7
207	Q9UDT6	207Q9UDT6	CLIP2	146070	147390	138460	94469	80981	100220	-0.631415	16.7982	-10.7613	3.00083e-06	6.39618e-05	4.90037	Down												GO:0051222	BP	GO:0051222	positive regulation of protein transport	13/224	418/18670	0.00167776	0.0475915	0.0415498	IRS2/MBP/AKAP12/MTCL1/PCM1/SPTBN1/CD2AP/HUWE1/BAG3/C2CD5/F2RL1/C2CD2L/PRKAA1	13
20	P20700	20P20700	LMNB1	1069700	972160	840610	647660	564820	584320	-0.635793	19.5241	-8.52193	1.87758e-05	0.000243928	2.91312	Down												GO:0051293	BP	GO:0051293	establishment of spindle localization	4/224	43/18670	0.0017253	0.0480813	0.0419774	ESPL1/NDEL1/DYNC1H1/CLASP1	4
20	P31350	20P31350	RRM2	925870	827400	795310	529650	505180	485230	-0.705585	19.3174	-10.6891	3.16665e-06	6.63469e-05	4.84225	Down												GO:0071364	BP	GO:0071364	cellular response to epidermal growth factor stimulus	4/224	43/18670	0.0017253	0.0480813	0.0419774	CAD/ERRFI1/PTPN12/MED1	4
213	Q7L2J0	213Q7L2J0	MEPCE	1194100	1286300	1032200	668820	625320	796600	-0.712659	19.7838	-8.28332	2.33572e-05	0.000280756	2.67597	Down												GO:0007052	BP	GO:0007052	mitotic spindle organization	6/224	106/18670	0.00175592	0.0485091	0.042351	TACC2/STMN1/CLASP2/MECP2/DYNC1H1/CLASP1	6
216;279	P49841	216;279P49841	GSK3B;GSK3A	5662300	5223600	5137100	1241800	1343800	1355000	-2.01025	21.3471	-29.5124	7.02933e-10	3.41336e-07	13.5054	Down												GO:0005925	CC	GO:0005925	focal adhesion	26/225	405/19717	1.14176e-12	2.0245e-10	1.67524e-10	PXN/AKAP12/AHNAK/DOCK7/ZYX/MARCKS/PCBP2/NPM1/FLNC/LIMA1/MAPRE2/IGF2R/CLASP2/PTPN12/FLII/PLEC/DLC1/EPB41L2/LCP1/CLASP1/ARHGEF7/MAP4K4/PALLD/EPHA2/TNS2/PRKAR2A	26
2161	Q01082	2161Q01082	SPTBN1	4037000	4217000	3672100	1863300	1787600	2097900	-1.03986	21.3965	-16.4529	9.40558e-08	5.46886e-06	8.59762	Down												GO:0005924	CC	GO:0005924	cell-substrate adherens junction	26/225	408/19717	1.35107e-12	2.0245e-10	1.67524e-10	PXN/AKAP12/AHNAK/DOCK7/ZYX/MARCKS/PCBP2/NPM1/FLNC/LIMA1/MAPRE2/IGF2R/CLASP2/PTPN12/FLII/PLEC/DLC1/EPB41L2/LCP1/CLASP1/ARHGEF7/MAP4K4/PALLD/EPHA2/TNS2/PRKAR2A	26
2164	Q01082	2164Q01082	SPTBN1	2891600	3045800	2584500	1188000	1134800	1355900	-1.18881	20.8335	-17.2034	6.49681e-08	4.46926e-06	8.98522	Down												GO:0030055	CC	GO:0030055	cell-substrate junction	26/225	412/19717	1.68708e-12	2.0245e-10	1.67524e-10	PXN/AKAP12/AHNAK/DOCK7/ZYX/MARCKS/PCBP2/NPM1/FLNC/LIMA1/MAPRE2/IGF2R/CLASP2/PTPN12/FLII/PLEC/DLC1/EPB41L2/LCP1/CLASP1/ARHGEF7/MAP4K4/PALLD/EPHA2/TNS2/PRKAR2A	26
216	Q13469	216Q13469	NFATC2	776320	695710	751260	248800	225530	272910	-1.5357	18.7049	-21.0897	1.18797e-08	1.53229e-06	10.7368	Down												GO:0005938	CC	GO:0005938	cell cortex	19/225	308/19717	2.80612e-09	2.52551e-07	2.08982e-07	MYO9B/PXN/AKAP12/MLPH/MARCKS/SPTBN1/ASPH/C2CD5/CLASP2/RAI14/DBN1/DYNC1H1/C2CD2L/DLC1/EPB41L2/CLASP1/ANLN/MICAL3/ARHGEF7	19
218	P55198	218P55198	MLLT6	458470	478760	473650	233910	213650	268450	-0.962199	18.3448	-12.3996	9.58271e-07	2.79524e-05	6.13003	Down												GO:0000793	CC	GO:0000793	condensed chromosome	15/225	223/19717	4.43232e-08	3.19127e-06	2.64073e-06	TOP2A/CENPU/MKI67/FANCD2/TP53BP1/NDEL1/ATRX/NIFK/BOD1L1/CLASP2/CHAMP1/RANGAP1/CLASP1/PHF2/CBX3	15
219	P06748	219P06748	NPM1	363730	330610	275340	222570	177690	200450	-0.652798	17.9416	-7.54979	4.72263e-05	0.000470269	1.91104	Down												GO:0000779	CC	GO:0000779	condensed chromosome, centromeric region	11/225	118/19717	1.09831e-07	6.58987e-06	5.45302e-06	CENPU/TP53BP1/NDEL1/ATRX/BOD1L1/CLASP2/CHAMP1/RANGAP1/CLASP1/PHF2/CBX3	11
21	Q96B01	21Q96B01	RAD51AP1	2396700	2814800	2830200	1706000	1413100	1566900	-0.740109	20.9646	-8.03351	2.95168e-05	0.000334241	2.4217	Down												GO:0000775	CC	GO:0000775	chromosome, centromeric region	13/225	193/19717	3.53153e-07	1.81621e-05	1.50289e-05	CENPU/PDS5B/TP53BP1/NDEL1/ATRX/BOD1L1/CLASP2/CHAMP1/RANGAP1/DYNC1LI2/CLASP1/PHF2/CBX3	13
220	Q6PKG0	220Q6PKG0	LARP1	1486900	1569000	1428600	925740	837520	935850	-0.688573	20.1481	-12.8633	7.11025e-07	2.25001e-05	6.45008	Down												GO:0005819	CC	GO:0005819	spindle	17/225	347/19717	5.38119e-07	2.42154e-05	2.00379e-05	MAP7D1/CEP170/MTCL1/ESPL1/NDEL1/NPM1/MAPRE2/BOD1L1/CLASP2/SPECC1L/CHAMP1/RANGAP1/FAM83D/CLASP1/MAP1S/MICAL3/CBX3	17
221	Q13469	221Q13469	NFATC2	776320	695710	751260	248800	225530	272910	-1.5357	18.7049	-21.0897	1.18797e-08	1.53229e-06	10.7368	Down												GO:0000777	CC	GO:0000777	condensed chromosome kinetochore	9/225	105/19717	3.25261e-06	0.00012538	0.00010375	CENPU/TP53BP1/NDEL1/BOD1L1/CLASP2/CHAMP1/RANGAP1/CLASP1/PHF2	9
2236	Q14315	2236Q14315	FLNC	4669300	4239600	3170700	1371400	1388500	979870	-1.67101	21.0855	-10.2236	4.51401e-06	8.41154e-05	4.45886	Down												GO:0000776	CC	GO:0000776	kinetochore	10/225	135/19717	3.48279e-06	0.00012538	0.00010375	CENPU/TP53BP1/NDEL1/BOD1L1/CLASP2/CHAMP1/RANGAP1/DYNC1LI2/CLASP1/PHF2	10
225	Q9UHB6	225Q9UHB6	LIMA1	1908300	1707700	1506000	897620	804720	860730	-0.953621	20.2027	-13.6105	4.48488e-07	1.60302e-05	6.94291	Down												GO:0044452	CC	GO:0044452	nucleolar part	11/225	178/19717	6.55954e-06	0.000214676	0.000177641	TCOF1/EEF1D/ACACA/RPP30/TWISTNB/RAI14/NFIC/WDR43/NOLC1/NOP56/RRP1B	11
229	Q15555	229Q15555	MAPRE2	1089700	924010	888730	603640	583000	633070	-0.631215	19.5415	-9.41717	8.63322e-06	0.000135747	3.75636	Down												GO:0098687	CC	GO:0098687	chromosomal region	14/225	349/19717	5.12452e-05	0.00144122	0.00119259	CENPU/PDS5B/THOC2/TP53BP1/NDEL1/ATRX/BOD1L1/CLASP2/CHAMP1/RANGAP1/DYNC1LI2/CLASP1/PHF2/CBX3	14
2317	O95359	2317O95359	TACC2	13928000	12832000	12693000	9003000	9010900	9136500	-0.591057	23.3702	-10.6141	3.34978e-06	6.84465e-05	4.78149	Down												GO:0044448	CC	GO:0044448	cell cortex part	10/225	184/19717	5.20442e-05	0.00144122	0.00119259	MLPH/SPTBN1/ASPH/CLASP2/DBN1/C2CD2L/DLC1/EPB41L2/CLASP1/ANLN	10
2321	O95359	2321O95359	TACC2	13928000	12832000	12693000	9003000	9010900	9136500	-0.591057	23.3702	-10.6141	3.34978e-06	6.84465e-05	4.78149	Down												GO:0031252	CC	GO:0031252	cell leading edge	15/225	403/19717	6.47477e-05	0.00166494	0.00137771	PXN/GBF1/NDEL1/SPTBN1/LIMA1/CD2AP/C2CD5/CLASP2/DBN1/DLC1/LCP1/AAK1/ARHGEF7/PALLD/EPHA2	15
233	Q92538	233Q92538	GBF1	350690	293250	327140	165640	186190	192630	-0.793332	17.8844	-8.41839	2.0629e-05	0.000260785	2.81089	Down												GO:0005881	CC	GO:0005881	cytoplasmic microtubule	6/225	69/19717	0.000135974	0.00312788	0.00258827	CLIP2/MAPRE2/ARFGEF2/CLASP2/DYNC1H1/CLASP1	6
233	Q9Y5K6	233Q9Y5K6	CD2AP	630890	553770	537000	243100	241660	265560	-1.17201	18.5321	-18.0731	4.31136e-08	3.17317e-06	9.41246	Down												GO:0001650	CC	GO:0001650	fibrillar center	8/225	132/19717	0.000139017	0.00312788	0.00258827	TCOF1/EEF1D/ACACA/RAI14/NFIC/WDR43/NOLC1/NOP56	8
234	Q9BYG3	234Q9BYG3	NIFK	161380	141850	118530	37452	45183	48195	-1.67624	16.2409	-12.9452	6.75198e-07	2.16037e-05	6.50546	Down												GO:0001726	CC	GO:0001726	ruffle	9/225	172/19717	0.000164432	0.00348209	0.00288138	LIMA1/CD2AP/C2CD5/CLASP2/DLC1/LCP1/ARHGEF7/PALLD/EPHA2	9
235	P62753	235P62753	RPS6	1880000	2556300	1419000	202060	188010	202660	-3.24125	19.2207	-20.6045	1.4435e-08	1.63557e-06	10.5387	Down												GO:0032432	CC	GO:0032432	actin filament bundle	6/225	75/19717	0.000215791	0.00431581	0.00357127	PXN/ZYX/MARCKS/LIMA1/BAG3/LCP1	6
2362	Q7Z6Z7	2362Q7Z6Z7	HUWE1	224230	198360	199920	122460	113630	126870	-0.764306	17.2746	-13.5575	4.63021e-07	1.63343e-05	6.90886	Down												GO:0000792	CC	GO:0000792	heterochromatin	6/225	78/19717	0.000267562	0.00491709	0.00406882	TOP2B/TNKS1BP1/ATRX/MECP2/RRP1B/CBX3	6
236	P62753	236P62753	RPS6	5759500	6440400	3690100	783260	811270	894360	-2.62196	20.994	-16.3958	9.67998e-08	5.58799e-06	8.56741	Down												GO:0005884	CC	GO:0005884	actin filament	7/225	111/19717	0.000285388	0.00491709	0.00406882	MYO9B/CD2AP/SPECC1/DBN1/SPECC1L/LCP1/PALLD	7
238	Q9BYG3	238Q9BYG3	NIFK	161380	141850	118530	37452	45183	48195	-1.67624	16.2409	-12.9452	6.75198e-07	2.16037e-05	6.50546	Down												GO:0042641	CC	GO:0042641	actomyosin	6/225	79/19717	0.00028683	0.00491709	0.00406882	PXN/ZYX/LIMA1/BAG3/DBN1/LCP1	6
23	Q13085	23Q13085	ACACA	1448000	1204100	1261500	679020	656510	667890	-0.924403	19.836	-13.1111	6.08628e-07	2.00969e-05	6.61658	Down												GO:0005874	CC	GO:0005874	microtubule	14/225	416/19717	0.00031985	0.00523391	0.00433098	CEP170/MAP1B/NDEL1/CLIP2/MAPRE2/STMN1/ARFGEF2/BOD1L1/CLASP2/DYNC1H1/DYNC1LI2/CLASP1/MAP1S/HSPH1	14
23	Q96A57	23Q96A57	TMEM230	9443500	8438600	9195800	2517900	2701000	2939300	-1.75413	22.254	-22.172	7.80952e-09	1.23811e-06	11.1607	Down												GO:0030863	CC	GO:0030863	cortical cytoskeleton	7/225	116/19717	0.000373448	0.00584528	0.00483688	MLPH/SPTBN1/DBN1/DLC1/EPB41L2/CLASP1/ANLN	7
240	P62753	240P62753	RPS6	4279700	5120400	2915800	440880	453860	471080	-3.11819	20.3735	-19.7641	2.04483e-08	1.89664e-06	10.1826	Down												GO:0030864	CC	GO:0030864	cortical actin cytoskeleton	6/225	90/19717	0.00057911	0.00868665	0.00718808	MLPH/SPTBN1/DBN1/DLC1/EPB41L2/ANLN	6
240	Q16204	240Q16204	CCDC6	4476000	4253300	3401400	1129500	1206800	1247400	-1.73982	21.0685	-20.4396	1.54393e-08	1.63557e-06	10.4701	Down												GO:0099524	CC	GO:0099524	postsynaptic cytosol	3/225	17/19717	0.000885926	0.0127573	0.0105565	EIF4EBP1/DBN1/PLCB3	3
240	Q9UKV3	240Q9UKV3	ACIN1	984280	849630	756850	492840	485480	564020	-0.695866	19.338	-8.52986	1.86418e-05	0.000243493	2.92091	Down												GO:0001725	CC	GO:0001725	stress fiber	5/225	67/19717	0.00100598	0.013413	0.0110991	PXN/ZYX/LIMA1/BAG3/LCP1	5
242	P62753	242P62753	RPS6	5055300	5266600	4152600	596250	697210	687920	-2.84869	20.774	-29.6023	6.85099e-10	3.41336e-07	13.5295	Down												GO:0097517	CC	GO:0097517	contractile actin filament bundle	5/225	67/19717	0.00100598	0.013413	0.0110991	PXN/ZYX/LIMA1/BAG3/LCP1	5
243	Q9UKV3	243Q9UKV3	ACIN1	761820	643640	563360	339140	323460	418510	-0.827405	18.8824	-8.07056	2.84994e-05	0.000326376	2.45981	Down												GO:0043034	CC	GO:0043034	costamere	3/225	19/19717	0.00124137	0.0159605	0.0132071	AHNAK/FLNC/PLEC	3
244	P62753	244P62753	RPS6	15590000	18006000	13907000	1412500	1388200	1506500	-3.49148	22.2161	-44.5655	2.1429e-11	1.76897e-07	16.5196	Down												GO:0099738	CC	GO:0099738	cell cortex region	4/225	42/19717	0.00131546	0.0163298	0.0135127	CLASP2/EPB41L2/CLASP1/ANLN	4
244	Q16204	244Q16204	CCDC6	4476000	4253300	3401400	1129500	1206800	1247400	-1.73982	21.0685	-20.4396	1.54393e-08	1.63557e-06	10.4701	Down												GO:0005844	CC	GO:0005844	polysome	5/225	72/19717	0.0013919	0.0167028	0.0138214	LARP1/RPS6/FUS/EIF4B/LARP4B	5
2450;1475;1475;1459;1467;1474;1474	P49792	2450;1475;1475;1459;1467;1474;1474P49792	RANBP2;RGPD4;RGPD3;RGPD1;RGPD2;RGPD5;RGPD8	404910	428020	300200	213940	161160	193040	-0.958681	18.0153	-8.36941	2.15755e-05	0.000267268	2.76216	Down												GO:0035371	CC	GO:0035371	microtubule plus-end	3/225	20/19717	0.00144821	0.0168179	0.0139166	CLIP2/MAPRE2/CLASP1	3
2454;1479;1479;1463;1471;1478;1478	P49792	2454;1479;1479;1463;1471;1478;1478P49792	RANBP2;RGPD4;RGPD3;RGPD1;RGPD2;RGPD5;RGPD8	404910	428020	300200	213940	161160	193040	-0.958681	18.0153	-8.36941	2.15755e-05	0.000267268	2.76216	Down												GO:0033267	CC	GO:0033267	axon part	12/225	382/19717	0.00153016	0.0172143	0.0142446	MBP/DOCK7/MAP1B/CAD/NDEL1/SPTBN1/DBN1/DYNC1H1/RANGAP1/AAK1/AP3D1/PALLD	12
2455	O75962	2455O75962	TRIO	3565200	2818200	2944700	2057900	2050800	1923100	-0.595924	21.25	-6.59346	0.000128462	0.00098831	0.824282	Down												GO:0005875	CC	GO:0005875	microtubule associated complex	7/225	152/19717	0.00183509	0.0200192	0.0165656	PXN/MAP1B/NDEL1/CLIP2/DYNC1H1/DYNC1LI2/MAP1S	7
2456;1481;1481;1465;1473;1480;1480	P49792	2456;1481;1481;1465;1473;1480;1480P49792	RANBP2;RGPD4;RGPD3;RGPD1;RGPD2;RGPD5;RGPD8	578630	604910	541700	197020	174320	183780	-1.60792	18.307	-29.0285	8.08245e-10	3.51161e-07	13.3743	Down												GO:0044445	CC	GO:0044445	cytosolic part	9/225	247/19717	0.00219191	0.0232084	0.0192046	EIF4EBP1/TSC2/RPL29/RRM2/RPS6/SGTA/PSMD1/DBN1/PLCB3	9
2457;1482;1482;1466;1474;1481;1481	P49792	2457;1482;1482;1466;1474;1481;1481P49792	RANBP2;RGPD4;RGPD3;RGPD1;RGPD2;RGPD5;RGPD8	419470	429380	380190	141440	125240	152800	-1.5129	17.8683	-25.3511	2.53247e-09	7.46625e-07	12.2779	Down												GO:0099522	CC	GO:0099522	region of cytosol	3/225	24/19717	0.00248628	0.0255732	0.0211615	EIF4EBP1/DBN1/PLCB3	3
2458;1483;1483;1467;1475;1482;1482	P49792	2458;1483;1483;1467;1475;1482;1482P49792	RANBP2;RGPD4;RGPD3;RGPD1;RGPD2;RGPD5;RGPD8	1679500	1705800	1568500	728660	673370	737770	-1.16092	20.0516	-23.6567	4.53179e-09	1.03916e-06	11.7046	Down												GO:0005635	CC	GO:0005635	nuclear envelope	13/225	464/19717	0.00270089	0.0270089	0.0223495	ABCF1/TMPO/PCM1/NDEL1/LMNB1/IGF2R/PCYT1A/EI24/RANGAP1/LBR/MATR3/FZR1/CBX3	13
2459	O75962	2459O75962	TRIO	2586600	1905900	2017700	1341100	1344200	1257500	-0.687511	20.6876	-6.38961	0.000161154	0.00118146	0.578313	Down												GO:0005732	CC	GO:0005732	small nucleolar ribonucleoprotein complex	3/225	28/19717	0.00389162	0.0378644	0.0313322	RPP30/NOLC1/NOP56	3
245	O94808	245O94808	GFPT2	1542100	1321300	1228500	762900	724900	721690	-0.849101	19.9411	-11.8529	1.3806e-06	3.61063e-05	5.73756	Down												GO:1904115	CC	GO:1904115	axon cytoplasm	4/225	57/19717	0.0040643	0.0379927	0.0314384	NDEL1/DYNC1H1/RANGAP1/AP3D1	4
246	P07550	246P07550	ADRB2	438780	396620	445210	200800	224100	211540	-0.987529	18.1949	-10.8502	2.80989e-06	6.04053e-05	4.97139	Down												GO:0000790	CC	GO:0000790	nuclear chromatin	11/225	377/19717	0.0041672	0.0379927	0.0314384	APTX/POGZ/CHD4/HNRNPC/TNKS1BP1/ATRX/RAD51AP1/NUCKS1/NFATC2/JUNB/CBX3	11
246	P62753	246P62753	RPS6	1182300	1315900	1122300	366210	327760	374140	-1.73284	19.3222	-27.4942	1.27806e-09	5.02397e-07	12.9394	Down												GO:1990752	CC	GO:1990752	microtubule end	3/225	29/19717	0.00430448	0.0379927	0.0314384	CLIP2/MAPRE2/CLASP1	3
2479	P11717	2479P11717	IGF2R	596030	499660	453680	241690	236910	218330	-1.11341	18.4011	-12.437	9.35161e-07	2.78042e-05	6.15624	Down												GO:0005637	CC	GO:0005637	nuclear inner membrane	4/225	58/19717	0.00432694	0.0379927	0.0314384	LMNB1/LBR/MATR3/CBX3	4
247	P62753	247P62753	RPS6	5910000	6274800	4894600	868330	897280	938400	-2.63818	21.1231	-35.5382	1.46037e-10	1.80083e-07	14.9303	Down												GO:0032587	CC	GO:0032587	ruffle membrane	5/225	94/19717	0.00446361	0.0382595	0.0316592	C2CD5/CLASP2/DLC1/LCP1/EPHA2	5
248	O94885	248O94885	SASH1	347300	379870	299300	201400	181860	206220	-0.770529	17.979	-10.7217	3.0907e-06	6.50861e-05	4.86848	Down												GO:0002102	CC	GO:0002102	podosome	3/225	30/19717	0.00474294	0.0397083	0.032858	PTPN12/LCP1/PALLD	3
248	Q02952	248Q02952	AKAP12	1345200	1304400	1110900	703500	633940	683070	-0.853272	19.8143	-14.0495	3.45802e-07	1.32539e-05	7.22015	Down												GO:0031941	CC	GO:0031941	filamentous actin	3/225	32/19717	0.00569831	0.0466226	0.0385795	CD2AP/SPECC1/SPECC1L	3
24	P61289	24P61289	PSME3	1625200	1501700	1321800	955630	821970	796420	-0.74942	20.1055	-9.10362	1.12513e-05	0.000165561	3.46904	Down												GO:0016607	CC	GO:0016607	nuclear speck	11/225	397/19717	0.00609168	0.0487334	0.0403262	THOC2/ZC3H13/SRSF7/SRSF6/ACIN1/ZNF217/CCNL1/LUC7L3/PRKAA1/PUM1/BCLAF1	11
24	Q96A57	24Q96A57	TMEM230	24256000	22621000	23606000	13739000	13572000	15909000	-0.80239	24.1477	-11.2761	2.06356e-06	4.79849e-05	5.30458	Down												GO:0045296	MF	GO:0045296	cadherin binding	25/219	331/17697	4.84797e-13	2.11371e-10	1.85243e-10	AHNAK/EEF1D/RPL29/TMPO/TAGLN2/TNKS1BP1/SPTBN1/LARP1/LIMA1/CD2AP/GIGYF2/BAG3/GPRC5A/DBN1/PTPN1/RSL1D1/PLEC/RANGAP1/ARHGAP1/PLCB3/NOP56/MICALL1/ANLN/LRRFIP1/EPHA2	25
251	P17275	251P17275	JUNB	223280	201370	208000	122970	103350	132610	-0.801044	17.2733	-12.0246	1.22905e-06	3.35954e-05	5.86264	Down												GO:0050839	MF	GO:0050839	cell adhesion molecule binding	28/219	499/17697	2.38778e-11	5.20537e-09	4.56193e-09	PXN/AHNAK/EEF1D/RPL29/TMPO/TAGLN2/TNKS1BP1/SPTBN1/LARP1/LIMA1/CD2AP/GIGYF2/BAG3/GPRC5A/DBN1/PTPN1/RSL1D1/PLEC/RANGAP1/ARHGAP1/PLCB3/NOP56/LCP1/MICALL1/ANLN/LRRFIP1/DSG2/EPHA2	28
251	P78346	251P78346	RPP30	1942100	1807400	1716300	876400	934650	869960	-0.986068	20.2852	-14.1826	3.20057e-07	1.24626e-05	7.30252	Down												GO:0031267	MF	GO:0031267	small GTPase binding	19/219	443/17697	2.76031e-06	0.000401166	0.000351577	MYO9B/TBC1D22B/TSC2/DOCK7/ARHGAP17/MLPH/TRIO/RIN1/RAB11FIP1/ERRFI1/RANGAP1/ARHGAP1/SMCR8/MICALL1/ANLN/DNMBP/MICAL3/ARHGEF7/MADD	19
254	P06748	254P06748	NPM1	2261300	2497300	2146800	1063300	1122000	1171300	-1.00805	20.6136	-15.1508	1.85917e-07	8.83669e-06	7.87911	Down												GO:0017016	MF	GO:0017016	Ras GTPase binding	17/219	429/17697	2.59724e-05	0.00283099	0.00248105	MYO9B/TBC1D22B/DOCK7/ARHGAP17/MLPH/TRIO/RIN1/RAB11FIP1/RANGAP1/ARHGAP1/SMCR8/MICALL1/ANLN/DNMBP/MICAL3/ARHGEF7/MADD	17
254	P14921	254P14921	ETS1	491000	436790	378890	145080	154830	143870	-1.51304	17.9497	-17.6471	5.25785e-08	3.74168e-06	9.20599	Down												GO:0051010	MF	GO:0051010	microtubule plus-end binding	4/219	17/17697	4.78528e-05	0.00417277	0.00365696	CLIP2/MAPRE2/CLASP2/CLASP1	4
254	Q9BZX2	254Q9BZX2	UCK2	381370	337880	320900	178460	182580	183580	-0.893481	17.9341	-13.7216	4.19611e-07	1.53689e-05	7.01393	Down												GO:0003779	MF	GO:0003779	actin binding	16/219	431/17697	9.71002e-05	0.00705595	0.00618375	MYO9B/MLPH/MARCKS/MAP1B/SPTBN1/FLNC/LIMA1/DBN1/FLII/PLEC/EPB41L2/LCP1/MAP1S/ANLN/MICAL3/PALLD	16
25	P16949	25P16949	STMN1	8768100	6758200	6649000	4350400	5633100	4504800	-0.637886	22.511	-4.4548	0.00181942	0.00721736	-2.03579	Down												GO:0061980	MF	GO:0061980	regulatory RNA binding	5/219	39/17697	0.000113309	0.00705752	0.00618513	TARBP2/MECP2/MATR3/PUM1/DDX21	5
25	Q13085	25Q13085	ACACA	2565300	2263900	2233400	1293200	1257600	1275600	-0.866175	20.727	-14.2631	3.05519e-07	1.20876e-05	7.35198	Down												GO:0015631	MF	GO:0015631	tubulin binding	13/219	336/17697	0.000295843	0.0161234	0.0141304	SETD2/MTCL1/MAP1B/NDEL1/CLIP2/MAPRE2/STMN1/CLASP2/FAM83D/CLASP1/MAP1S/MAP4K4/HSPH1	13
265	Q8WUM9	265Q8WUM9	SLC20A1	2428100	3067000	2909200	1162800	1112900	1252400	-1.22161	20.7904	-12.8826	7.0238e-07	2.23867e-05	6.46319	Down												GO:0071889	MF	GO:0071889	14-3-3 protein binding	4/219	29/17697	0.000425062	0.0205919	0.0180465	IRS2/TBC1D22B/FOXK1/SRPK2	4
267	Q8WUM9	267Q8WUM9	SLC20A1	4598500	4638100	4424600	1375800	1531100	1475800	-1.62845	21.3073	-23.3699	5.02076e-09	1.05548e-06	11.6028	Down												GO:0019902	MF	GO:0019902	phosphatase binding	9/219	185/17697	0.000506246	0.0218921	0.019186	EIF4EBP1/IRS2/PXN/TSC2/NFATC2/BOD1L1/PTPN1/GTF2F1/CARHSP1	9
269	Q8WUM9	269Q8WUM9	SLC20A1	7026600	7705100	7333700	2538600	2644000	2728200	-1.50489	22.0908	-22.5609	6.74938e-09	1.16375e-06	11.3072	Down												GO:0035198	MF	GO:0035198	miRNA binding	4/219	31/17697	0.000552325	0.0218921	0.019186	TARBP2/MATR3/PUM1/DDX21	4
26	Q6Y7W6	26Q6Y7W6	GIGYF2	2371900	2390300	2059200	1445000	1212000	1408400	-0.720189	20.741	-11.1666	2.23189e-06	5.08956e-05	5.21999	Down												GO:0003730	MF	GO:0003730	mRNA 3'-UTR binding	6/219	91/17697	0.000932114	0.0338668	0.0296805	IGF2BP2/HNRNPC/LARP1/RSL1D1/CARHSP1/PUM1	6
26	Q9UPY5	26Q9UPY5	SLC7A11	1253200	1229600	1201600	553400	521990	610890	-1.09591	19.6637	-18.7215	3.21429e-08	2.59783e-06	9.71677	Down												GO:0008017	MF	GO:0008017	microtubule binding	10/219	246/17697	0.00101155	0.0339258	0.0297322	MTCL1/MAP1B/NDEL1/CLIP2/MAPRE2/CLASP2/FAM83D/CLASP1/MAP1S/MAP4K4	10
277	P35637	277P35637	FUS	194250	192680	134960	107530	89730	96127	-0.790914	16.9809	-6.87649	9.45329e-05	0.000788251	1.15719	Down												GO:0043024	MF	GO:0043024	ribosomal small subunit binding	3/219	17/17697	0.00111823	0.0348248	0.0305201	NPM1/LARP1/EIF4B	3
277	Q9Y6D5	277Q9Y6D5	ARFGEF2	609760	557440	537900	260700	261710	271540	-1.06454	18.571	-18.3117	3.86539e-08	2.97037e-06	9.52578	Down												GO:0005085	MF	GO:0005085	guanyl-nucleotide exchange factor activity	9/219	214/17697	0.00141933	0.0401293	0.0351688	DOCK7/EEF1D/GBF1/TRIO/ARFGEF2/SMCR8/DNMBP/ARHGEF7/MADD	9
279	O95817	279O95817	BAG3	175030	124310	138290	62208	68608	73603	-1.03444	16.6033	-8.33075	2.23563e-05	0.000273814	2.72355	Down												GO:0017137	MF	GO:0017137	Rab GTPase binding	8/219	175/17697	0.0015361	0.0401293	0.0351688	TBC1D22B/MLPH/RAB11FIP1/ARHGAP1/SMCR8/MICALL1/MICAL3/MADD	8
27	O94806	27O94806	PRKD3	931330	864180	800370	529970	523120	546250	-0.653727	19.3697	-11.6697	1.56551e-06	3.98867e-05	5.60225	Down												GO:0000339	MF	GO:0000339	RNA cap binding	3/219	19/17697	0.00156467	0.0401293	0.0351688	EIF4G3/LARP1/NCBP1	3
27	Q09161	27Q09161	NCBP1	5924200	5897400	5438900	2017500	2142100	2959000	-1.30062	21.8163	-11.0276	2.4678e-06	5.466e-05	5.11156	Down												GO:0030506	MF	GO:0030506	ankyrin binding	3/219	20/17697	0.0018241	0.0441837	0.038722	SPTBN1/FLNC/PLEC	3
27	Q9NWV8	27Q9NWV8	BABAM1	927460	830790	775130	483260	552720	475180	-0.701518	19.3081	-7.59505	4.51502e-05	0.000454541	1.95989	Down												GO:0016879	MF	GO:0016879	ligase activity, forming carbon-nitrogen bonds	4/219	44/17697	0.00210207	0.0482369	0.0422743	CAD/ACACA/CTPS1/HLCS	4
281	P43307	281P43307	SSR1	2150700	1943200	2021300	1084900	941810	969910	-1.00335	20.4499	-15.1279	1.88249e-07	8.83669e-06	7.86591	Down
284;284	Q641Q2	284;284Q641Q2	FAM21A;FAM21C	164340	139310	159830	49452	47290	47835	-1.63495	16.3946	-20.4372	1.54542e-08	1.63557e-06	10.4691	Down
285	Q02952	285Q02952	AKAP12	2952700	2513900	2443900	1019300	940100	992780	-1.38129	20.6234	-19.5611	2.22903e-08	2.04451e-06	10.094	Down
286	Q02952	286Q02952	AKAP12	3894300	3243100	3176900	1111900	1158400	1183300	-1.54802	20.9247	-20.0815	1.78986e-08	1.80187e-06	10.319	Down
289	Q8NAN2	289Q8NAN2	FAM73A	616900	661080	621650	215960	176780	239140	-1.56931	18.4657	-18.8183	3.07903e-08	2.51657e-06	9.76121	Down
293	Q8NAN2	293Q8NAN2	FAM73A	616900	661080	621650	215960	176780	239140	-1.56931	18.4657	-18.8183	3.07903e-08	2.51657e-06	9.76121	Down
2973	Q8NFC6	2973Q8NFC6	BOD1L1	357460	351790	306520	207540	200210	228940	-0.650782	18.025	-10.8974	2.71394e-06	5.8648e-05	5.00891	Down
299	Q96RK0	299Q96RK0	CIC	463400	419500	331430	126590	127180	133890	-1.59911	17.792	-17.8506	4.7795e-08	3.46095e-06	9.3053	Down
29	Q12797	29Q12797	ASPH	807210	873620	929930	499800	433510	481890	-0.84619	19.2856	-10.2925	4.2795e-06	8.04721e-05	4.51659	Down
29	Q9NWV8	29Q9NWV8	BABAM1	1071000	887950	840290	395960	439730	475190	-1.04951	19.2761	-11.4757	1.79197e-06	4.39288e-05	5.45671	Down
2	P20042	2P20042	EIF2S2	4605100	4830000	4643800	2171000	2108100	2247200	-1.10134	21.6108	-20.3681	1.58983e-08	1.64051e-06	10.4402	Down
301	Q8NFJ5	301Q8NFJ5	GPRC5A	2043900	1775600	1802700	877400	876450	1060600	-0.968259	20.3395	-11.9948	1.25395e-06	3.40634e-05	5.84107	Down
303	O43765	303O43765	SGTA	612560	542200	454800	226350	210850	199170	-1.31459	18.357	-14.6903	2.39726e-07	1.0307e-05	7.60968	Down
305	O43765	305O43765	SGTA	491450	415920	333060	19048	28057	26359	-4.01437	16.6111	-25.1998	2.66337e-09	7.58141e-07	12.2286	Down
307	O43765	307O43765	SGTA	896790	979250	920390	336980	427200	535080	-1.09086	19.263	-7.46001	5.16623e-05	0.000498215	1.8135	Down
30	Q6Y7W6	30Q6Y7W6	GIGYF2	1555900	1562900	1362100	977220	854830	954290	-0.641652	20.1714	-11.3514	1.95615e-06	4.61373e-05	5.36222	Down
311	Q4G0F5	311Q4G0F5	VPS26B	403280	362340	333840	214780	186480	190780	-0.863108	18.0351	-12.9579	6.69826e-07	2.15993e-05	6.51402	Down
311	Q5M775	311Q5M775	SPECC1	363390	334350	356620	219770	219680	240020	-0.606369	18.0978	-8.99974	1.2304e-05	0.000178505	3.37199	Down
311	Q99460	311Q99460	PSMD1	1002500	1040700	932110	547130	502620	530330	-0.875884	19.4618	-16.9505	7.34648e-08	4.77521e-06	8.85667	Down
315	P49585	315P49585	PCYT1A	3930600	3398500	3341400	1296800	1387300	1325400	-1.38595	21.0618	-18.2797	3.92212e-08	2.97037e-06	9.51067	Down
315	Q99460	315Q99460	PSMD1	1002500	1040700	932110	547130	502620	530330	-0.875884	19.4618	-16.9505	7.34648e-08	4.77521e-06	8.85667	Down
316	Q3B726	316Q3B726	TWISTNB	1916900	1708900	1548000	897350	839380	954550	-0.893071	20.2455	-13.1684	5.87365e-07	1.96304e-05	6.65463	Down
319	P49585	319P49585	PCYT1A	3930600	3398500	3341400	1296800	1387300	1325400	-1.38595	21.0618	-18.2797	3.92212e-08	2.97037e-06	9.51067	Down
31	O94806	31O94806	PRKD3	931330	864180	800370	529970	523120	546250	-0.653727	19.3697	-11.6697	1.56551e-06	3.98867e-05	5.60225	Down
321	Q86YS7	321Q86YS7	C2CD5	392350	424300	404390	245310	218320	262360	-0.727556	18.2506	-10.7589	3.00632e-06	6.39618e-05	4.89839	Down
322	Q9Y6Y0	322Q9Y6Y0	IVNS1ABP	925730	995820	908960	443500	416700	475320	-1.04259	19.3016	-18.0569	4.34364e-08	3.17317e-06	9.40471	Down
325	Q9Y6Y0	325Q9Y6Y0	IVNS1ABP	193350	188070	179330	76003	65523	80239	-1.31103	16.8454	-25.0003	2.84769e-09	7.83589e-07	12.1631	Down
326	O14681	326O14681	EI24	953030	980040	948510	496870	503610	512550	-0.883207	19.4045	-15.1264	1.88402e-07	8.83669e-06	7.86505	Down
327	O75122	327O75122	CLASP2	1443900	1109900	981410	538840	536790	525430	-1.08728	19.5879	-9.96856	5.51452e-06	9.72701e-05	4.24212	Down
327	Q9P0K7	327Q9P0K7	RAI14	2677600	3038300	2575900	1779800	1766100	1773500	-0.61007	21.0801	-9.47408	8.23455e-06	0.00013147	3.80763	Down
328	Q96D09	328Q96D09	GPRASP2	488700	434800	453590	244960	233780	274770	-0.83485	18.3718	-12.3038	1.02052e-06	2.9456e-05	6.06245	Down
329	O60271	329O60271	SPAG9	108390	93236	88982	61728	64196	62949	-0.594906	16.2594	-7.34791	5.78576e-05	0.000542127	1.69045	Down
329	O75362	329O75362	ZNF217	164670	174860	153020	97291	107560	110870	-0.617449	16.9958	-7.61097	4.44442e-05	0.000450167	1.97701	Down
330	O14681	330O14681	EI24	1151000	1154800	1103500	701690	711860	731510	-0.630406	19.789	-11.6282	1.61114e-06	4.07974e-05	5.57131	Down
330	O60271	330O60271	SPAG9	444760	409210	380080	211590	192330	224430	-0.942429	18.1568	-16.6039	8.71978e-08	5.33198e-06	8.67709	Down
330	Q13469	330Q13469	NFATC2	124930	123370	109730	73661	69515	80351	-0.643502	16.5315	-11.2887	2.04515e-06	4.76912e-05	5.31424	Down
330	Q96D09	330Q96D09	GPRASP2	488700	434800	453590	244960	233780	274770	-0.83485	18.3718	-12.3038	1.02052e-06	2.9456e-05	6.06245	Down
330	Q9Y6Y0	330Q9Y6Y0	IVNS1ABP	316350	347330	303590	134440	105320	136890	-1.32448	17.6122	-17.0108	7.13336e-08	4.77521e-06	8.88748	Down
332	O60271	332O60271	SPAG9	1260300	1211700	1076800	724120	696290	765310	-0.653959	19.8288	-12.0588	1.20112e-06	3.298e-05	5.88735	Down
333	Q13671	333Q13671	RIN1	693800	577390	565110	124830	138460	154230	-2.10048	18.1567	-22.076	8.09909e-09	1.23811e-06	11.1241	Down
336	Q13671	336Q13671	RIN1	693800	577390	565110	124830	138460	154230	-2.10048	18.1567	-22.076	8.09909e-09	1.23811e-06	11.1241	Down
338	Q9UK58	338Q9UK58	CCNL1	4699200	4945400	3303400	1807600	1763600	2137700	-1.1543	21.4455	-9.31138	9.43232e-06	0.000145413	3.66035	Down
339	P08651	339P08651	NFIC	1532300	1537300	1639000	1043700	965030	1007000	-0.599247	20.2602	-9.03549	1.19298e-05	0.000173688	3.4055	Down
341	Q16643	341Q16643	DBN1	469490	418110	399070	232210	183430	220760	-0.98674	18.1939	-13.8398	3.91155e-07	1.4545e-05	7.08883	Down
341	Q6WKZ4	341Q6WKZ4	RAB11FIP1	5270700	5562200	4624100	3293400	3133600	3280100	-0.665099	21.9677	-11.1278	2.29504e-06	5.21915e-05	5.18989	Down
342	P49585	342P49585	PCYT1A	904450	859720	826410	552200	534000	477330	-0.690551	19.3539	-9.08149	1.14669e-05	0.000168433	3.44845	Down
342	Q9UK58	342Q9UK58	CCNL1	1236700	1315800	856120	407230	463780	519530	-1.23758	19.4547	-8.75409	1.52541e-05	0.000209685	3.13869	Down
343	Q6WKZ4	343Q6WKZ4	RAB11FIP1	4720400	5008000	4133400	2813700	2638900	2745000	-0.747993	21.7629	-12.4186	9.46453e-07	2.78042e-05	6.14335	Down
345	Q6WKZ4	345Q6WKZ4	RAB11FIP1	4720400	5008000	4133400	2813700	2638900	2745000	-0.747993	21.7629	-12.4186	9.46453e-07	2.78042e-05	6.14335	Down
347	P49585	347P49585	PCYT1A	962930	923630	896290	601000	575790	520200	-0.67898	19.4611	-9.37278	8.95899e-06	0.000139409	3.71619	Down
349	P51608	349P51608	MECP2	1665700	1535100	1454200	454950	478590	533070	-1.6277	19.7326	-23.2413	5.259e-09	1.05548e-06	11.5566	Down
34	Q86WR7	34Q86WR7	PROSER2	704130	549030	632430	324550	302400	280610	-1.01373	18.7331	-10.3883	3.97568e-06	7.63237e-05	4.59626	Down
350	P51608	350P51608	MECP2	1665700	1535100	1454200	454950	478590	533070	-1.6277	19.7326	-23.2413	5.259e-09	1.05548e-06	11.5566	Down
351	Q6ZS17	351Q6ZS17	FAM65A	655410	583940	626320	330230	337630	355030	-0.834353	18.8145	-12.4073	9.53444e-07	2.79102e-05	6.13545	Down
357	Q9ULT8	357Q9ULT8	HECTD1	1319800	1190900	1122200	637170	765530	879470	-0.642838	19.8667	-5.91266	0.000279456	0.00176235	-0.0182247	Down
360	P51608	360P51608	MECP2	954190	835980	805820	338640	338010	378920	-1.25557	19.0685	-19.0791	2.74514e-08	2.3637e-06	9.87968	Down
364	Q5T4S7	364Q5T4S7	UBR4	4246700	4177500	3941700	1610600	1670700	1746500	-1.28342	21.3376	-22.7362	6.32471e-09	1.13501e-06	11.3723	Down
365	Q9Y4H2	365Q9Y4H2	IRS2	799180	681070	686280	372820	323300	362340	-0.987607	18.9389	-14.605	2.51493e-07	1.05922e-05	7.55881	Down
369	Q9UJM3	369Q9UJM3	ERRFI1	1381000	1202400	1140400	702160	703390	684060	-0.791611	19.8315	-11.7159	1.51645e-06	3.91261e-05	5.63654	Down
36	P50443	36P50443	SLC26A2	1031400	1012200	1042200	684910	631350	635660	-0.615486	19.6436	-9.62308	7.28404e-06	0.000118599	3.9406	Down
370	O75122	370O75122	CLASP2	1774300	1434500	1171600	902880	821830	798140	-0.741689	20.0743	-6.39901	0.00015946	0.00117428	0.589772	Down
370	Q7L2J0	370Q7L2J0	MEPCE	178750	150830	147660	76112	70191	82457	-1.01666	16.7455	-14.5719	2.56221e-07	1.07366e-05	7.53903	Down
371	Q02952	371Q02952	AKAP12	1846500	1837400	1822900	1052900	834720	1094300	-0.862287	20.3662	-10.6021	3.38012e-06	6.87262e-05	4.77174	Down
373	P55085	373P55085	F2RL1	1509100	1465100	1476800	935460	926860	976710	-0.608318	20.1798	-10.9893	2.53742e-06	5.57084e-05	5.08153	Down
376	O95232	376O95232	LUC7L3	1151100	1146300	1062500	646280	684980	676410	-0.705602	19.7284	-11.5392	1.71412e-06	4.24926e-05	5.50457	Down
378	P18031	378P18031	PTPN1	346320	378520	339530	156640	169390	182750	-1.03155	17.9059	-13.9223	3.72561e-07	1.39162e-05	7.14074	Down
380	P35269	380P35269	GTF2F1	734260	696410	655340	117420	128410	150430	-2.36493	18.2005	-26.3592	1.82346e-09	6.54463e-07	12.5974	Down
381	P35269	381P35269	GTF2F1	8312200	7824900	7943900	4009100	3719400	3580600	-1.11754	22.4107	-17.3131	6.1625e-08	4.27491e-06	9.0404	Down
384	Q9UKV3	384Q9UKV3	ACIN1	2995100	3187100	3027000	1603400	1445900	1647000	-0.951016	21.0722	-16.5382	9.01081e-08	5.39016e-06	8.64263	Down
385	Q69YQ0	385Q69YQ0	SPECC1L	757700	769140	708380	300680	332980	318870	-1.18017	18.8908	-16.9231	7.44577e-08	4.80194e-06	8.84262	Down
386	P18031	386P18031	PTPN1	1392600	1362600	1383300	871720	846730	942680	-0.599085	20.082	-10.5036	3.64122e-06	7.26044e-05	4.6913	Down
386	Q96JM3	386Q96JM3	CHAMP1	1840900	1856600	1657100	749930	770720	801050	-1.16193	20.1678	-20.5444	1.47924e-08	1.63557e-06	10.5137	Down
390	P55085	390P55085	F2RL1	1162300	1001100	872770	611780	549420	685620	-0.672505	19.5816	-7.45395	5.19779e-05	0.00050009	1.80688	Down
391;405	P20700;Q03252	391;405P20700;Q03252	LMNB1;LMNB2	10240000	10984000	10600000	5481800	5571000	5950400	-0.939816	22.896	-15.6799	1.40051e-07	7.31722e-06	8.17852	Down
392	O76021	392O76021	RSL1D1	3063100	3089300	2936800	1747100	1632500	1593000	-0.844956	21.1007	-14.541	2.6073e-07	1.08703e-05	7.5205	Down
393;407	P20700;Q03252	393;407P20700;Q03252	LMNB1;LMNB2	10355000	11044000	10793000	5660100	5669200	6094300	-0.931683	22.9273	-15.9713	1.20273e-07	6.57517e-06	8.33902	Down
394	P26045	394P26045	PTPN3	450140	481850	443930	248730	268290	243570	-0.825255	18.379	-10.1825	4.66078e-06	8.60733e-05	4.42423	Down
396	O76021	396O76021	RSL1D1	1896700	1918200	1840900	1034900	940530	918970	-0.939407	20.3705	-15.0998	1.91159e-07	8.86526e-06	7.84967	Down
417	Q16204	417Q16204	CCDC6	1338500	1294900	1307400	510840	527280	597630	-1.23875	19.6942	-18.2538	3.96862e-08	2.97827e-06	9.49844	Down
420	P23588	420P23588	EIF4B	1462900	1197700	1050300	387240	432110	504440	-1.44914	19.4852	-12.4793	9.09703e-07	2.78042e-05	6.18586	Down
422	P23588	422P23588	EIF4B	978760	790480	723260	210730	242390	297640	-1.6781	18.7812	-12.4718	9.14183e-07	2.78042e-05	6.18059	Down
424	P23588	424P23588	EIF4B	3710100	3620600	2976600	1201100	1266400	1217800	-1.45234	20.9672	-19.7795	2.03157e-08	1.89664e-06	10.1893	Down
425	P23588	425P23588	EIF4B	2309600	2214200	1707500	996240	973230	1055500	-0.992477	20.4626	-11.0553	2.41863e-06	5.41594e-05	5.13328	Down
428	Q8NDI1	428Q8NDI1	EHBP1	6398300	5928300	5154500	2392300	2906000	2876200	-1.09561	21.9282	-11.18	2.21043e-06	5.0546e-05	5.23041	Down
431	Q15061	431Q15061	WDR43	1322500	1242600	1235800	735000	671680	749640	-0.775397	19.8694	-14.7956	2.26042e-07	9.92541e-06	7.67204	Down
431	Q9ULJ3	431Q9ULJ3	ZBTB21	498890	471010	342920	254750	257370	233040	-0.764321	18.319	-6.55305	0.000134315	0.00102569	0.775938	Down
432	Q8NDI1	432Q8NDI1	EHBP1	1475500	1235200	1241800	278780	286860	298750	-2.14921	19.2356	-29.5406	6.97276e-10	3.41336e-07	13.513	Down
434	Q96N67	434Q96N67	DOCK7	766250	761750	717240	499000	437080	413300	-0.699423	19.1386	-9.12524	1.10451e-05	0.0001634	3.48912	Down
434	Q9BVJ6	434Q9BVJ6	UTP14A	452070	290460	298150	179180	158900	167410	-0.967869	17.8649	-7.02589	8.06992e-05	0.000706439	1.32901	Down
434	Q9ULJ3	434Q9ULJ3	ZBTB21	498890	471010	342920	254750	257370	233040	-0.764321	18.319	-6.55305	0.000134315	0.00102569	0.775938	Down
435	Q05209	435Q05209	PTPN12	3110100	2854300	2369000	1543900	1669800	1728300	-0.720213	21.0306	-8.27039	2.36387e-05	0.000282807	2.66296	Down
4368	Q14204	4368Q14204	DYNC1H1	4425200	4298200	3582700	1059400	1240900	1178400	-1.80878	21.06	-20.7823	1.34338e-08	1.63557e-06	10.6119	Down
436	P85037	436P85037	FOXK1	528710	508060	492630	274300	223890	267990	-0.969911	18.4581	-15.0286	1.98744e-07	9.06426e-06	7.80846	Down
436	Q13045	436Q13045	FLII	5240700	4679700	4305700	2980600	3000300	2984500	-0.663472	21.8503	-9.84107	6.10499e-06	0.000105432	4.13194	Down
436	Q8NDI1	436Q8NDI1	EHBP1	8630600	7867500	7042000	3131900	3649900	3663300	-1.18302	22.341	-12.7976	7.41285e-07	2.33561e-05	6.40543	Down
4382	Q15149	4382Q15149	PLEC	2727400	2645000	2120500	1154900	1022200	1005700	-1.20269	20.6321	-14.4053	2.81615e-07	1.15028e-05	7.43862	Down
43	Q86WR7	43Q86WR7	PROSER2	936520	730560	802070	316310	288240	331490	-1.34748	18.945	-15.6365	1.43292e-07	7.39503e-06	8.15438	Down
4406	Q15149	4406Q15149	PLEC	2505900	2176400	2067800	1464600	1233500	1537600	-0.655082	20.7628	-8.03536	2.94649e-05	0.000334241	2.42361	Down
441	P85037	441P85037	FOXK1	4026800	4353800	3668300	2044200	2105800	2185000	-0.913326	21.4761	-14.3734	2.86792e-07	1.15123e-05	7.41925	Down
442	P46060	442P46060	RANGAP1	901980	879390	757760	513650	489560	499270	-0.707935	19.3089	-11.7156	1.5167e-06	3.91261e-05	5.63636	Down
443	O76021	443O76021	RSL1D1	2618200	2730400	2598300	1638700	1586800	1654400	-0.670048	20.9904	-13.003	6.51137e-07	2.12456e-05	6.54432	Down
446	O43237	446O43237	DYNC1LI2	241190	209210	192790	145360	128840	142400	-0.603537	17.4002	-8.67691	1.63365e-05	0.000219638	3.06425	Down
454	Q7Z4V5	454Q7Z4V5	HDGFRP2	650320	547060	550530	342280	321750	309390	-0.803973	18.7335	-10.6397	3.2861e-06	6.7817e-05	4.80223	Down
457	Q53EL6	457Q53EL6	PDCD4	5557900	4664800	4092700	2107700	1785100	1749300	-1.33117	21.5149	-13.1998	5.76042e-07	1.94091e-05	6.67545	Down
459	O75122	459O75122	CLASP2	761860	698620	690430	384590	364330	466220	-0.78599	19.0313	-9.91359	5.76096e-06	0.000100928	4.19477	Down
462	Q9H4H8	462Q9H4H8	FAM83D	325590	317250	281810	151030	118620	168050	-1.03664	17.6857	-11.4311	1.84901e-06	4.45003e-05	5.42294	Down
464	O14523	464O14523	C2CD2L	1849100	1965200	1920600	992280	915770	1021700	-0.934699	20.3892	-15.4358	1.5942e-07	7.80082e-06	8.04173	Down
474	Q8NHM5	474Q8NHM5	KDM2B	845020	812300	884660	550680	523140	497950	-0.649811	19.341	-8.2866	2.32864e-05	0.000280756	2.67927	Down
477	Q8NHM5	477Q8NHM5	KDM2B	845020	812300	884660	550680	523140	497950	-0.649811	19.341	-8.2866	2.32864e-05	0.000280756	2.67927	Down
478	Q8WY36	478Q8WY36	BBX	1011000	967580	995890	553890	495220	572760	-0.842075	19.4792	-14.1163	3.32607e-07	1.28302e-05	7.26158	Down
479	Q8WY36	479Q8WY36	BBX	1566000	1409700	1453000	468190	482280	541140	-1.53172	19.7094	-21.67	9.46304e-09	1.37048e-06	10.9671	Down
479	Q96PU5	479Q96PU5	NEDD4L	425200	376460	384170	171710	180370	171710	-1.13791	18.0065	-16.4525	9.40737e-08	5.46886e-06	8.59742	Down
48;48;48;48;48;48	Q71U36	48;48;48;48;48;48Q71U36	TUBA1A;TUBA1B;TUBA3E;TUBA1C	2183600	1808100	1671300	911760	1054600	1015900	-0.883705	20.3822	-9.10687	1.12201e-05	0.000165396	3.47206	Down
486	Q13131	486Q13131	PRKAA1	624940	518580	497110	78044	59064	75438	-2.91041	17.5854	-34.4143	1.91703e-10	1.80083e-07	14.6908	Down
487	Q96PU5	487Q96PU5	NEDD4L	425200	376460	384170	171710	180370	171710	-1.13791	18.0065	-16.4525	9.40737e-08	5.46886e-06	8.59742	Down
48	A7E2V4	48A7E2V4	ZSWIM8	646980	570190	516370	264640	270440	285600	-1.03104	18.6059	-14.3583	2.89277e-07	1.15362e-05	7.41008	Down
490	Q13131	490Q13131	PRKAA1	624940	518580	497110	78044	59064	75438	-2.91041	17.5854	-34.4143	1.91703e-10	1.80083e-07	14.6908	Down
494	P78362	494P78362	SRPK2	1180100	1099300	979090	519890	505560	589530	-0.977741	19.5387	-14.4795	2.6998e-07	1.11434e-05	7.48346	Down
494	Q96JG6	494Q96JG6	CCDC132	2435600	2208300	2099200	1175100	1215400	1259200	-0.866954	20.6618	-13.9834	3.59423e-07	1.34878e-05	7.179	Down
497	P78362	497P78362	SRPK2	1476600	1406900	1219600	629130	612350	702580	-1.04049	19.8443	-16.0298	1.16694e-07	6.42206e-06	8.37084	Down
498	Q96JG6	498Q96JG6	CCDC132	1397200	1210900	1188400	518710	546440	555180	-1.19454	19.6562	-17.064	6.95068e-08	4.74188e-06	8.91462	Down
50	Q07960	50Q07960	ARHGAP1	2093600	1914900	1787700	860910	853620	897450	-1.11415	20.3127	-19.7664	2.04283e-08	1.89664e-06	10.1836	Down
513	Q8TEV9	513Q8TEV9	SMCR8	2749100	2139000	2230800	1205300	1199900	1372800	-0.880803	20.7194	-9.46953	8.26565e-06	0.00013147	3.80354	Down
516	Q8TEV9	516Q8TEV9	SMCR8	2749100	2139000	2230800	1205300	1199900	1372800	-0.880803	20.7194	-9.46953	8.26565e-06	0.00013147	3.80354	Down
517	Q6PKG0	517Q6PKG0	LARP1	6207600	6504000	5730500	4024600	3893500	4060100	-0.629461	22.2453	-11.9942	1.25442e-06	3.40634e-05	5.84066	Down
523	Q96QB1	523Q96QB1	DLC1	3607500	3347200	3021800	1550900	1712400	1709700	-0.974853	21.1664	-13.6519	4.37469e-07	1.57699e-05	6.96946	Down
525	O75122	525O75122	CLASP2	998090	774540	756500	144190	145720	142080	-2.49275	18.4004	-25.8803	2.12809e-09	7.31975e-07	12.4475	Down
526	Q96QB1	526Q96QB1	DLC1	3842300	3601400	3240300	1847900	2023300	1994200	-0.840432	21.3334	-11.8178	1.41402e-06	3.68224e-05	5.71182	Down
529	O75122	529O75122	CLASP2	1346600	1073300	1066000	327900	305580	318380	-1.82725	19.2112	-22.9566	5.83265e-09	1.09428e-06	11.4533	Down
52	Q9Y2V2	52Q9Y2V2	CARHSP1	1392100	1003500	949530	626310	799150	711230	-0.590696	19.7506	-4.06117	0.00317986	0.0109929	-2.63097	Down
532	Q9Y2L9	532Q9Y2L9	LRCH1	2143200	2065800	1883400	1152100	1000900	1046000	-0.902567	20.492	-15.2883	1.7257e-07	8.28237e-06	7.95793	Down
536	Q9Y2L9	536Q9Y2L9	LRCH1	2143200	2065800	1883400	1152100	1000900	1046000	-0.902567	20.492	-15.2883	1.7257e-07	8.28237e-06	7.95793	Down
537	O75122	537O75122	CLASP2	489290	419560	440900	134410	131390	138570	-1.70025	17.9088	-25.4386	2.46005e-09	7.46625e-07	12.3063	Down
537	Q01970	537Q01970	PLCB3	285110	300580	344530	186420	165710	181280	-0.764982	17.8342	-8.00575	3.03054e-05	0.000339997	2.39305	Down
538	Q14978	538Q14978	NOLC1	12652000	11459000	13663000	7360800	9033800	7912900	-0.692115	23.2618	-6.26768	0.000185003	0.00129754	0.428657	Down
541	O75122	541O75122	CLASP2	489290	419560	440900	134410	131390	138570	-1.70025	17.9088	-25.4386	2.46005e-09	7.46625e-07	12.3063	Down
541	Q9UGU0	541Q9UGU0	TCF20	539040	535090	472600	254360	270490	249950	-0.966618	18.4759	-12.8625	7.11392e-07	2.25001e-05	6.44953	Down
54	Q9P260	54Q9P260	KIAA1468	1336300	1286700	1165200	735400	780100	764420	-0.690551	19.9075	-11.2618	2.08483e-06	4.80733e-05	5.29352	Down
560	Q9Y4H2	560Q9Y4H2	IRS2	85752	60898	62293	43303	49197	34052	-0.644656	15.7116	-3.85983	0.00426749	0.0137879	-2.94293	Down
563	O00567	563O00567	NOP56	4592700	3788200	3883300	2249300	2264100	2747200	-0.736396	21.5817	-7.86223	3.47711e-05	0.000374231	2.2437	Down
56	Q9P260	56Q9P260	KIAA1468	1336300	1286700	1165200	735400	780100	764420	-0.690551	19.9075	-11.2618	2.08483e-06	4.80733e-05	5.29352	Down
571	P17812	571P17812	CTPS1	2714000	2408100	2070200	907490	911510	1017700	-1.30099	20.526	-16.2577	1.03826e-07	5.91093e-06	8.49377	Down
573	P17812	573P17812	CTPS1	1149000	1178900	1069900	724650	626700	759280	-0.650566	19.7744	-10.6027	3.37869e-06	6.87262e-05	4.7722	Down
574	P17812	574P17812	CTPS1	6010000	6029800	5198300	2094800	2133800	2157500	-1.43146	21.746	-23.1835	5.37011e-09	1.05548e-06	11.5358	Down
574	Q86V48	574Q86V48	LUZP1	8294800	8362800	6828400	5126000	5159700	5271700	-0.625754	22.6137	-8.81415	1.44667e-05	0.000201048	3.19622	Down
575	P17812	575P17812	CTPS1	8715000	8764000	7666600	4732500	4828300	4802100	-0.848361	22.6077	-14.6932	2.39332e-07	1.0307e-05	7.61142	Down
5780	Q09666	5780Q09666	AHNAK	13158000	12833000	13076000	6645300	6288600	7126300	-0.996326	23.163	-16.7429	8.13735e-08	5.05066e-06	8.74958	Down
5782	Q09666	5782Q09666	AHNAK	12808000	12447000	12741000	6363700	6038700	6867900	-1.00865	23.1198	-16.707	8.28328e-08	5.10287e-06	8.73094	Down
5790	Q09666	5790Q09666	AHNAK	3332400	2780200	3546500	2009800	1548900	1925800	-0.795	21.2032	-6.76978	0.000106006	0.00085624	1.03283	Down
58;58	P01106	58;58P01106	MYC;MYCN	654630	676310	643130	288040	331390	304320	-1.05068	18.781	-13.2923	5.44124e-07	1.87156e-05	6.73641	Down
581	Q9NZT2	581Q9NZT2	OGFR	280560	318370	245010	153070	165380	201080	-0.659857	17.7416	-6.2744	0.000183593	0.00129093	0.436955	Down
5830	Q09666	5830Q09666	AHNAK	1242700	1121900	1031500	314640	276880	301100	-1.88445	19.1505	-31.8258	3.71485e-10	2.78783e-07	14.0955	Down
594	P46100	594P46100	ATRX	719970	727320	665690	315620	346830	343010	-1.02316	18.8868	-14.887	2.14863e-07	9.48499e-06	7.72582	Down
597	Q02952	597Q02952	AKAP12	7490700	7104600	5971800	2314000	2378500	2570600	-1.50569	21.9697	-19.7719	2.03806e-08	1.89664e-06	10.186	Down
598	O43491	598O43491	EPB41L2	2241700	2090700	2020300	1188000	1176300	1193800	-0.807193	20.5969	-14.9322	2.09572e-07	9.40226e-06	7.75225	Down
5	P13796	5P13796	LCP1	1126800	855570	844730	448560	427190	456790	-1.03278	19.2949	-11.0281	2.46685e-06	5.466e-05	5.11197	Down
607	Q14978	607Q14978	NOLC1	1478300	1488500	1188400	866610	862420	809500	-0.663544	20.0479	-8.36353	2.16923e-05	0.000267268	2.7563	Down
608	Q9Y4H2	608Q9Y4H2	IRS2	917740	809430	809060	520150	518040	540140	-0.641095	19.344	-10.3599	4.0632e-06	7.74635e-05	4.5727	Down
610	Q14978	610Q14978	NOLC1	1478300	1488500	1188400	866610	862420	809500	-0.663544	20.0479	-8.36353	2.16923e-05	0.000267268	2.7563	Down
615	Q9P2E9	615Q9P2E9	RRBP1	127250	146890	119300	82457	66653	100230	-0.639363	16.6664	-6.11824	0.000219653	0.00148626	0.242585	Down
61	P46937	61P46937	YAP1	898480	701810	547190	409650	487200	435590	-0.618194	19.0846	-4.16483	0.0027391	0.009831	-2.47229	Down
62;62	P01106	62;62P01106	MYC;MYCN	654630	676310	643130	288040	331390	304320	-1.05068	18.781	-13.2923	5.44124e-07	1.87156e-05	6.73641	Down
621	O76094	621O76094	SRP72	8685100	7251400	8507000	3442800	3516700	3395300	-1.24758	22.358	-13.2461	5.59829e-07	1.89401e-05	6.70598	Down
625	O76094	625O76094	SRP72	8685100	7251400	8507000	3442800	3516700	3395300	-1.24758	22.358	-13.2461	5.59829e-07	1.89401e-05	6.70598	Down
627	Q02952	627Q02952	AKAP12	1772100	1718100	1610800	757540	731600	770440	-1.12457	20.1134	-22.5398	6.80245e-09	1.16375e-06	11.2994	Down
629	Q02952	629Q02952	AKAP12	781100	780040	716460	345780	334880	368090	-1.07453	18.97	-20.7065	1.38507e-08	1.63557e-06	10.5808	Down
640	Q8N3F8	640Q8N3F8	MICALL1	711600	547490	773970	342140	294300	343200	-1.01104	18.8343	-8.07048	2.85017e-05	0.000326376	2.45972	Down
643	Q14978	643Q14978	NOLC1	5677800	5221900	5861000	3480700	3778500	3524100	-0.633681	22.1034	-7.41611	5.3997e-05	0.000512351	1.76547	Down
644	Q02952	644Q02952	AKAP12	3779300	3464300	3265000	1120200	1182900	1175800	-1.56735	20.9431	-24.5617	3.30493e-09	8.5257e-07	12.0168	Down
644	Q8N3F8	644Q8N3F8	MICALL1	711600	547490	773970	342140	294300	343200	-1.01104	18.8343	-8.07048	2.85017e-05	0.000326376	2.45972	Down
645	Q02952	645Q02952	AKAP12	3915000	3631700	3399200	1210200	1265100	1270100	-1.52889	21.0301	-25.5202	2.39457e-09	7.46625e-07	12.3326	Down
646	Q7Z460	646Q7Z460	CLASP1	177980	152880	127970	97161	78240	73630	-0.843803	16.7703	-7.51534	4.88768e-05	0.000481983	1.87372	Down
655	Q66K74	655Q66K74	MAP1S	254710	272530	243930	165550	146440	160220	-0.669087	17.6207	-12.1957	1.09616e-06	3.12273e-05	5.98564	Down
658	Q9NQW6	658Q9NQW6	ANLN	64648	39270	41017	33590	26738	30727	-0.591819	15.1976	-3.70665	0.00535809	0.0163395	-3.18335	Down
659	Q6XZF7	659Q6XZF7	DNMBP	1853700	1766200	1660400	921340	1105600	1160300	-0.694803	20.3793	-7.71746	4.00231e-05	0.00041716	2.09086	Down
65	Q5TKA1	65Q5TKA1	LIN9	76942	56412	56789	36550	46290	39607	-0.595095	15.6112	-4.00946	0.00342757	0.0116295	-2.71063	Down
661	Q9NQW6	661Q9NQW6	ANLN	580960	483900	481300	363720	302130	322560	-0.606813	18.6479	-7.97255	3.12792e-05	0.000346861	2.35869	Down
665	P28290	665P28290	SSFA2	1055200	1024600	890720	598900	591490	651670	-0.648565	19.5677	-10.7629	2.9973e-06	6.39618e-05	4.90164	Down
66	Q32MZ4	66Q32MZ4	LRRFIP1	393910	403030	352800	128840	141450	144990	-1.4233	17.8179	-19.8031	2.01141e-08	1.89664e-06	10.1995	Down
670	Q2M2I8	670Q2M2I8	AAK1	681380	561540	517810	127200	135210	138500	-2.09075	18.0961	-23.248	5.24628e-09	1.05548e-06	11.559	Down
671	P30414	671P30414	NKTR	1038700	1093500	1211400	670600	672080	677990	-0.68353	19.728	-7.68627	4.12654e-05	0.000424814	2.05764	Down
673	P30414	673P30414	NKTR	1038700	1093500	1211400	670600	672080	677990	-0.68353	19.728	-7.68627	4.12654e-05	0.000424814	2.05764	Down
674	Q2M2I8	674Q2M2I8	AAK1	681380	561540	517810	127200	135210	138500	-2.09075	18.0961	-23.248	5.24628e-09	1.05548e-06	11.559	Down
67	Q14739	67Q14739	LBR	7794100	7715000	7462100	3946700	4175900	4716400	-0.880642	22.4643	-12.1945	1.09702e-06	3.12273e-05	5.98479	Down
685	O14617	685O14617	AP3D1	664210	630220	632590	401430	388390	351400	-0.719215	18.9171	-9.5005	8.0564e-06	0.000129894	3.83134	Down
687	Q7RTP6	687Q7RTP6	MICAL3	230390	207230	245230	135590	143390	156620	-0.615688	17.4808	-6.77789	0.000105082	0.000852113	1.04233	Down
68	Q15154	68Q15154	PCM1	1006900	1044900	952130	502340	509560	527910	-0.922677	19.4518	-16.549	8.96213e-08	5.39016e-06	8.64832	Down
68	Q32MZ4	68Q32MZ4	LRRFIP1	393910	403030	352800	128840	141450	144990	-1.4233	17.8179	-19.8031	2.01141e-08	1.89664e-06	10.1995	Down
694	Q14155	694Q14155	ARHGEF7	1445200	1404000	1358700	742690	766060	725140	-0.871177	19.966	-14.1618	3.23934e-07	1.25543e-05	7.2897	Down
696	Q02952	696Q02952	AKAP12	9600500	8807900	8271900	3405600	3515500	3600800	-1.3515	22.4336	-20.6531	1.41534e-08	1.63557e-06	10.5587	Down
697	O94885	697O94885	SASH1	601020	597630	518280	309490	306210	307770	-0.848497	18.6808	-14.3704	2.87284e-07	1.15123e-05	7.41743	Down
697	Q02952	697Q02952	AKAP12	4210500	3903600	3684100	1833800	1881200	1952500	-1.03398	21.3817	-16.8965	7.54385e-08	4.82748e-06	8.82892	Down
698	Q02952	698Q02952	AKAP12	8064800	7342100	6849800	3133200	3192500	3275700	-1.22152	22.234	-18.2982	3.88918e-08	2.97037e-06	9.51942	Down
700	Q14126	700Q14126	DSG2	3610700	3298700	3485300	1390900	1240100	1396000	-1.34624	21.0393	-20.3951	1.57233e-08	1.64051e-06	10.4515	Down
701	Q14126	701Q14126	DSG2	5179500	4884500	5050700	2413200	2279300	2460600	-1.07267	21.7346	-18.9891	2.85555e-08	2.40537e-06	9.83901	Down
705	P43243	705P43243	MATR3	466640	406570	401130	263450	276070	266750	-0.615784	18.366	-8.69297	1.61044e-05	0.000216871	3.07979	Down
709	Q14671	709Q14671	PUM1	1391500	1290700	1099600	736730	770130	793990	-0.672345	19.9099	-9.27984	9.6862e-06	0.000148624	3.63154	Down
70	Q9UM11	70Q9UM11	FZR1	709980	817640	728390	454560	424870	483830	-0.681356	19.1513	-10.0797	5.05097e-06	9.16066e-05	4.3372	Down
710	O95819	710O95819	MAP4K4	1383100	1259100	1219500	634550	591340	564920	-1.07987	19.7449	-16.3709	9.80282e-08	5.6196e-06	8.55417	Down
714	Q32MZ4	714Q32MZ4	LRRFIP1	1827500	1855600	1676700	990140	1034400	1070100	-0.751181	20.3722	-13.0515	6.3166e-07	2.07743e-05	6.57683	Down
714	Q9NYF8	714Q9NYF8	BCLAF1	5021400	5101800	4994300	2996000	2897700	3104400	-0.748379	21.8979	-14.2101	3.15e-07	1.23238e-05	7.31947	Down
717	Q9NYF8	717Q9NYF8	BCLAF1	2571300	2413300	2462100	1235700	1359100	1405900	-0.864962	20.7982	-11.8805	1.35485e-06	3.57742e-05	5.75782	Down
71	Q14739	71Q14739	LBR	10851000	11439000	10991000	5865900	6093300	7440400	-0.829036	23.0284	-10.0774	5.06028e-06	9.16066e-05	4.33521	Down
731	Q9Y4H2	731Q9Y4H2	IRS2	147870	152010	129670	83233	91627	95120	-0.634498	16.7862	-7.96777	3.14222e-05	0.000346861	2.35374	Down
732	Q14684	732Q14684	RRP1B	2577700	2409200	2382200	1604500	1516000	1621200	-0.605808	20.9158	-11.5095	1.75001e-06	4.32524e-05	5.48224	Down
732	Q92615	732Q92615	LARP4B	5446900	5855900	4892700	1930400	1903900	2146000	-1.44184	21.6549	-21.9374	8.53816e-09	1.25862e-06	11.0709	Down
736	Q92615	736Q92615	LARP4B	7810100	8234800	7011800	5057000	4904300	5358800	-0.623777	22.5897	-10.9819	2.55123e-06	5.58632e-05	5.07566	Down
736	Q9Y4H2	736Q9Y4H2	IRS2	147870	152010	129670	83233	91627	95120	-0.634498	16.7862	-7.96777	3.14222e-05	0.000346861	2.35374	Down
73	Q14739	73Q14739	LBR	2296300	1918900	2072200	779960	939270	981220	-1.18827	20.3936	-11.4367	1.8418e-06	4.44562e-05	5.42715	Down
74;74	P42166;P42167	74;74P42166;P42167	TMPO	3958000	4482500	4011200	2592600	2561400	2726600	-0.643787	21.6581	-10.3177	4.19734e-06	7.92884e-05	4.53756	Down
76	Q53EL6	76Q53EL6	PDCD4	459120	389440	315920	255390	221550	253420	-0.636625	18.2152	-6.61537	0.000125407	0.000971138	0.850406	Down
770	Q15648	770Q15648	MED1	222200	261460	221970	126440	133090	144100	-0.766855	17.4451	-9.49019	8.1254e-06	0.000130496	3.8221	Down
775	P30414	775P30414	NKTR	596930	605340	531240	345520	395100	381870	-0.593775	18.8225	-7.47002	5.11457e-05	0.000494389	1.82442	Down
77	Q15397	77Q15397	KIAA0020	4221800	4264200	4371900	2843900	2647300	2620500	-0.662305	21.7041	-10.0579	5.1383e-06	9.26543e-05	4.31864	Down
79	P50747	79P50747	HLCS	517980	458020	432660	279190	275700	323830	-0.640913	18.5022	-9.22109	1.01795e-05	0.000152231	3.57766	Down
7	P13796	7P13796	LCP1	6898800	5643900	5069300	1788900	2033800	2008500	-1.57785	21.6955	-14.9781	2.04331e-07	9.21724e-06	7.77909	Down
809	Q92598	809Q92598	HSPH1	5234700	4867500	4394800	2906200	3245000	2776200	-0.695957	21.8625	-7.87125	3.44699e-05	0.00037196	2.25315	Down
818	Q8WXG6	818Q8WXG6	MADD	481000	381070	391050	272700	222850	274070	-0.665595	18.3137	-7.53322	4.80123e-05	0.000476945	1.89311	Down
81	O43765	81O43765	SGTA	508460	470790	406250	220820	178040	208210	-1.16124	18.2153	-15.772	1.33434e-07	7.11779e-06	8.22957	Down
820	Q8WXG6	820Q8WXG6	MADD	722700	573720	606300	377300	310620	369060	-0.81321	18.845	-9.76019	6.51579e-06	0.000109869	4.06139	Down
859	P46013	859P46013	MKI67	594230	632000	556470	383860	359640	398650	-0.60707	18.8558	-11.1154	2.3156e-06	5.23932e-05	5.18026	Down
883	P07814	883P07814	EPRS	307740	310750	259130	183360	163730	205330	-0.630549	17.8149	-8.53926	1.84841e-05	0.000242201	2.93013	Down
893	Q8WX93	893Q8WX93	PALLD	2278500	2025100	1896700	550760	531910	536460	-1.90087	20.0132	-30.5407	5.26328e-10	3.10346e-07	13.775	Down
897	P29317	897P29317	EPHA2	6459200	6152400	6081300	2438100	2496000	2756700	-1.27677	21.937	-20.8807	1.29126e-08	1.61506e-06	10.6521	Down
899	P29317	899P29317	EPHA2	5146500	5096000	4891500	1925600	2002500	2247200	-1.29667	21.6274	-19.1808	2.62594e-08	2.30608e-06	9.92544	Down
89	Q9NR30	89Q9NR30	DDX21	17172000	16742000	17004000	12319000	10656000	11256000	-0.662647	23.7355	-10.9032	2.70234e-06	5.85507e-05	5.01353	Down
8	P26639	8P26639	TARS	18443000	15987000	14248000	11016000	11751000	10380000	-0.627215	23.6863	-6.93813	8.85329e-05	0.000754219	1.2284	Down
8	Q86WR7	8Q86WR7	PROSER2	345030	242440	288920	135240	116370	129580	-1.16267	17.5495	-10.6583	3.24044e-06	6.70421e-05	4.81736	Down
901	P29317	901P29317	EPHA2	26137000	26295000	25806000	11297000	11070000	12276000	-1.24003	24.046	-22.3121	7.40746e-09	1.22297e-06	11.2139	Down
905	O75151	905O75151	PHF2	307920	259200	328130	165490	151230	169660	-0.829267	17.7488	-8.47974	1.95078e-05	0.000250447	2.87159	Down
927	P82094	927P82094	TMF1	1022100	722060	909180	132120	136470	149400	-2.60206	18.4148	-21.2427	1.11816e-08	1.48878e-06	10.7982	Down
928	P82094	928P82094	TMF1	1944900	1447300	1709500	291960	294420	318800	-2.44361	19.4474	-23.8445	4.24025e-09	1.00009e-06	11.7706	Down
929	P82094	929P82094	TMF1	1944900	1447300	1709500	291960	294420	318800	-2.44361	19.4474	-23.8445	4.24025e-09	1.00009e-06	11.7706	Down
931	Q63HR2	931Q63HR2	TNS2	217700	204760	201170	136640	131130	136060	-0.597216	17.3553	-11.0502	2.42749e-06	5.41594e-05	5.12933	Down
93	Q13185	93Q13185	CBX3	19399000	18098000	19267000	10883000	10825000	10810000	-0.893151	23.7814	-14.6389	2.46735e-07	1.04769e-05	7.57908	Down
946	Q9Y2H0	946Q9Y2H0	DLGAP4	623870	612640	677220	395420	346290	435280	-0.670537	18.9318	-8.48424	1.94283e-05	0.000250204	2.87602	Down
949	Q9Y2H0	949Q9Y2H0	DLGAP4	623870	612640	677220	395420	346290	435280	-0.670537	18.9318	-8.48424	1.94283e-05	0.000250204	2.87602	Down
94	Q99618	94Q99618	CDCA3	503990	465840	447460	324050	282540	294640	-0.613211	18.5264	-10.7231	3.08732e-06	6.50861e-05	4.86966	Down
981	O43149	981O43149	ZZEF1	2409200	2636800	2198600	386690	393140	410160	-2.57485	19.9011	-39.9148	5.4582e-11	1.80083e-07	15.7683	Down
984	O43149	984O43149	ZZEF1	607610	736330	559490	84546	81823	106310	-2.77496	17.8591	-26.4964	1.74543e-09	6.54463e-07	12.6397	Down
99	P13861	99P13861	PRKAR2A	277320	274290	217900	115100	113770	114830	-1.12541	17.3772	-14.6335	2.47486e-07	1.04769e-05	7.57586	Down

## Sheet: Up
Positions within proteins	Leading proteins	Positions within proteinsLeading proteins	Gene names	WT-1	WT-2	WT-3	KO-1	KO-2	KO-3	logFC	AveExpr	t	P.Value	adj.P.Val	B	group	KEGG Analysis	ID	Description	GeneRatio	BgRatio	pvalue	p.adjust	qvalue	geneID	Count	GO Analysis		ONTOLOGY	ID	Description	GeneRatio	BgRatio	pvalue	p.adjust	qvalue	geneID	Count
100	Q14498	100Q14498	RBM39	905070	848150	694470	1427100	1293100	1273600	0.754345	19.9821	8.98092	1.25061e-05	0.000180485	3.35431	Up		hsa03040	Spliceosome	11/73	150/8105	8.02869e-08	1.21233e-05	1.21233e-05	6427/23451/6429/6431/10992/27316/494115/1665/55119/10569/22985	11		GO:0008380	BP	GO:0008380	RNA splicing	37/136	469/18670	4.51192e-28	1.17626e-24	1.03347e-24	RBM39/CLK2/SRRM2/YTHDC1/ZC3H13/CLK4/CLK1/RNPS1/SRSF2/SON/SF3B1/CLK3/SRSF4/CWC25/SRSF6/SF3B2/RBMX/RBMXL1/DHX15/PRPF4B/SRRM1/IWS1/HTATSF1/PRPF38B/SLU7/AHNAK/THRAP3/DDX17/AKAP17A/CWC22/RBM15/ACIN1/PNN/CCAR2/HNRNPD/SFSWAP/SETX	37
101	P85037	101P85037	FOXK1	138470	109420	104250	205110	178450	162470	0.66193	17.1453	6.24374	0.000190125	0.00132558	0.39905	Up		hsa03013	RNA transport	7/73	186/8105	0.00135918	0.0921042	0.0921042	10921/10250/8087/51068/55746/22985/5411	7		GO:0043484	BP	GO:0043484	regulation of RNA splicing	20/136	135/18670	7.8434e-21	1.02239e-17	8.98275e-18	CLK2/YTHDC1/CLK4/CLK1/RNPS1/SRSF2/SON/CLK3/SRSF4/SRSF6/RBMX/RBMXL1/AHNAK/THRAP3/DDX17/AKAP17A/CWC22/RBM15/SFSWAP/SETX	20
1065	Q9UQE7	1065Q9UQE7	SMC3	264140	247850	245860	508750	460230	472740	0.955961	18.4117	16.988	7.21318e-08	4.77521e-06	8.87584	Up		hsa03015	mRNA surveillance pathway	5/73	98/8105	0.00182988	0.0921042	0.0921042	10921/10250/11052/22985/5411	5		GO:0000377	BP	GO:0000377	RNA splicing, via transesterification reactions with bulged adenosine as nucleophile	25/136	379/18670	3.80276e-17	2.38837e-14	2.09843e-14	SRRM2/YTHDC1/RNPS1/SRSF2/SON/SF3B1/SRSF4/CWC25/SRSF6/SF3B2/RBMX/RBMXL1/DHX15/PRPF4B/SRRM1/HTATSF1/SLU7/THRAP3/DDX17/CWC22/RBM15/PNN/HNRNPD/SFSWAP/SETX	25
1068	Q12888	1068Q12888	TP53BP1	937740	1020900	914480	1479900	1384600	1497500	0.643576	20.1669	11.4473	1.8281e-06	4.43852e-05	5.4352	Up		hsa04130	SNARE interactions in vesicular transport	3/73	33/8105	0.00315075	0.118941	0.118941	6810/8417/8674	3		GO:0000398	BP	GO:0000398	mRNA splicing, via spliceosome	25/136	379/18670	3.80276e-17	2.38837e-14	2.09843e-14	SRRM2/YTHDC1/RNPS1/SRSF2/SON/SF3B1/SRSF4/CWC25/SRSF6/SF3B2/RBMX/RBMXL1/DHX15/PRPF4B/SRRM1/HTATSF1/SLU7/THRAP3/DDX17/CWC22/RBM15/PNN/HNRNPD/SFSWAP/SETX	25
107	P49760	107P49760	CLK2	142920	132150	102530	203600	179230	233800	0.732673	17.2785	7.218	6.60813e-05	0.00060544	1.54607	Up		hsa04140	Autophagy - animal	5/73	137/8105	0.0076828	0.232021	0.232021	7249/5580/664/8878/7248	5		GO:0000375	BP	GO:0000375	RNA splicing, via transesterification reactions	25/136	382/18670	4.58068e-17	2.38837e-14	2.09843e-14	SRRM2/YTHDC1/RNPS1/SRSF2/SON/SF3B1/SRSF4/CWC25/SRSF6/SF3B2/RBMX/RBMXL1/DHX15/PRPF4B/SRRM1/HTATSF1/SLU7/THRAP3/DDX17/CWC22/RBM15/PNN/HNRNPD/SFSWAP/SETX	25
1099	Q9UQ35	1099Q9UQ35	SRRM2	1011000	1076100	961770	2018300	1833500	1939500	0.957121	20.4121	17.3132	6.16225e-08	4.27491e-06	9.04045	Up		hsa05134	Legionellosis	3/73	57/8105	0.0144894	0.36465	0.36465	57396/664/1195	3		GO:1903311	BP	GO:1903311	regulation of mRNA metabolic process	23/136	324/18670	1.5889e-16	6.16572e-14	5.41724e-14	YTHDC1/PRKCD/RNPS1/SRSF2/SON/SRSF4/ZC3HAV1/SRSF6/RBMX/RBMXL1/VIM/FXR1/IWS1/CPSF6/NELFE/THRAP3/DDX17/SAFB/CWC22/RBM15/LARP1/HNRNPD/SFSWAP	23
1103	Q9UQ35	1103Q9UQ35	SRRM2	19382000	20493000	17841000	30421000	30536000	29874000	0.596101	24.5381	10.6165	3.34361e-06	6.84465e-05	4.78348	Up		hsa04611	Platelet activation	4/73	124/8105	0.0252714	0.545141	0.545141	4067/84876/2778/6786	4		GO:0050684	BP	GO:0050684	regulation of mRNA processing	17/136	137/18670	1.65555e-16	6.16572e-14	5.41724e-14	YTHDC1/RNPS1/SRSF2/SON/SRSF4/SRSF6/RBMX/RBMXL1/IWS1/CPSF6/NELFE/THRAP3/DDX17/SAFB/CWC22/RBM15/SFSWAP	17
110	P49760	110P49760	CLK2	142920	132150	102530	203600	179230	233800	0.732673	17.2785	7.218	6.60813e-05	0.00060544	1.54607	Up												GO:0048024	BP	GO:0048024	regulation of mRNA splicing, via spliceosome	13/136	98/18670	2.87937e-13	9.38315e-11	8.2441e-11	YTHDC1/RNPS1/SRSF2/SON/SRSF4/SRSF6/RBMX/RBMXL1/THRAP3/DDX17/CWC22/RBM15/SFSWAP	13
1112	Q9UQ35	1112Q9UQ35	SRRM2	15691000	16593000	14535000	28122000	27999000	27565000	0.750771	24.3283	14.2602	3.06033e-07	1.20876e-05	7.35019	Up												GO:0051169	BP	GO:0051169	nuclear transport	18/136	346/18670	7.18381e-11	2.08091e-08	1.8283e-08	YTHDC1/TSC2/PRKCD/RNPS1/SRSF2/SP100/SRSF4/SRSF6/TXNIP/SRRM1/NMD3/IWS1/CPSF6/TSC1/SLU7/NUP133/MED1/HMGA1	18
111	Q9NQC3	111Q9NQC3	RTN4	880200	830750	827470	1266300	1161100	1412700	0.634767	19.9837	9.7923	6.34914e-06	0.00010829	4.08946	Up												GO:0000380	BP	GO:0000380	alternative mRNA splicing, via spliceosome	10/136	76/18670	1.91046e-10	4.98058e-08	4.37597e-08	RNPS1/SRSF2/SRSF4/SRSF6/RBMX/SLU7/THRAP3/DDX17/RBM15/SFSWAP	10
112	Q6P9G4	112Q6P9G4	TMEM154	686340	669820	629490	1179300	1154400	1165700	0.854882	19.7431	16.4792	9.28169e-08	5.46886e-06	8.61154	Up												GO:0006405	BP	GO:0006405	RNA export from nucleus	12/136	135/18670	2.94716e-10	6.98478e-08	6.13687e-08	YTHDC1/RNPS1/SRSF2/SRSF4/SRSF6/SRRM1/NMD3/IWS1/CPSF6/TSC1/SLU7/NUP133	12
1143	Q9UPU5	1143Q9UPU5	USP24	1020600	1239700	937820	1797600	1459500	1821500	0.710298	20.3493	7.0849	7.58621e-05	0.000673745	1.39614	Up												GO:0006913	BP	GO:0006913	nucleocytoplasmic transport	17/136	343/18670	5.30709e-10	1.15297e-07	1.013e-07	YTHDC1/TSC2/PRKCD/RNPS1/SRSF2/SP100/SRSF4/SRSF6/TXNIP/SRRM1/NMD3/IWS1/CPSF6/TSC1/SLU7/NUP133/MED1	17
1155	P20020	1155P20020	ATP2B1	1790400	2075500	1636600	2962800	2478700	3076100	0.659402	21.1127	7.68787	4.12005e-05	0.000424814	2.05935	Up												GO:0051168	BP	GO:0051168	nuclear export	13/136	194/18670	1.74216e-09	3.49371e-07	3.06959e-07	YTHDC1/RNPS1/SRSF2/SP100/SRSF4/SRSF6/SRRM1/NMD3/IWS1/CPSF6/TSC1/SLU7/NUP133	13
115	Q9NW97	115Q9NW97	TMEM51	20902	24041	23227	41260	30404	35955	0.735217	14.7685	6.95943	8.65569e-05	0.00074898	1.25291	Up												GO:0071426	BP	GO:0071426	ribonucleoprotein complex export from nucleus	11/136	127/18670	2.20839e-09	4.11234e-07	3.61313e-07	YTHDC1/RNPS1/SRSF2/SRSF4/SRSF6/SRRM1/NMD3/IWS1/TSC1/SLU7/NUP133	11
1165	P20020	1165P20020	ATP2B1	1002200	1182600	863760	1891100	1554300	2044300	0.880961	20.366	8.22382	2.46835e-05	0.000291923	2.61598	Up												GO:0071166	BP	GO:0071166	ribonucleoprotein complex localization	11/136	128/18670	2.40118e-09	4.17325e-07	3.66664e-07	YTHDC1/RNPS1/SRSF2/SRSF4/SRSF6/SRRM1/NMD3/IWS1/TSC1/SLU7/NUP133	11
1167	Q9Y6M7	1167Q9Y6M7	SLC4A7	366360	353380	244060	549920	440280	530300	0.710381	18.6071	5.81429	0.000314191	0.0019255	-0.14503	Up												GO:1903312	BP	GO:1903312	negative regulation of mRNA metabolic process	9/136	79/18670	5.91215e-09	9.6331e-07	8.4637e-07	RNPS1/SRSF4/SRSF6/RBMX/NELFE/THRAP3/LARP1/HNRNPD/SFSWAP	9
1172	P55196	1172P55196	MLLT4	277500	291320	257960	456470	369620	427690	0.641727	18.366	9.85607	6.03203e-06	0.00010461	4.14497	Up												GO:0006611	BP	GO:0006611	protein export from nucleus	12/136	179/18670	7.53033e-09	1.1548e-06	1.01461e-06	YTHDC1/RNPS1/SRSF2/SP100/SRSF4/SRSF6/SRRM1/NMD3/IWS1/TSC1/SLU7/NUP133	12
117	Q12846	117Q12846	STX4	623670	662010	641710	1164000	988270	1187000	0.827312	19.6867	12.7529	7.62706e-07	2.3849e-05	6.37489	Up												GO:0050657	BP	GO:0050657	nucleic acid transport	12/136	193/18670	1.7535e-08	2.40598e-06	2.11391e-06	YTHDC1/RNPS1/SRSF2/SRSF4/SRSF6/SRRM1/NMD3/IWS1/CPSF6/TSC1/SLU7/NUP133	12
11	P07948	11P07948	LYN	854170	810730	744690	1311000	1189600	1238200	0.679487	19.9225	12.4609	9.20709e-07	2.78042e-05	6.17296	Up												GO:0050658	BP	GO:0050658	RNA transport	12/136	193/18670	1.7535e-08	2.40598e-06	2.11391e-06	YTHDC1/RNPS1/SRSF2/SRSF4/SRSF6/SRRM1/NMD3/IWS1/CPSF6/TSC1/SLU7/NUP133	12
120	Q96MU7	120Q96MU7	YTHDC1	282530	249260	262310	410430	422800	546990	0.825937	18.4083	8.26387	2.37819e-05	0.000283619	2.6564	Up												GO:0051236	BP	GO:0051236	establishment of RNA localization	12/136	196/18670	2.08269e-08	2.71479e-06	2.38523e-06	YTHDC1/RNPS1/SRSF2/SRSF4/SRSF6/SRRM1/NMD3/IWS1/CPSF6/TSC1/SLU7/NUP133	12
1217	Q13813	1217Q13813	SPTAN1	305770	353820	263730	475380	421660	447670	0.591535	18.4932	6.80058	0.000102545	0.000838956	1.06887	Up												GO:0000381	BP	GO:0000381	regulation of alternative mRNA splicing, via spliceosome	8/136	65/18670	2.29357e-08	2.84731e-06	2.50166e-06	RNPS1/SRSF2/SRSF4/SRSF6/RBMX/THRAP3/DDX17/RBM15	8
1232	Q5T200	1232Q5T200	ZC3H13	495110	539000	459200	817670	700670	811560	0.68518	19.246	10.3705	4.03012e-06	7.70107e-05	4.58154	Up												GO:0050686	BP	GO:0050686	negative regulation of mRNA processing	6/136	28/18670	4.41604e-08	5.23301e-06	4.59776e-06	RNPS1/SRSF4/SRSF6/RBMX/NELFE/SFSWAP	6
1275	P55196	1275P55196	MLLT4	282380	278170	221550	662220	572260	522380	1.21166	18.5678	12.12	1.15286e-06	3.20433e-05	5.93144	Up												GO:0006406	BP	GO:0006406	mRNA export from nucleus	9/136	111/18670	1.19279e-07	1.2644e-05	1.11091e-05	YTHDC1/RNPS1/SRSF2/SRSF4/SRSF6/SRRM1/IWS1/SLU7/NUP133	9
1292	Q5T200	1292Q5T200	ZC3H13	289800	300350	267330	476610	403740	440550	0.662505	18.4325	11.1111	2.32295e-06	5.23932e-05	5.17684	Up												GO:0071427	BP	GO:0071427	mRNA-containing ribonucleoprotein complex export from nucleus	9/136	111/18670	1.19279e-07	1.2644e-05	1.11091e-05	YTHDC1/RNPS1/SRSF2/SRSF4/SRSF6/SRRM1/IWS1/SLU7/NUP133	9
12	Q96D31	12Q96D31	ORAI1	335190	355220	309120	478480	491570	524470	0.615631	18.6369	9.9247	5.7102e-06	0.000100406	4.20436	Up												GO:0006403	BP	GO:0006403	RNA localization	12/136	230/18670	1.21251e-07	1.2644e-05	1.11091e-05	YTHDC1/RNPS1/SRSF2/SRSF4/SRSF6/SRRM1/NMD3/IWS1/CPSF6/TSC1/SLU7/NUP133	12
1303	P49750	1303P49750	YLPM1	139090	146730	126860	236750	211740	240710	0.760596	17.4333	13.484	4.84056e-07	1.68603e-05	6.86141	Up												GO:0031503	BP	GO:0031503	protein-containing complex localization	13/136	281/18670	1.4327e-07	1.43655e-05	1.26217e-05	YTHDC1/RNPS1/SRSF2/STX7/SRSF4/SRSF6/SRRM1/NMD3/IWS1/RCC2/TSC1/SLU7/NUP133	13
1310	Q12830	1310Q12830	BPTF	156490	160160	144410	260770	209600	221330	0.618445	17.5135	8.34803	2.20035e-05	0.00027013	2.74083	Up												GO:0015931	BP	GO:0015931	nucleobase-containing compound transport	12/136	241/18670	2.01178e-07	1.90005e-05	1.6694e-05	YTHDC1/RNPS1/SRSF2/SRSF4/SRSF6/SRRM1/NMD3/IWS1/CPSF6/TSC1/SLU7/NUP133	12
131	P29966	131P29966	MARCKS	555630	732280	595270	935020	912740	916510	0.612401	19.5334	6.29076	0.000180208	0.00127473	0.45713	Up												GO:0048025	BP	GO:0048025	negative regulation of mRNA splicing, via spliceosome	5/136	19/18670	2.04071e-07	1.90005e-05	1.6694e-05	RNPS1/SRSF4/SRSF6/RBMX/SFSWAP	5
1338	P49815	1338P49815	TSC2	421740	437570	344250	604300	608350	575570	0.610336	18.8954	7.63649	4.33377e-05	0.000439499	2.0044	Up												GO:0031124	BP	GO:0031124	mRNA 3'-end processing	8/136	98/18670	5.84681e-07	5.25608e-05	4.61802e-05	RNPS1/SRSF2/SRSF4/SRSF6/SRRM1/CPSF6/SLU7/NELFE	8
133	Q05655	133Q05655	PRKCD	119610	134740	124090	267970	292300	380420	1.32976	17.5977	11.6518	1.58502e-06	4.02594e-05	5.58892	Up												GO:0033119	BP	GO:0033119	negative regulation of RNA splicing	5/136	24/18670	7.24427e-07	6.29527e-05	5.53107e-05	RNPS1/SRSF4/SRSF6/RBMX/SFSWAP	5
1366	Q5T200	1366Q5T200	ZC3H13	322020	305710	298150	428000	416850	515660	0.590883	18.5086	8.13606	2.67943e-05	0.000312852	2.52684	Up												GO:0051028	BP	GO:0051028	mRNA transport	9/136	152/18670	1.72128e-06	0.000144754	0.000127182	YTHDC1/RNPS1/SRSF2/SRSF4/SRSF6/SRRM1/IWS1/SLU7/NUP133	9
1367	Q9NTI5	1367Q9NTI5	PDS5B	236520	249540	226230	466340	445810	478540	0.989901	18.3467	19.076	2.74882e-08	2.3637e-06	9.8783	Up												GO:0006376	BP	GO:0006376	mRNA splice site selection	6/136	53/18670	2.31783e-06	0.00018883	0.000165907	YTHDC1/SRSF6/RBMX/SLU7/SFSWAP/SETX	6
1368	O75976	1368O75976	CPD	4656500	4810500	4148700	9454200	8213000	9210200	0.950257	22.5862	16.5616	8.90586e-08	5.39016e-06	8.65493	Up												GO:0000245	BP	GO:0000245	spliceosomal complex assembly	7/136	84/18670	2.64649e-06	0.000209073	0.000183693	YTHDC1/SF3B1/SRSF6/RBMX/SLU7/SFSWAP/SETX	7
136	Q9HAZ1	136Q9HAZ1	CLK4	263610	256260	253590	482170	411140	522710	0.901515	18.4097	12.9622	6.68017e-07	2.15993e-05	6.51691	Up												GO:0031123	BP	GO:0031123	RNA 3'-end processing	8/136	150/18670	1.42298e-05	0.00109109	0.000958642	RNPS1/SRSF2/SRSF4/SRSF6/SRRM1/CPSF6/SLU7/NELFE	8
1370	O75976	1370O75976	CPD	4353400	4529200	3913500	8978400	7725100	8755500	0.951676	22.5042	15.8426	1.28596e-07	6.96012e-06	8.26851	Up												GO:0034332	BP	GO:0034332	adherens junction organization	7/136	142/18670	8.18628e-05	0.00609761	0.00535739	PKP2/CTNNB1/AJUBA/CTNND1/LRP1/RCC2/TSC1	7
137	Q12983	137Q12983	BNIP3	800070	878980	901330	1470000	1345700	1490100	0.776495	20.082	10.4615	3.75952e-06	7.35423e-05	4.65672	Up												GO:0033120	BP	GO:0033120	positive regulation of RNA splicing	4/136	34/18670	0.000105433	0.00763512	0.00670826	RBMX/RBMXL1/THRAP3/SETX	4
1382	P51532	1382P51532	SMARCA4	631770	731710	498910	1244800	1120400	1188000	0.982449	19.7003	9.51923	7.93277e-06	0.000128151	3.84811	Up												GO:0034504	BP	GO:0034504	protein localization to nucleus	9/136	262/18670	0.000130676	0.00920735	0.00808964	TSC2/PRKCD/SP100/TOR1AIP1/FLCN/TXNIP/NMD3/NUP133/MED1	9
138	P49759	138P49759	CLK1	327550	348250	307600	636770	560090	721070	0.998095	18.7991	13.1187	6.0578e-07	2.00832e-05	6.6216	Up												GO:0032868	BP	GO:0032868	response to insulin	9/136	272/18670	0.000173111	0.0118763	0.0104346	ATP2B1/LYN/TSC2/PRKCD/LPIN1/SRSF4/SRSF6/EEF2K/TSC1	9
138	Q9HAZ1	138Q9HAZ1	CLK4	558750	587310	548910	1049400	966170	1160800	0.942252	19.5604	15.0682	1.94479e-07	8.919e-06	7.83144	Up												GO:0043244	BP	GO:0043244	regulation of protein complex disassembly	6/136	113/18670	0.000178512	0.0119329	0.0104843	SPTAN1/BNIP3/SPTBN1/MAP1S/ADD3/SETX	6
139	Q15287	139Q15287	RNPS1	959360	964050	560050	1600700	1329900	1506500	0.917755	20.0508	5.60074	0.000406981	0.00234447	-0.424882	Up												GO:0033044	BP	GO:0033044	regulation of chromosome organization	10/136	342/18670	0.000206128	0.0134344	0.0118035	YLPM1/CTNNB1/PPHLN1/FLCN/IWS1/MAP1S/NELFE/RAD50/HNRNPD/HMGA1	10
140	P16104	140P16104	H2AFX	3595400	3402700	5501100	8135400	8165500	6387200	0.868063	22.3841	4.25744	0.00240039	0.00894592	-2.33167	Up												GO:0042790	BP	GO:0042790	nucleolar large rRNA transcription by RNA polymerase I	3/136	17/18670	0.000238569	0.0151695	0.013328	SMARCA4/TCOF1/NCL	3
140	P49759	140P49759	CLK1	524290	573340	531310	1195700	1052800	1322900	1.15958	19.6123	15.1079	1.90316e-07	8.86526e-06	7.85435	Up												GO:1903313	BP	GO:1903313	positive regulation of mRNA metabolic process	5/136	78/18670	0.000262611	0.0163007	0.0143219	ZC3HAV1/RBMX/RBMXL1/THRAP3/HNRNPD	5
140	Q01130	140Q01130	SRSF2	652890	689530	651570	1725900	1174400	1360400	1.12006	19.8811	10.1609	4.74001e-06	8.69528e-05	4.40599	Up												GO:0031331	BP	GO:0031331	positive regulation of cellular catabolic process	10/136	361/18670	0.000317268	0.0192353	0.0169002	TSC2/PRKCD/BNIP3/ZC3HAV1/FLCN/LRP1/TSC1/LARP1/ARNT/HNRNPD	10
1410	Q13428	1410Q13428	TCOF1	913080	818790	835400	1511700	1329100	1292900	0.722051	20.0453	9.92328	5.71663e-06	0.000100406	4.20314	Up												GO:0046777	BP	GO:0046777	protein autophosphorylation	8/136	235/18670	0.000330354	0.0195735	0.0171974	CLK2/LYN/CLK4/CLK1/WNK1/CLK3/EEF2K/RAD50	8
141	Q15287	141Q15287	RNPS1	959360	964050	560050	1600700	1329900	1506500	0.917755	20.0508	5.60074	0.000406981	0.00234447	-0.424882	Up												GO:0034329	BP	GO:0034329	cell junction assembly	8/136	241/18670	0.000390931	0.0226479	0.0198986	PKP2/CTNNB1/AJUBA/FLCN/CTNND1/LRP1/RCC2/TSC1	8
142	P33991	142P33991	MCM4	34669	33417	35308	71159	58183	65948	0.936074	15.5481	13.4903	4.82223e-07	1.68603e-05	6.86547	Up												GO:1902275	BP	GO:1902275	regulation of chromatin organization	7/136	185/18670	0.000417228	0.0236459	0.0207755	CTNNB1/PPHLN1/FLCN/IWS1/MAP1S/NELFE/HMGA1	7
142	Q01130	142Q01130	SRSF2	652890	689530	651570	1725900	1174400	1360400	1.12006	19.8811	10.1609	4.74001e-06	8.69528e-05	4.40599	Up												GO:0031498	BP	GO:0031498	chromatin disassembly	3/136	21/18670	0.000456767	0.0248081	0.0217966	SMARCA4/MAP1S/HMGA1	3
143	P16104	143P16104	H2AFX	2448200	1620500	3603200	4571000	5378600	3935900	0.931105	21.669	3.36744	0.00896643	0.024181	-3.72383	Up												GO:0048026	BP	GO:0048026	positive regulation of mRNA splicing, via spliceosome	3/136	21/18670	0.000456767	0.0248081	0.0217966	RBMX/RBMXL1/THRAP3	3
144	O15400	144O15400	STX7	19647	13570	13891	25559	22289	25291	0.789286	14.1808	9.13014	1.09989e-05	0.000163009	3.49366	Up												GO:0034333	BP	GO:0034333	adherens junction assembly	5/136	90/18670	0.000509919	0.0271298	0.0238364	CTNNB1/AJUBA/LRP1/RCC2/TSC1	5
145	P33991	145P33991	MCM4	34669	33417	35308	71159	58183	65948	0.936074	15.5481	13.4903	4.82223e-07	1.68603e-05	6.86547	Up												GO:0061013	BP	GO:0061013	regulation of mRNA catabolic process	7/136	199/18670	0.000644501	0.033382	0.0293296	PRKCD/ZC3HAV1/VIM/FXR1/THRAP3/LARP1/HNRNPD	7
145	Q01130	145Q01130	SRSF2	652890	689530	651570	1725900	1174400	1360400	1.12006	19.8811	10.1609	4.74001e-06	8.69528e-05	4.40599	Up												GO:1903076	BP	GO:1903076	regulation of protein localization to plasma membrane	5/136	95/18670	0.000653042	0.033382	0.0293296	STX4/STX7/SPTBN1/SQSTM1/LRP1	5
1542	Q9UQ35	1542Q9UQ35	SRRM2	6058100	6712300	6475600	10072000	9564300	10510000	0.615255	22.9304	9.1771	1.05671e-05	0.000157173	3.53712	Up												GO:0032984	BP	GO:0032984	protein-containing complex disassembly	9/136	329/18670	0.000693646	0.0347757	0.0305541	SPTAN1/BNIP3/SMARCA4/CTNNB1/SPTBN1/MAP1S/ADD3/SETX/HMGA1	9
155	Q99959	155Q99959	PKP2	418480	478140	430730	660980	661590	676240	0.630305	19.0543	8.89755	1.34467e-05	0.000191055	3.27559	Up												GO:0045292	BP	GO:0045292	mRNA cis splicing, via spliceosome	4/136	56/18670	0.000737778	0.0356183	0.0312944	SRSF2/SRSF4/SRSF6/SFSWAP	4
158	P20290	158P20290	BTF3	101950	110870	102160	170940	142410	163890	0.631947	16.9841	10.0943	4.99346e-06	9.07952e-05	4.3496	Up												GO:1903078	BP	GO:1903078	positive regulation of protein localization to plasma membrane	4/136	56/18670	0.000737778	0.0356183	0.0312944	STX4/SPTBN1/SQSTM1/LRP1	4
[truncated: 210 more rows]
