# Supplementary material for: AAK1 activation-mediated iron trafficking drives ferroptotic cell death
Source: Nat Commun. 2025 Dec 17;17:819. doi: 10.1038/s41467-025-67523-9 (PMC12824188; doi:10.1038/s41467-025-67523-9)
Supplement: Supplementary file 7 — Source Data (Graphs) [file 41467_2025_67523_MOESM7_ESM.xlsx]

## Sheet: Figure.1
Figure.1B
Iron	DMSO			Erastin
A549	1.1449	1.19184	1.22041	1.36735	1.4102	1.42245
CAL51	0.916327	0.863265	0.910204	1.18367	1.21225	1.24898
HN6	0.861224	0.883673	0.844898	1.16326	1.18571	1.12857
HT1080	1.16122	1.09796	1.12653	1.43265	1.4449	1.46122
MDA-MB-231	0.963265	0.97551	1.04082	1.48571	1.51837	1.42857
MCF7	0.920408	0.957143	0.881633	1.19184	1.16735	1.19184
Figure.1C
Fe2+	DMSO			Erastin
A549	0.6975	0.7425	0.725	0.965	0.9575	0.9425
CAL51	0.575	0.5625	0.5425	0.7425	0.7125	0.78
HN6	0.628874	0.641293	0.567981	0.716998	0.731246	0.764516
HT1080	0.46992	0.479147	0.4986	0.718476	0.715427	0.70244
MDA-MB-231	0.71	0.675	0.6925	1.0625	1.055	1.0775
MCF7	0.5525	0.5375	0.5475	0.775	0.7175	0.7575
Figure.1E
	DMSO			Erastin			Erastin+Dynasore
A549	78.18	78.23	79.37	77.13	73.31	73.19	111.37	106.58	107.02
CAL51	81.43	87.07	80.04	62.98	66.1	62.17	104.23	103.51	103.22
HN6	83.8	76.28	79.11	62.28	65.51	63.18	100.07	99.16	100.88
HT1080	81.01	82.68	80.09	67.72	62.48	61.79	95.93	96.87	90.97
231	85.9	81.91	77.28	61.35	56.82	59.89	90.8	95.58	91.6
MCF7	79.34	77.15	82.08	64.25	63.8	64.65	94.18	103.29	96.27
Figure.1G
Iron Erastin (μM)	NC			PKCβ-sg1			PKCβ-sg2				Fe2+ Erastin (μM)	NC			PKCβ-sg1			PKCβ-sg2
0	1.34694	1.41224	1.36735	1.36735	1.34898	1.36326	1.48163	1.52245	1.44898		0	0.6975	0.7075	0.6925	0.766998	0.721246	0.724516	0.56	0.5525	0.58
1	1.59388	1.66122	1.64898	1.49388	1.53673	1.51225	1.53469	1.57347	1.5102		1	0.8725	0.8925	0.875	0.728874	0.741293	0.724809	0.61	0.625	0.6825
2	1.79592	1.82449	1.86122	1.51429	1.48571	1.52245	1.57959	1.59592	1.59388		2	1.1675	1.1875	1.1725	0.793476	0.815427	0.78744	0.7825	0.7425	0.7825
4	2.14082	2.00612	2.1551	1.63061	1.7102	1.59592	1.77755	1.77347	1.77959		4	1.2025	1.2875	1.1925	0.84992	0.861473	0.805999	0.8525	0.8625	0.8475
Figure.1H
sgNC			PKCβ-sg1			PKCβ-sg2
66.99	60.98	63.55	88.6	93.22	87.54	93.41	82.59	81.73
Figure.1I
sgNC			PKCβ-sg1			PKCβ-sg2
50.56	49.63	49	84.9	82.36	82.91	83.52	81.53	83.18
Figure.1J
sgNC	34.52	35.78	34.03
PKCβ-sg1	76.83	79.38	77.11
sg1-PKCβⅠ	77.65	78.37	82.05
sg1-PKCβⅡ	31.62	33.17	33.23
PKCβ-sg2	81.19	84.62	83.02
sg2-PKCβⅠ	81.9	85.13	87.85
sg2-PKCβⅡ	40.33	39.04	39.33
Figure.1K
sgNC	33.04	37.47	38.06
PKCβ-sg1	83.65	78.48	84.91
sg1-PKCβⅠ	78.38	82.64	83.39
sg1-PKCβⅡ	38.82	40.18	34.73
PKCβ-sg2	84.46	85.86	91.67
sg2-PKCβⅠ	81.82	79.93	81.37
sg2-PKCβⅡ	37.49	34.93	35.02
Figure.1L
Iron Erastin (μM)	NC			PKCβ-sg1			sg1-PKCβⅠ			sg1-PKCβⅡ				Fe2+ Erastin (μM)	NC			PKCβ-sg1			sg1-PKCβⅠ			sg1-PKCβⅡ
0	1.33821	1.35753	1.34457	1.37148	1.34681	1.37547	1.35675	1.35295	1.38031	1.34389	1.34903	1.35793		0	0.636333	0.629705	0.631348	0.633945	0.620183	0.629705	0.611648	0.598437	0.606003	0.674767	0.66877	0.667937
1	1.51209	1.50372	1.51297	1.41005	1.38298	1.41304	1.35753	1.39079	1.37276	1.51454	1.53181	1.50683		1	0.827762	0.814834	0.822127	0.66877	0.673042	0.639024	0.66877	0.664624	0.681042	0.825213	0.802177	0.834472
2	1.73452	1.74239	1.73994	1.39508	1.39829	1.39326	1.46766	1.4368	1.39491	1.74111	1.76156	1.75171		2	1.02609	1.0663	1.07989	0.746724	0.753775	0.741789	0.770244	0.750213	0.734263	1.11647	1.08874	1.10196
4	2.05565	2.05865	2.0626	1.64266	1.62046	1.64088	1.64532	1.60028	1.68492	2.10148	2.10424	2.05375		4	1.23426	1.21548	1.25378	0.771406	0.776087	0.788142	0.78544	0.762069	0.78544	1.31207	1.29882	1.31402

## Sheet: Figure.2
Figure.2C
sgNC			AAK1-sg1			AAK1-sg2
37.94	38.37	39.2	94.17	85.41	86.56	81.68	78.79	89.02
Figure.2D
sgNC			AAK1-sg1			AAK1-sg2
44.23	43.08	47.24	81.22	83.17	80.43	81.14	83.55	91.83
Figure.2E
sgNC	39.19	30.99	39.75
AAK1-sg1	64.37	76.32	85.83
sg1-WT	35.02	34.55	40.89
sg1-WT+Dynasore	95.69	118.34	111.5
AAK1-sg2	69.11	56.38	86.61
sg2-WT	31.76	19.36	25.72
sg2-WT+Dynasore	85.46	85.37	82.01
Figure.2F
sgNC	37.48	39.23	38.89
AAK1-sg1	88.2	89.51	86.45
sg1-WT	49.95	55.12	56.68
sg1-WT+Dynasore	87.97	103.7	94.88
AAK1-sg2	77.41	80.58	83.46
sg2-WT	38.1	35.16	31.08
sg2-WT+Dynasore	81.79	92.48	83.39
Figure.2G
Iron Erastin (μM)	NC			AAK1-sg1			AAK1-sg2				Fe2+ Erastin (μM)	NC			AAK1-sg1			AAK1-sg2
0	1.476	1.47263	1.43101	1.39554	1.38743	1.34499	1.34414	1.3542	1.36813		0	0.611726	0.599486	0.618594	0.595428	0.638779	0.620947	0.614027	0.644093	0.630008
1	1.6797	1.70437	1.65668	1.40392	1.41838	1.42279	1.38926	1.39018	1.37633		1	0.818209	0.834484	0.837888	0.662652	0.669561	0.647516	0.656034	0.660919	0.692473
2	1.89933	1.89454	1.88754	1.44107	1.45602	1.47589	1.42687	1.47788	1.48086		2	0.993454	1.00773	1.06457	0.766385	0.704076	0.743992	0.745532	0.74043	0.755532
4	2.06084	2.12809	2.06747	1.50785	1.51196	1.48192	1.51565	1.51409	1.4934		4	1.19655	1.19324	1.23115	0.840144	0.792525	0.813109	0.794513	0.79765	0.82265
Figure.2H
MDA-MB-231 Erastin (μM)	Erastin (μM)				HT1080 Erastin (μM)	Erastin (μM)
0	0.47737	0.396674	0.425737		0	0.533619	0.494791	0.636348
4	0.671583	0.724922	0.591566		2	0.748261	0.708135	0.766982
8	1.43944	1.18187	1.39235		4	1.38757	1.13811	1.59687
Figure.2I
MDA-MB-231 Erastin (μM)	Erastin (μM)				HT1080 Erastin (μM)	Erastin (μM)
0	0.4429	0.575645	0.496221		0	0.405292	0.538207	0.601326
4	0.749178	0.689023	0.679887		2	0.735324	0.853268	0.834334
8	1.55173	1.49355	1.35349		4	1.83872	1.50535	1.466

## Sheet: Figure.3
Figure.3J
MDA-MB-231					HT1080
sgNC	55.85	54.7	55.52		sgNC	44.13	43.02	43.32
AAK1-sg1	74.07	73.5	75.62		AAK1-sg1	73.32	74.08	74.72
sg1-WT	45.05	44.91	45.98		sg1-WT	49.13	46.24	47.39
sg1-Ser670Ala	70.59	76.92	83.21		sg1-Ser670Ala	75.88	73.71	75.62
sg1-Ser670Glu	68.78	71.5	67.21		sg1-Ser670Glu	77.99	74.56	79.1
sg1-Thr674Ala	77	72.21	72.01		sg1-Thr674Ala	81	74.45	74.54
sg1-Thr674Glu	76.56	71.46	69.41		sg1-Thr674Glu	79.13	80.04	71.42
sg1-Ser670Thr674Ala	73.14	73.75	70.12		sg1-Ser670Thr674Ala	77.22	76.34	78.47
sg1-Ser670Thr674Glu	47.66	49.21	44.1		sg1-Ser670Thr674Glu	44.33	44.45	44.59

## Sheet: Figure.4
Figure.4H
sgNC	35.48	34.78	34.9
AP2M1-sg1	80.49	83.39	80.51
sg1-WT	35.74	34.09	33.57
sg1-T156A	76.11	77.25	77.08
sg1-T156E	39.65	38.69	39.9
AP2M1-sg2	77.2	79.34	82.78
sg2-WT	42.05	39.68	37.31
sg2-T156A	65.26	67.17	67.05
sg2-T156E	30.62	33.02	31.55

## Sheet: Figure.5
Figure.5A
Control			AAK1-siRNA#1			AAK1-siRNA#2
0.905425	1.11471	0.990801	0.352737	0.345478	0.324585	0.358489	0.297302	0.31864
Figure.5B
Control			AAK1-siRNA#1			AAK1-siRNA#2
0.972655	1.03526	0.993092	0.215636	0.251158	0.239263	0.254076	0.237062	0.274206
Figure.5C
MDA-MB-231	Control			AAK1-siRNA#1			AAK1-siRNA#2				HT1080	Control			AAK1-siRNA#1			AAK1-siRNA#2
DMSO	4.25	3.97	4.27	5.87	5.53	5.07	4	5.13	5.83		DMSO	4.07	5.07	5.5	5.2	5.33	5.37	4.97	5.5	6
Erastin	38.53	41.97	41.57	8.67	8.1	10.4	10.13	8.87	10.07		Erastin	47.67	50.6	49.63	12.77	12.03	12.9	12.77	14.6	13.13
Erastin+Fer-1	3.33	5	4.5	5.57	5.77	6.3	5.73	5.73	4.2		Erastin+Fer-1	4.37	5.13	4.8	5.37	4.27	5.63	6.7	5.13	5.67
Figure.5D
MDA-MB-231	Control			AAK1-siRNA#1			AAK1-siRNA#2				HT1080	Control			AAK1-siRNA#1			AAK1-siRNA#2
DMSO	1.39	1.76	2.25	2.61	2.43	2.37	2.59	2.86	3.41		DMSO	1.18	1.28	1.57	1.34	0.92	0.85	1.28	0.62	0.62
Erastin	41.8	45.56	42.69	2.56	3.32	3.32	3.26	3.91	3.63		Erastin	20.41	21.58	22.37	1.96	2.03	1.01	0.95	0.85	0.94
Erastin+Fer-1	4.28	4.15	4.87	5.05	4.69	3.42	4.11	5.09	5.89		Erastin+Fer-1	0.62	0.88	0.82	1.05	1.24	1.37	1.27	1.8	1.21
Figure.5E
	Control			AAK1-sg1			AAK1-sg2					Control			AAK1-sg1			AAK1-sg2
DMSO	4.73	3.83	5.83	5.23	6.6	5.9	5.8	6	6.23		DMSO	5.47	4.4	5.03	4.8	4.27	5.27	4.77	5.17	4
-Cys	50.77	51	49.57	14.67	15.63	16.53	15.6	18.17	17.4		Erastin	53.6	50.1	51.5	16.57	13.33	13.27	12.6	12.63	13.4
-Cys+Fer-1	6.57	7.43	9.13	9.33	9.77	8.93	8.9	7	7.57		Erastin+Fer-1	6.93	6.63	7.5	7.93	8.03	7.43	6.43	7.73	7.33
Figure.5F
	Control			AAK1-sg1			AAK1-sg2					Control			AAK1-sg1			AAK1-sg2
DMSO	1.34	1.44	1.99	2.29	2.29	1.47	1.64	1.74	1.57		DMSO	0.99	1.61	1.49	1.67	1.64	1.45	1.67	1.87	2.03
-Cys	28.47	27.56	30.29	2.45	2.1	2.53	2.69	3.73	3.54		Erastin	26.51	27.47	27.86	1.76	1.66	1.74	2.46	1.77	2.4
-Cys+Fer-1	2	1.9	2.39	1.8	2.51	2.82	2.48	1.74	2.16		Erastin+Fer-1	2.03	2.35	2.06	2.86	2.47	2.6	3.11	3.55	1.29
Figure.5G
sg1-DMSO			sg1-Cys			sg1-AAK1-DMSO			sg1-AAK1-Cys			sg1-AAK1-Cys+Fer1			sg1-AAK1-Cys+DFO			sg1-AAK1-Cys+NAC			sg1-AAK1-Cys+ZV			sg1-AAK1-Cys+Nec
2.43	2.57	2.77	12.47	13.6	10.87	2.57	2.93	2.67	38.23	41.67	41.9	8.4	8.87	8.87	8.33	8.3	8.33	9.77	10.93	10.3	43.03	46.03	45.7	45.1	39.87	45.1
sg1-DMSO			sg1-Erastin			sg1-AAK1-DMSO			sg1-AAK1-Erastin			sg1-AAK1-Erastin+Fer1			sg1-AAK1-Erastin+DFO			sg1-AAK1-Erastin+NAC			sg1-AAK1-Erastin+ZV			sg1-AAK1-Erastin+Nec
8.83	5.7	5.33	17.73	16.03	17.67	5.3	5.03	7.67	46.7	47.97	47.87	6	6.47	7.98	8.2	7.77	8.4	8.93	8.3	8.6	48.43	46.93	44.3	45.33	46.4	44.9
Figure.5H
sg1-DMSO			sg1-Cys			sg1-AAK1-DMSO			sg1-AAK1-Cys			sg1-AAK1-Cys+Fer1			sg1-AAK1-Cys+DFO			sg1-AAK1-Cys+NAC			sg1-AAK1-Cys+ZV			sg1-AAK1-Cys+Nec
1	0.9	1	0.93	1.23	0.77	1.3	1.13	1.07	39.45	40.48	39.77	1.8	1.63	1.9	2.04	1.67	2.14	1.84	1.3	1.07	38.95	38.3	39.3	40.63	39.71	40.64
sg1-DMSO			sg1-Erastin			sg1-AAK1-DMSO			sg1-AAK1-Erastin			sg1-AAK1-Erastin+Fer1			sg1-AAK1-Erastin+DFO			sg1-AAK1-Erastin+NAC			sg1-AAK1-Erastin+ZV			sg1-AAK1-Erastin+Nec
1.2	1.04	1.07	1.2	1.3	1.6	1.37	1.17	1.13	47.43	50.6	51.72	1.44	1.4	1.57	1.77	1.93	1.84	1.94	1.17	1.07	51.39	44.51	47.6	48.23	47.36	47.23
Figure.5I
MDA-MB-231	DMSO			Erastin				HT1080	DMSO			Erastin
NC	7.26	8.74	9.6	33.53	33.18	33.07		NC	7.12	6.72	7.82	33.43	35.11	34.88
AAK1-sg1	8.84	9.12	9.02	14.1	16.2	14.95		AAK1-sg1	2.32	2.06	3.08	16.84	17.84	17.49
WT	1.08	2.18	2.82	37.16	37.4	38.17		WT	5.92	6.06	6	38.97	37.12	37.35
Ser670Ala	2.54	4.84	5.88	16.34	17.14	17.25		Ser670Ala	7.61	8.33	8.63	19.19	20.89	20.3
Ser670Glu	5.49	7.76	8.26	18.26	19.07	19.4		Ser670Glu	3.28	3.44	3.98	20.27	18.58	19.3
Thr674Ala	2.22	2.44	2.56	23.6	21.68	21.27		Thr674Ala	4.22	4.22	4.08	23.79	23.56	23.04
Thr670Glu	4.57	4.93	4.69	21.44	20.63	21.78		Thr670Glu	5.73	5.74	5.63	23	22.85	24.32
S670T674Ala	4.33	4.45	4.14	23.49	22.67	23.2		S670T674Ala	4.87	6.04	6.6	22.15	23.52	23.14
S670T674Glu	9.04	10.54	8.46	37.58	39.55	39.55		S670T674Glu	3.48	4.64	6.1	40.79	41.74	38.34
Figure.5J
MDA-MB-231	DMSO			Erastin				HT1080	DMSO			Erastin
NC	5	4.48	4.53	31.13	30.75	30.59		NC	4.99	4.55	5.75	27.48	27.92	29.52
AAK1-sg1	4.62	4.92	5.01	5.46	5.29	4.7		AAK1-sg1	6.45	6.19	5.53	6.63	6.86	6.43
WT	4.29	3.97	4.09	33.47	29.78	31.61		WT	5.16	5.2	5.38	30.06	30.9	31.37
Ser670Ala	4.82	4.7	3.73	5.19	5.76	5.3		Ser670Ala	6.66	7.5	7.28	9.05	9.61	8.26
Ser670Glu	5.08	5.51	6.3	5.6	3.2	4.59		Ser670Glu	6.13	5.9	7.08	5.72	6.33	6.48
Thr674Ala	5.22	5.1	5.69	9.1	9.55	9.85		Thr674Ala	5.72	5.62	5.87	6.48	6.82	6.42
Thr670Glu	4.66	4.72	5.07	5.23	5.93	5.36		Thr670Glu	6.23	5.83	6.31	12.63	11.98	12.18
S670T674Ala	7	6.4	5.6	5	5.16	5.07		S670T674Ala	7.49	7.09	7.25	5.13	5.25	5.45
S670T674Glu	4.37	3.87	3.88	38.1	39.61	40.15		S670T674Glu	6.75	6.1	6.13	32.38	33.09	32.55
Figure.5K
MDA-MB-231	DMSO			Erastin				HT1080	DMSO			Erastin
NC	3.23	3.07	4.77	33.7	33.2	34.73		NC	4.08	4.61	5.35	35.89	37.05	37.17
AP2M1-sg1	4.39	5.33	6.33	20.37	20.77	20.47		AP2M1-sg1	5.18	5.35	4.58	12.33	13.25	12.52
sg1-WT	4.03	4.37	3.53	34.7	35.67	35.73		sg1-WT	5.71	5.82	5.45	35.24	35.46	34.61
sg1-T156A	3.87	3.8	3.53	23.67	23.5	23.3		sg1-T156A	5.39	4.89	4.79	12.91	12.4	13.18
sg1-T156E	3.77	4.03	4.83	36.3	36.73	35.53		sg1-T156E	5.55	3.93	4.26	35.75	35.28	35.24
Figure.5L
MDA-MB-231	DMSO			Erastin				HT1080	DMSO			Erastin
NC	1.19	1.18	1.25	35.27	34.04	32.21		NC	1.18	0.69	0.82	31.6	31.47	30.04
AP2M1-sg1	1	0.9	1.04	14.33	14.11	12.96		AP2M1-sg1	0.65	0.81	0.79	12.17	11.76	10.91
sg1-WT	0.83	1.28	1.04	33.42	32.7	32.12		sg1-WT	0.57	0.88	0.96	28.71	30.83	30.33
sg1-T156A	1.36	0.95	0.7	14	13.69	12.97		sg1-T156A	0.65	0.81	0.77	10.57	12.56	12.19
sg1-T156E	1.22	1.37	1.23	31.72	32.57	34.52		sg1-T156E	1.06	1.08	1.16	32.39	30.49	33.02

## Sheet: Figure.6
Figure.6E
	p-AAK1
PKCβⅡ	Low (%)	High (%)	Total
Low (%)	69 (31.8)	32 (14.7)	101 (46.5)
High (%)	37 (17.1)	79 (36.4)	116 (53.5)
Total	106 (48.9)	111 (51.1)	217
Figure.6F
	4-HNE
PKCβⅡ	Low (%)	High (%)	Total
Low (%)	52 (24.0)	26 (12.0)	78 (35.9)
High (%)	53 (24.4)	86 (39.6)	139 (64.1)
Total	105 (48.4)	112 (51.6)	217
Figure.6H
	sgNC						AAK1-sg1						sg1-WT						sg1-Mutant						sgNC-IKE						AAK1-sg1-IKE						sg1-WT-IKE						sg1-Mutant-IKE
4	165.68	180.41	70.07	54.51	73.04	19.89	134.38	143.25	58.02	55.18	50.1	31.55	139.54	135.51	62.56	28.46	45.31	24.59	145.37	133.63	57.87	38.1	28.16	17.26	27.97	34.47	30.13	31.82	33.7	7.23	146.82	74.67	65.45	35.06	30.34	14	9.11	4.29	4.26	3.82	2.43	1.34	132.68	184.19	89.95	34.45	22.48	27.81
8	490.61	537.22	311.9	339.29	211.88	54.68	313.5	346.79	203.14	200.51	144.43	68.26	429.67	409.85	202.94	130.32	92.71	158.26	402.6	374.22	180.96	109.79	96.38	63.29	71.31	84.44	56.01	66.28	84.11	30.6	448.88	159.85	152.44	134.67	113.35	67.6	66.39	52.51	76.32	36.21	33.14	24.72	399.08	425.92	289.33	180.11	97.97	98.44
12	949.83	1095.92	629.96	449.64	416.37	221.01	805.99	847.02	530.89	579.87	435.72	269.85	1051.1	1042.71	541.09	393.3	306.66	371.94	804.57	792.34	492.42	340.13	246.21	216.57	181.64	189.08	133.6	142.97	198.03	87.13	1019.17	471.73	476.1	337.91	319.4	194.64	172.65	182.2	124.33	87.63	72.88	64.08	841.29	887.42	630.26	431.76	215.56	238.05
16	1999.9	1897.6	1297.9	1258.96	1173.03	609.92	1661.21	1580.52	1094.22	1070.47	916.88	604.57	1821.22	1711.22	1073.69	810.63	705.48	945.62	1735.03	1669.83	954.56	785.17	498.57	551.69	360.77	413.39	312.18	274.82	330.97	206.96	1757.91	919.66	880.55	728.29	654.91	474.61	474.23	405.91	345.72	305.19	288.07	243.62	1663.06	1869.5	1387.27	953.53	538.46	579.03
Figure.6I
sgNC	AAK1-sg1	sg1-WT	sg1-Mutant	sgNC-IKE	AAK1-sg1-IKE	sg1-WT-IKE	sg1-Mutant-IKE
1.98	1.9	1.89	1.52	0.41	1.73	0.58	1.55
1.88	1.4	1.6	1.48	0.42	1.36	0.36	1.81
1.55	1.46	1.63	1.03	0.26	1.04	0.35	1.28
1.63	1.16	0.85	0.92	0.39	0.99	0.25	0.96
1.02	0.85	0.71	0.49	0.43	0.72	0.24	0.69
0.65	0.69	0.73	0.54	0.17	0.44	0.26	0.62
Figure.6J
sgNC	AAK1-sg1	sg1-WT	sg1-Mutant	sgNC-IKE	AAK1-sg1-IKE	sg1-WT-IKE	sg1-Mutant-IKE
3.63	2.46	3.97	3.03	13.92	4.38	13.25	3.94
5.01	6.76	4.24	5.67	23.4	8.33	21.65	5.17
4.93	4.51	6.59	5.6	14.47	5.39	16.32	4.65
5.78	3.39	3.75	4.94	21.88	4.93	25.93	9.13
7.91	8.43	8.16	8.17	24.64	2.25	17.09	5.01
9.49	6.93	7.94	9.58	25.25	5.8	27.29	3.36
Figure.6K
sgNC			AAK1-sg1			sg1-WT			sg1-Mutant			sgNC-IKE			AAK1-sg1-IKE			sg1-WT-IKE			sg1-Mutant-IKE
0.904645	0.925149	1.19484	1.31767	1.44148	1.06477	2.3068	2.20032	1.03427	1.76386	2.47668	1.6836	6.21557	5.39008	4.99716	2.035	2.07382	1.36834	6.54715	6.1916	5.49971	2.6594	3.21851	3.53806

## Sheet: Supplementary Fig.1
Supplementary Fig.1A
Iron Erastin (μM)	NC			PKCβ-sg1			PKCβ-sg2				Fe2+ Erastin (μM)	NC			PKCβ-sg1			PKCβ-sg2
0	1.13917	1.23769	1.2243	1.13976	1.15525	1.1588	1.14771	1.1339	1.16142		0	0.370888	0.383572	0.36655	0.369118	0.406699	0.399999	0.370158	0.357851	0.374493
0.5	1.40511	1.42753	1.38242	1.23089	1.24248	1.25003	1.17039	1.17994	1.22479		0.5	0.526148	0.508572	0.461143	0.447564	0.414176	0.440193	0.412725	0.438078	0.440127
1	1.66667	1.70702	1.63147	1.26743	1.27337	1.27947	1.24189	1.23597	1.28305		1	0.721806	0.753174	0.692106	0.46166	0.461116	0.484633	0.455473	0.526841	0.52372
2	1.83808	1.86895	1.84166	1.29828	1.32427	1.29666	1.29848	1.30176	1.32065		2	0.970616	0.912772	0.971498	0.585201	0.559276	0.497961	0.568033	0.554733	0.581077
Supplementary Fig.1D
	sgNC			PKCβ-sg1			PKCβ-sg2					sgNC			PKCβ-sg1			PKCβ-sg2
surface TFR1	0.999559	1.02117	0.979274	1.01264	0.986294	1.02308	1.02121	0.986476	1.00585		%TFR1	88.5	90.12	91.44	83.05	85.59	88.48	85.59	86.87	89.13
Supplementary Fig.1E
	sgNC			PKCβ-sg1			PKCβ-sg2					sgNC			PKCβ-sg1			PKCβ-sg2
surface TFR1	0.997635	1.01158	0.990787	0.967273	0.924947	0.913809	0.950771	0.887737	0.913809		%TFR1	90.82	89.36	89.02	87.12	85.65	89.42	87.3	83.74	86.82
Supplementary Fig.1F
sgNC-E	47.05	45.18	47.16
sgNC-E-Dynasore	103.45	104.44	103.16
PKCβ-sg1-E	66.88	62.73	62.38
PKCβ-sg1-E-Dynasore	105.24	107.38	101.11
Supplementary Fig.1G
Time (min)	NC			NC+Primaquine			AAK1-sg1			AAK1-sg1+Primaquine
0	100	100	100	100	100	100	100	100	100	100	100	100
10	52.4	52.39	56.24	50.29	51.26	49.97	86.24	91.58	80.84	79.72	80.9	83.23
20	39.93	41.97	36.5	33.08	32.55	35.82	67.07	59.31	63.46	53.57	53.65	54.17
30	36.09	37.01	34.82	34.32	32.6	30.46	43.57	45.73	46.78	40.29	40.61	39.94
Supplementary Fig.1H
MDA-MB-231 Time (min)	sgNC			PKCβ-sg1			PKCβ-sg2				HT1080 Time (min)	NC			PKCβ-sg1			PKCβ-sg2
0	100	100	100	100	100	100	100	100	100		0	100	100	100	100	100	100	100	100	100
15	64.53	65.78	63.31	85.1	83.42	86.14	84.9	81.3	86.77		15	60.02	57.1	53.62	85.25	81.75	87.24	83.19	80.66	79.66
30	57.59	56.41	57.34	85.83	84.1	88.18	86.09	86.08	85.77		30	43.7	42.61	41.68	76.82	73.68	78.57	77.6	76.07	78.51
45	56.81	56.37	57.39	81.66	79.52	82.16	81.36	86.95	83.01		45	30.54	30.53	30.66	71.04	67.48	67.76	70.35	70	75.07
60	54.53	55.78	53.31	76.37	79.91	78.65	75.98	72.98	76.32		60	28.03	31.55	30.16	70.74	69.15	68.43	69.63	70.54	70.08
Supplementary Fig.1I
MDA-MB-231 Erastin (μM)	sgNC			PKCβ-sg1			PKCβ-sg2				HT1080 Erastin (μM)	sgNC			PKCβ-sg1			PKCβ-sg2
0	86.99	82.98	83.38	85.66	87.93	85.18	85.11	85.62	83.96		0	80.06	77.41	82.67	85.27	89.59	83.13	82.88	83.68	88.43
2	53.04	45.28	47.98	87.94	79.9	81.4	82.56	87.39	89.87		0.5	53.19	49.69	48.75	83.19	76.3	78.37	73.56	75.25	80.46
4	40.19	47.4	40.73	73.6	78.22	72.54	79.2	71.35	80.24		1	39.79	39.51	38.24	78.12	72.49	76.7	75.21	77.02	74.52
6	35.79	38.94	32.69	64.75	63.59	63.29	70.13	72.44	65.22		2	32.26	32.92	28.39	74.09	72.36	77.32	71.86	74.66	68.09
8	38.73	37.46	36.27	62.39	62.23	69.33	62.44	68.56	69.53		4	35.2	37.59	39.73	68.22	70.27	71.05	67.32	73.4	71.96
Supplementary Fig.1J
MDA-MB-231 Time (h)	sgNC			PKCβ-sg1			PKCβ-sg2				HT1080 Time (h)	sgNC			PKCβ-sg1			PKCβ-sg2
0	85.74	81.02	79.95	83.95	82.54	85.85	88.4	86.58	83.28		0	87.95	82.45	83.97	85.92	87.26	90.32	82.89	82.35	85.46
2	51.94	52.22	51.64	78.17	78.7	78.01	80.35	82.05	80.35		2	45.87	46.88	48.12	85.19	86.27	80.4	87.91	83.39	84.64
4	43.34	41.97	42.59	75.37	74.69	76.29	73.63	75.43	72.56		4	40.15	37.91	39.01	84.3	83.79	84.83	80.44	83.44	84.76
8	33.4	32.59	34.08	55.37	54.69	56.29	53.63	55.43	52.56		8	34.9	33.39	33.57	79.12	77.8	74.79	77.78	75.82	75.85
12	32.28	33.13	32.18	47.91	51.01	47.6	46.02	47.58	45.39		12	36.13	37.23	34.91	78.3	79.56	79.42	79.07	78.15	75.98
Supplementary Fig.1K
MDA-MB-231					HT1080
sgNC	27.73	30.18	35.39		sgNC	36.32	35.86	36.36
PKCβ-sg1	88.28	83.55	83.51		PKCβ-sg1	79.04	76.61	75.85
sg1-PKCβⅡ	25.17	29.75	26.43		sg1-PKCβⅡ	41.38	35.64	34.86
sg1-PKCβⅡ+Dynasore	88.89	84.46	90.26		sg1-PKCβⅡ+Dynasore	117.91	97.2	101.64
PKCβ-sg2	83.38	81.33	87.11		PKCβ-sg2	77.92	76.34	77.35
sg2-PKCβⅡ	41.84	38.52	41.75		sg2-PKCβⅡ	42.17	39.25	42.12
sg2-PKCβⅡ+Dynasore	110.93	97.58	94.8		sg2-PKCβⅡ+Dynasore	89.09	89.63	84.21
Supplementary Fig.1L
Iron Erastin (μM)	NC			PKCβ-sg1			sg1-PKCβⅠ			sg1-PKCβⅡ				Fe2+ Erastin (μM)	NC			PKCβ-sg1			sg1-PKCβⅠ			sg1-PKCβⅡ
0	1.13404	1.19531	1.15695	1.14754	1.152	1.16759	1.15277	1.19051	1.18204	1.15478	1.22424	1.23993		0	0.391898	0.449826	0.420058	0.369429	0.362928	0.4045	0.388932	0.40474	0.425369	0.347614	0.419689	0.502717
0.5	1.28285	1.23858	1.2329	1.18433	1.18995	1.16874	1.20204	1.22039	1.22412	1.33466	1.30231	1.30708		0.5	0.541487	0.527464	0.504022	0.411629	0.425544	0.432232	0.439609	0.447648	0.440273	0.587553	0.585743	0.543953
1	1.46205	1.51664	1.48418	1.22193	1.26201	1.24866	1.22412	1.25764	1.26412	1.3768	1.41405	1.42645		1	0.712229	0.690701	0.739206	0.468391	0.480551	0.484396	0.45098	0.47015	0.45098	0.83202	0.776686	0.792762
2	1.8242	1.8041	1.82878	1.31319	1.29601	1.28228	1.2711	1.29736	1.32976	1.78981	1.85963	1.82202		2	0.862507	0.865921	0.849017	0.512263	0.529774	0.523381	0.491184	0.528693	0.479316	0.9555	0.972887	1.00598

## Sheet: Supplementary Fig.2
Supplementary Fig.2A
	sgNC			AAK1-sg1			AAK1-sg2					sgNC			AAK1-sg1			AAK1-sg2
surface TFR1	1.0035	1.00249	0.99401	0.938037	0.974999	0.926748	0.989894	0.972176	0.952489		%TFR1	83.52	85.76	82.69	90.46	85.81	89.13	90.97	89.95	87.28
Supplementary Fig.2B
	sgNC			AAK1-sg1			AAK1-sg2					sgNC			AAK1-sg1			AAK1-sg2
surface TFR1	0.98118	1.03325	0.985575	1.00059	0.966043	0.926063	0.917823	0.953154	0.900427		%TFR1	89.31	82.52	84.12	89.23	88.27	81.75	89.9	92.52	90.37
Supplementary Fig.2C
sgNC-E	40.09	45.31	38.52
sgNC-E-Dynasore	95.48	95.19	93.01
AAK1-sg1-E	59.36	58.64	54.53
AAK1-sg1-E-Dynasore	99.46	96.08	96.11
Supplementary Fig.2D
MDA-MB-231 Time (min)	sgNC			PKCβ-sg1			PKCβ-sg2				HT1080 Time (min)	NC			PKCβ-sg1			PKCβ-sg2
0	100	100	100	100	100	100	100	100	100		0	100	100	100	100	100	100	100	100	100
15	66.83	66.2	55.98	86.36	83.88	88.35	87.4	86.9	84.25		15	56.63	54.49	53.96	81.08	81.49	79.64	76.28	65.78	83.69
30	56.02	50.93	54.86	81.03	76.04	91.86	78.84	75.88	77.78		30	40.04	38.87	42.56	63.01	61.35	65.4	67.89	72.26	70.86
45	48.46	49.29	47.37	72.3	67.79	72.79	71.44	67.52	69.62		45	38.82	39.34	40.89	64.15	64.81	64.07	67.85	64.84	69.29
60	41.16	42.39	42.54	69.24	67.37	72.65	65.58	62.91	65.31		60	38.46	40.49	39.55	63.98	63.79	65.62	65.58	66.78	66.07
Supplementary Fig.2E
MDA-MB-231 Erastin (μM)	sgNC			PKCβ-sg1			PKCβ-sg2				HT1080 Erastin (μM)	sgNC			AAK1-sg1			AAK1-sg2
0	85.7	83.38	81.28	86.88	85.39	82.22	87.49	86.96	92.24		0	78.9	76.53	79.18	80.25	86.1	81.28	85.28	87.68	88.15
2	49.11	54.63	52.97	80.42	81.31	83.95	80.87	82.49	84.83		0.5	49.09	56.95	54.65	77.71	75.38	80.68	76.51	74.29	76.5
4	37.94	38.37	39.2	73.77	70.77	68.65	75.47	77.47	78.62		1	42.76	43.28	43.01	71.2	73.99	73.38	72.23	69.07	71.55
6	34.93	32.95	36.24	69.45	71.53	67.42	72.52	73.45	76.23		2	36.47	37.76	34.21	67.5	65.42	66.17	66.82	65.53	63.43
8	33.54	31.53	34.67	70.42	70.35	69.24	67.34	72.56	71.56		4	37.83	34.55	35.99	58.83	59.16	58.1	62.3	62.26	59.21
Supplementary Fig.2F
MDA-MB-231 Time (h)	sgNC			PKCβ-sg1			PKCβ-sg2				HT1080 Time (h)	sgNC			AAK1-sg1			AAK1-sg2
0	82.57	79.07	81.27	84.06	87.91	83.78	89.69	85.11	88.95		0	85.6	82.26	83.96	85.03	88.57	86.95	86.25	84.1	89.36
2	48.13	47.97	45.59	82.9	81.96	84.85	83.78	79.26	82.24		2	53.44	49.63	47.93	78.41	79.84	82.9	78.75	78.86	79.68
4	42.21	37.76	39.47	75.59	79.42	79.96	72.82	73.43	77.94		4	42.88	38.12	39.08	75.71	79.79	80.33	75.14	73.39	74.78
8	31.17	35.69	34	75.24	72.93	76.5	73.98	70.09	71.36		8	37.8	35.82	34.27	74.45	73.44	69.47	69.34	74.61	70.37
12	35.28	33.64	37.46	65.9	64.93	69.29	67.86	69.74	68.54		12	35.11	34.92	32.69	65.3	67.02	65.17	65.36	65.97	66.06

## Sheet: Supplementary Fig.3
Supplementary Fig.3A
Iron Erastin (μM)	NC			sg1			sg1-AAK1				Fe2+ Erastin (μM)	NC			sg1			sg1-AAK1
0	1.35123	1.34024	1.35092	1.37057	1.35521	1.36216	1.3648	1.38677	1.37617		0	0.65565	0.656273	0.661191	0.624888	0.6497	0.670614	0.605026	0.606796	0.647551
1	1.47266	1.45664	1.44401	1.44774	1.40346	1.4137	1.44381	1.48867	1.45932		1	0.786241	0.757653	0.736191	0.695913	0.677867	0.739802	0.798078	0.809618	0.789545
2	1.85564	1.85379	1.854	1.51255	1.48256	1.464	1.80176	1.78468	1.82071		2	0.943467	0.896356	0.913356	0.762795	0.759104	0.753473	0.94317	0.919482	0.97139
4	2.05525	2.09357	2.11879	1.52325	1.53612	1.52639	2.12347	2.12626	2.11065		4	1.32555	1.30128	1.28747	0.817501	0.826098	0.82709	1.30999	1.31795	1.32891
Supplementary Fig.3B
Iron Erastin (μM)	NC			AAK1-sg1			AAK1-sg2				Fe2+ Erastin (μM)	NC			AAK1-sg1			AAK1-sg2
0	1.1679	1.17793	1.19285	1.17209	1.1974	1.20838	1.13479	1.13521	1.13269		0	0.48438	0.510087	0.472315	0.384598	0.421149	0.433346	0.377656	0.396517	0.408706
0.5	1.24877	1.28944	1.206	1.22341	1.2412	1.25476	1.14823	1.24979	1.24844		0.5	0.502059	0.518851	0.541167	0.437598	0.437598	0.465805	0.41765	0.457977	0.499836
1	1.39416	1.39774	1.41355	1.25975	1.26549	1.27427	1.25595	1.28373	1.24844		1	0.695712	0.675663	0.656368	0.508138	0.512452	0.497253	0.513849	0.564511	0.553757
2	1.80178	1.829	1.79722	1.27934	1.281	1.3173	1.30134	1.29908	1.28531		2	0.999376	0.97502	1.01993	0.557069	0.584825	0.578844	0.57369	0.593587	0.585088
Supplementary Fig.3C
Iron Erastin (μM)	NC			sg1			sg1-AAK1				Fe2+ Erastin (μM)	NC			sg1			sg1-AAK1
0	1.26178	1.25853	1.23086	1.1495	1.17748	1.18376	1.16567	1.17421	1.13688		0	0.417194	0.438783	0.436542	0.351025	0.387924	0.380572	0.356223	0.363134	0.401217
0.5	1.26383	1.27359	1.3119	1.18993	1.21455	1.22679	1.22132	1.20351	1.20534		0.5	0.496231	0.487462	0.447283	0.401648	0.423085	0.475314	0.406619	0.427127	0.48412
1	1.35925	1.41419	1.39509	1.25313	1.30944	1.25066	1.43062	1.36963	1.38642		1	0.664973	0.753782	0.647857	0.48629	0.48938	0.531315	0.664378	0.791065	0.822702
2	1.71628	1.72696	1.76632	1.31462	1.32473	1.30944	1.74182	1.72166	1.78869		2	1.06604	0.909075	1.01599	0.572159	0.553384	0.578384	1.0892	1.0792	1.16798

## Sheet: Supplementary Fig.4
Supplementary Fig.4G
231-E0	0.562585	0.493966	0.63393
231-E2	0.652579	0.534696	0.661161
231-E4	0.69252	0.641875	0.701453
231-E8	0.755827	0.717299	0.781952
Supplementary Fig.4H
HT1080-E0	0.483067	0.430826	0.466945
HT1080-E1	0.599002	0.676212	0.621881
HT1080-E2	0.656421	0.615741	0.68884
HT1080-E4	0.699285	0.737332	0.72101
Supplementary Fig.4I
231-T0	0.604809	0.552325	0.611059
231-T4	0.656888	0.592672	0.679812
231-T8	0.712466	0.764463	0.731903
231-T12	0.778262	0.653179	0.797526
Supplementary Fig.4J
HT1080-T0	0.555416	0.587624	0.526357
HT1080-T4	0.571362	0.527164	0.590102
HT1080-T8	0.63208	0.590179	0.655459
HT1080-T12	0.670808	0.669896	0.701037

[truncated: 6 more sheets: Supplementary Fig.5, Supplementary Fig.6, Supplementary Fig.7, Supplementary Fig.8, Supplementary Fig.9, Supplementary Fig.10]
